# Supplementary material for: A split ALFA tag-nanobody system for protein localization and proximity proteomics in mycobacteria
Source: mBio. 2025 Jun 27;16(8):e00971-25. doi: 10.1128/mbio.00971-25 (PMC12345155; doi:10.1128/mbio.00971-25)
Supplement: Table S2 — RpoC-ALFA vs no ALFA proximity results. [file mbio.00971-25-s0003.xlsx]

## Sheet: Key
RpoC-ALFA vs no ALFA proximity results in M. smegmatis.
MGM7106 (RpoC-ALFA) compared to MGM7085 (No ALFA control)
Column 1: Protein Accession Number
Column 2: Strain Comparison
Column 3: Log2 Fold Change
Column 3: Standard Error
Column 4: T-value
Column 5: Detection Frequency
Column 6: P-value
Column 7: Adjusted P-value
Column 8: Issue
Column 9: MissingPercentage
Column 10: ImputationPercentage
Column 11: Protein Accession
Column 12: Protein Name
Column 13: Protein Description

## Sheet: RpoC-ALFA vs no ALFA control
Protein	Comparison	log2FC	SE	Tvalue	DF	pvalue	adj.pvalue	issue	MissingPercentage	ImputationPercentage	Protein.Accession	Protein.Name	Protein.Description
A0QSL8	RpoC-ALFA vs No ALFA	4.08371	0.499707	8.1722	6	0.000180753	0.00513598	NA	0.257092	0.0301418	A0QSL8	RPOA	RPOA_MYCS2 DNA-directed RNA polymerase subunit alpha OS=Mycolicibacterium smegmatis (strain ATCC 700084 / mc(2)155) OX=246196 GN=rpoA PE=1 SV=1
A0QS66	RpoC-ALFA vs No ALFA	3.56569	0.331233	10.7649	6	3.79893e-05	0.00260704	NA	0.8	0	A0QS66	RPOC	RPOC_MYCS2 DNA-directed RNA polymerase subunit beta' OS=Mycolicibacterium smegmatis (strain ATCC 700084 / mc(2)155) OX=246196 GN=rpoC PE=1 SV=1
A0QYS1	RpoC-ALFA vs No ALFA	2.54857	NA	NA	0	NA	NA	NA	0.722222	0.0555556	A0QYS1	A0QYS1	A0QYS1_MYCS2 UPF0434 protein MSMEG_3764 OS=Mycolicibacterium smegmatis (strain ATCC 700084 / mc(2)155) OX=246196 GN=MSMEG_3764 PE=3 SV=1
A0R071	RpoC-ALFA vs No ALFA	2.04934	1.25544	1.63237	4	0.177939	0.505482	NA	0.166667	0	A0R071	A0R071	A0R071_MYCS2 Uncharacterized protein OS=Mycolicibacterium smegmatis (strain ATCC 700084 / mc(2)155) OX=246196 GN=MSMEG_4282 PE=4 SV=1
A0R769	RpoC-ALFA vs No ALFA	1.93697	0.21571	8.9795	0	NA	NA	NA	0.722222	0.111111	A0R769	A0R769	A0R769_MYCS2 Phosphoribulokinase/uridine kinase OS=Mycolicibacterium smegmatis (strain ATCC 700084 / mc(2)155) OX=246196 GN=MSMEG_6800 PE=4 SV=1
A0QYN9	RpoC-ALFA vs No ALFA	1.85811	0.676617	2.74617	2	0.110962	0.433286	NA	0.277778	0.111111	A0QYN9	A0QYN9	A0QYN9_MYCS2 Uncharacterized protein OS=Mycolicibacterium smegmatis (strain ATCC 700084 / mc(2)155) OX=246196 GN=MSMEG_3727 PE=4 SV=1
A0R218	RpoC-ALFA vs No ALFA	1.84447	0.384115	4.80187	6	0.002995	0.0401735	NA	0.330882	0.00857843	A0R218	A0R218	A0R218_MYCS2 Transcription termination factor Rho OS=Mycolicibacterium smegmatis (strain ATCC 700084 / mc(2)155) OX=246196 GN=rho PE=3 SV=1
A0QR19	RpoC-ALFA vs No ALFA	1.77259	0.467468	3.7919	6	0.00905324	0.0912485	NA	0.162551	0.0329218	A0QR19	A0QR19	A0QR19_MYCS2 Uroporphyrinogen-III synthase OS=Mycolicibacterium smegmatis (strain ATCC 700084 / mc(2)155) OX=246196 GN=hemD PE=3 SV=1
A0QTD6	RpoC-ALFA vs No ALFA	1.72369	0.447911	3.84828	6	0.0084769	0.0894839	NA	0.19697	0.0606061	A0QTD6	A0QTD6	A0QTD6_MYCS2 ChaB protein OS=Mycolicibacterium smegmatis (strain ATCC 700084 / mc(2)155) OX=246196 GN=MSMEG_1802 PE=4 SV=1
Q04695	RpoC-ALFA vs No ALFA	1.63799	1.01258	1.61764	5	0.166664	0.496458	NA	0.520833	0.125	Q04695	NA	NA
P60281	RpoC-ALFA vs No ALFA	1.53384	0.342308	4.48089	6	0.00418841	0.0518898	NA	0.632716	0	P60281	RPOB	RPOB_MYCS2 DNA-directed RNA polymerase subunit beta OS=Mycolicibacterium smegmatis (strain ATCC 700084 / mc(2)155) OX=246196 GN=rpoB PE=1 SV=1
A0QPS6	RpoC-ALFA vs No ALFA	1.51167	0.695152	2.17459	6	0.0726011	0.350865	NA	0.229167	0.0416667	A0QPS6	A0QPS6	A0QPS6_MYCS2 Glucosidase OS=Mycolicibacterium smegmatis (strain ATCC 700084 / mc(2)155) OX=246196 GN=MSMEG_0502 PE=3 SV=1
A0R1Z9	RpoC-ALFA vs No ALFA	1.49428	2.03591	0.733963	3	0.516131	0.728272	NA	0.708333	0	A0R1Z9	ATPE	ATPE_MYCS2 ATP synthase epsilon chain OS=Mycolicibacterium smegmatis (strain ATCC 700084 / mc(2)155) OX=246196 GN=atpC PE=1 SV=1
A0QTP1	RpoC-ALFA vs No ALFA	1.46749	0.743766	1.97306	4	0.119749	0.447551	NA	0.666667	0.125	A0QTP1	A0QTP1	A0QTP1_MYCS2 Cys-tRNA(Pro)/Cys-tRNA(Cys) deacylase OS=Mycolicibacterium smegmatis (strain ATCC 700084 / mc(2)155) OX=246196 GN=ybaK PE=3 SV=1
A0R576	RpoC-ALFA vs No ALFA	1.43451	0.707104	2.02871	6	0.0888223	0.395825	NA	0.111111	0.0555556	A0R576	A0R576	A0R576_MYCS2 Lsr2 protein OS=Mycolicibacterium smegmatis (strain ATCC 700084 / mc(2)155) OX=246196 GN=MSMEG_6092 PE=4 SV=1
A0QX82	RpoC-ALFA vs No ALFA	1.39367	0.600622	2.32038	6	0.0594179	0.320246	NA	0.125	0.015625	A0QX82	HIS8	HIS8_MYCS2 Histidinol-phosphate aminotransferase OS=Mycolicibacterium smegmatis (strain ATCC 700084 / mc(2)155) OX=246196 GN=hisC PE=3 SV=1
A0QS44	RpoC-ALFA vs No ALFA	1.37835	0.435622	3.16409	6	0.019464	0.154328	NA	0.186508	0.031746	A0QS44	A0QS44	A0QS44_MYCS2 Transcription termination/antitermination protein NusG OS=Mycolicibacterium smegmatis (strain ATCC 700084 / mc(2)155) OX=246196 GN=nusG PE=3 SV=1
A0QSH6	RpoC-ALFA vs No ALFA	1.37027	1.3888	0.986653	3	0.396558	0.675845	NA	0.444444	0.0833333	A0QSH6	Y1482	Y1482_MYCS2 Putative S-adenosyl-L-methionine-dependent methyltransferase MSMEG_1482/MSMEI_1446 OS=Mycolicibacterium smegmatis (strain ATCC 700084 / mc(2)155) OX=246196 GN=MSMEG_1482 PE=3 SV=1
P08779	RpoC-ALFA vs No ALFA	1.35757	1.72399	0.78746	4	0.475052	0.703517	NA	0.611111	0.0444444	P08779	NA	NA
Q9XCD6	RpoC-ALFA vs No ALFA	1.35524	1.05185	1.28844	4	0.267069	0.585383	NA	0.333333	0	Q9XCD6	BTB7	BTB7_MYCS2 Biotinylated protein TB7.3 homolog OS=Mycolicibacterium smegmatis (strain ATCC 700084 / mc(2)155) OX=246196 GN=MSMEG_1917 PE=3 SV=3
P07477	RpoC-ALFA vs No ALFA	1.34681	1.12932	1.19258	6	0.278055	0.594784	NA	0	0	P07477	NA	NA
A0R4Y3	RpoC-ALFA vs No ALFA	1.28347	0.684558	1.87489	6	0.109931	0.433286	NA	0.0462963	0.0462963	A0R4Y3	CP125	CP125_MYCS2 Steroid C26-monooxygenase OS=Mycolicibacterium smegmatis (strain ATCC 700084 / mc(2)155) OX=246196 GN=cyp125 PE=1 SV=1
Q9BX67	RpoC-ALFA vs No ALFA	1.26269	0.910495	1.38682	3	0.259578	0.584639	NA	0.111111	0.111111	Q9BX67	NA	NA
A0QYY6	RpoC-ALFA vs No ALFA	1.24632	0.436985	2.8521	6	0.0291015	0.203523	NA	0.387526	0	A0QYY6	RS1	RS1_MYCS2 30S ribosomal protein S1 OS=Mycolicibacterium smegmatis (strain ATCC 700084 / mc(2)155) OX=246196 GN=rpsA PE=1 SV=1
A0R441	RpoC-ALFA vs No ALFA	1.2323	0.412955	2.98411	6	0.024506	0.183845	NA	0.0909091	0.0227273	A0R441	A0R441	A0R441_MYCS2 'Cold-shock' DNA-binding domain protein OS=Mycolicibacterium smegmatis (strain ATCC 700084 / mc(2)155) OX=246196 GN=MSMEG_5696 PE=4 SV=1
A0QQI0	RpoC-ALFA vs No ALFA	1.2133	0.64173	1.89067	5	0.117259	0.443198	NA	0.424242	0.106061	A0QQI0	A0QQI0	A0QQI0_MYCS2 Cytochrome P450 FAS1 OS=Mycolicibacterium smegmatis (strain ATCC 700084 / mc(2)155) OX=246196 GN=MSMEG_0762 PE=3 SV=1
A0R3M0	RpoC-ALFA vs No ALFA	1.19918	0.55154	2.17424	5	0.0817042	0.376641	NA	0.270833	0.0833333	A0R3M0	A0R3M0	A0R3M0_MYCS2 Acetyl-CoA acetyltransferase OS=Mycolicibacterium smegmatis (strain ATCC 700084 / mc(2)155) OX=246196 GN=MSMEG_5521 PE=1 SV=1
A0QW06	RpoC-ALFA vs No ALFA	1.16919	0.468846	2.49376	6	0.0469225	0.277507	NA	0.0980392	0.00980392	A0QW06	A0QW06	A0QW06_MYCS2 Uncharacterized protein OS=Mycolicibacterium smegmatis (strain ATCC 700084 / mc(2)155) OX=246196 GN=MSMEG_2763 PE=4 SV=1
A0QPJ1	RpoC-ALFA vs No ALFA	1.1617	0.515496	2.25355	1	0.265878	0.585383	NA	0.5	0	A0QPJ1	A0QPJ1	A0QPJ1_MYCS2 Uncharacterized protein OS=Mycolicibacterium smegmatis (strain ATCC 700084 / mc(2)155) OX=246196 GN=MSMEG_0416 PE=4 SV=1
A0QVM7	RpoC-ALFA vs No ALFA	1.15634	0.419059	2.75938	6	0.0328809	0.217257	NA	0.0789474	0.0263158	A0QVM7	A0QVM7	A0QVM7_MYCS2 Translation initiation factor IF-2 OS=Mycolicibacterium smegmatis (strain ATCC 700084 / mc(2)155) OX=246196 GN=infB PE=3 SV=1
A0QNX2	RpoC-ALFA vs No ALFA	1.13792	0.0763014	14.9135	1	0.0426237	0.25865	NA	0.611111	0.111111	A0QNX2	A0QNX2	A0QNX2_MYCS2 Serine esterase, cutinase family protein OS=Mycolicibacterium smegmatis (strain ATCC 700084 / mc(2)155) OX=246196 GN=MSMEG_0194 PE=4 SV=1
A0QVY1	RpoC-ALFA vs No ALFA	1.05955	0.864299	1.22591	4	0.287471	0.600526	NA	0.633333	0.1	A0QVY1	A0QVY1	A0QVY1_MYCS2 GTPase HflX OS=Mycolicibacterium smegmatis (strain ATCC 700084 / mc(2)155) OX=246196 GN=hflX PE=3 SV=1
A0R5Y9	RpoC-ALFA vs No ALFA	1.05651	0.690469	1.53013	2	0.265624	0.585383	NA	0.633333	0.0666667	A0R5Y9	A0R5Y9	A0R5Y9_MYCS2 Cysteine desulfurase family protein OS=Mycolicibacterium smegmatis (strain ATCC 700084 / mc(2)155) OX=246196 GN=MSMEG_6363 PE=4 SV=1
Q9RP48	RpoC-ALFA vs No ALFA	1.05024	0.570321	1.84149	4	0.139358	0.469971	NA	0.7	0.0333333	Q9RP48	GLGE	GLGE_MYCS2 Alpha-1,4-glucan:maltose-1-phosphate maltosyltransferase OS=Mycolicibacterium smegmatis (strain ATCC 700084 / mc(2)155) OX=246196 GN=glgE PE=1 SV=1
A0QRB8	RpoC-ALFA vs No ALFA	1.02863	0.647349	1.589	6	0.163162	0.494814	NA	0	0	A0QRB8	A0QRB8	A0QRB8_MYCS2 Putative Lsr2 protein OS=Mycolicibacterium smegmatis (strain ATCC 700084 / mc(2)155) OX=246196 GN=MSMEG_1060 PE=4 SV=1
A0R380	RpoC-ALFA vs No ALFA	1.01999	0.434004	2.35019	1	0.256107	0.582774	NA	0.444444	0.111111	A0R380	A0R380	A0R380_MYCS2 GntR-family protein transcriptional regulator OS=Mycolicibacterium smegmatis (strain ATCC 700084 / mc(2)155) OX=246196 GN=MSMEG_5375 PE=4 SV=1
A0QSD1	RpoC-ALFA vs No ALFA	0.998344	0.368364	2.71021	6	0.0350962	0.229347	NA	0.0494792	0.0234375	A0QSD1	RL3	RL3_MYCS2 50S ribosomal protein L3 OS=Mycolicibacterium smegmatis (strain ATCC 700084 / mc(2)155) OX=246196 GN=rplC PE=1 SV=1
A0QX83	RpoC-ALFA vs No ALFA	0.989385	0.589516	1.6783	6	0.144296	0.475122	NA	0.0392157	0.0392157	A0QX83	HIS7	HIS7_MYCS2 Imidazoleglycerol-phosphate dehydratase OS=Mycolicibacterium smegmatis (strain ATCC 700084 / mc(2)155) OX=246196 GN=hisB PE=1 SV=1
A0QX81	RpoC-ALFA vs No ALFA	0.982888	0.516981	1.90121	6	0.105992	0.428776	NA	0.138889	0.00694444	A0QX81	A0QX81	A0QX81_MYCS2 Histidinol dehydrogenase OS=Mycolicibacterium smegmatis (strain ATCC 700084 / mc(2)155) OX=246196 GN=hisD PE=3 SV=1
A0QXV0	RpoC-ALFA vs No ALFA	0.982116	0.807067	1.21689	1	0.437913	0.689754	NA	0.5	0	A0QXV0	A0QXV0	A0QXV0_MYCS2 Peptidyl-prolyl cis-trans isomerase OS=Mycolicibacterium smegmatis (strain ATCC 700084 / mc(2)155) OX=246196 GN=MSMEG_3434 PE=3 SV=1
A0QSL4	RpoC-ALFA vs No ALFA	0.981841	0.252701	3.88539	5	0.0115787	0.111056	NA	0.0833333	0.0119048	A0QSL4	RL36	RL36_MYCS2 50S ribosomal protein L36 OS=Mycolicibacterium smegmatis (strain ATCC 700084 / mc(2)155) OX=246196 GN=rpmJ PE=1 SV=1
A0QW02	RpoC-ALFA vs No ALFA	0.958981	0.407492	2.35337	6	0.056796	0.307967	NA	0.0561798	0.0093633	A0QW02	A0QW02	A0QW02_MYCS2 RNA polymerase sigma factor SigA OS=Mycolicibacterium smegmatis (strain ATCC 700084 / mc(2)155) OX=246196 GN=sigA PE=1 SV=1
A0QVE3	RpoC-ALFA vs No ALFA	0.932049	0.919704	1.01342	2	0.417518	0.681407	NA	0.466667	0.133333	A0QVE3	A0QVE3	A0QVE3_MYCS2 Transcriptional regulator, LysR family protein OS=Mycolicibacterium smegmatis (strain ATCC 700084 / mc(2)155) OX=246196 GN=MSMEG_2544 PE=3 SV=1
A0QPS8	RpoC-ALFA vs No ALFA	0.91702	0.395743	2.31721	0	NA	NA	NA	0.444444	0.111111	A0QPS8	A0QPS8	A0QPS8_MYCS2 Carbohydrate kinase OS=Mycolicibacterium smegmatis (strain ATCC 700084 / mc(2)155) OX=246196 GN=MSMEG_0504 PE=3 SV=1
A0QSA5	RpoC-ALFA vs No ALFA	0.897135	1.54724	0.579831	5	0.587174	0.765489	NA	0.194444	0.0277778	A0QSA5	A0QSA5	A0QSA5_MYCS2 Carveol dehydrogenase OS=Mycolicibacterium smegmatis (strain ATCC 700084 / mc(2)155) OX=246196 GN=MSMEG_1410 PE=3 SV=1
A0R2Q8	RpoC-ALFA vs No ALFA	0.889711	1.17736	0.755686	3	0.504758	0.723283	NA	0.444444	0.0277778	A0R2Q8	A0R2Q8	A0R2Q8_MYCS2 Regulatory protein GntR, HTH OS=Mycolicibacterium smegmatis (strain ATCC 700084 / mc(2)155) OX=246196 GN=MSMEG_5201 PE=4 SV=1
A0R4I7	RpoC-ALFA vs No ALFA	0.888933	0.835122	1.06444	5	0.335812	0.630145	NA	0.0555556	0.0555556	A0R4I7	A0R4I7	A0R4I7_MYCS2 RelA_SpoT domain-containing protein OS=Mycolicibacterium smegmatis (strain ATCC 700084 / mc(2)155) OX=246196 GN=MSMEG_5849 PE=4 SV=1
A0QX85	RpoC-ALFA vs No ALFA	0.882156	0.619429	1.42414	6	0.204271	0.533846	NA	0.0571429	0	A0QX85	A0QX85	A0QX85_MYCS2 Phosphoribosyl isomerase A OS=Mycolicibacterium smegmatis (strain ATCC 700084 / mc(2)155) OX=246196 GN=priA PE=3 SV=1
Q3I5Q7	RpoC-ALFA vs No ALFA	0.868861	0.470535	1.84654	6	0.114338	0.439608	NA	0.113248	0.0235043	Q3I5Q7	Q3I5Q7	Q3I5Q7_MYCS2 HBHA-like protein OS=Mycolicibacterium smegmatis (strain ATCC 700084 / mc(2)155) OX=246196 GN=MSMEG_0919 PE=4 SV=1
P02533	RpoC-ALFA vs No ALFA	0.863775	0.981966	0.879638	6	0.412895	0.679239	NA	0.257576	0.0454545	P02533	NA	NA
A0QRH0	RpoC-ALFA vs No ALFA	0.851654	0.627937	1.35627	4	0.246517	0.572152	NA	0.166667	0	A0QRH0	A0QRH0	A0QRH0_MYCS2 Short chain dehydrogenase OS=Mycolicibacterium smegmatis (strain ATCC 700084 / mc(2)155) OX=246196 GN=MSMEG_1114 PE=3 SV=1
P60709;P63261	RpoC-ALFA vs No ALFA	0.851538	0.585724	1.45382	5	0.205739	0.533846	NA	0.416667	0.0833333	P60709;P63261	NA;NA	NA;NA
A0R0I6	RpoC-ALFA vs No ALFA	0.842631	0.713246	1.1814	4	0.302884	0.609871	NA	0.222222	0.0555556	A0R0I6	A0R0I6	A0R0I6_MYCS2 Uncharacterized protein OS=Mycolicibacterium smegmatis (strain ATCC 700084 / mc(2)155) OX=246196 GN=MSMEG_4399 PE=4 SV=1
A0QU45	RpoC-ALFA vs No ALFA	0.832114	1.06032	0.784773	2	0.514783	0.728272	NA	0.666667	0	A0QU45	A0QU45	A0QU45_MYCS2 3-hydroxy-3-methylglutaryl-CoA lyase OS=Mycolicibacterium smegmatis (strain ATCC 700084 / mc(2)155) OX=246196 GN=MSMEG_2072 PE=3 SV=1
A0QX88	RpoC-ALFA vs No ALFA	0.829578	0.380141	2.18229	6	0.071834	0.350142	NA	0	0	A0QX88	HIS3	HIS3_MYCS2 Phosphoribosyl-AMP cyclohydrolase OS=Mycolicibacterium smegmatis (strain ATCC 700084 / mc(2)155) OX=246196 GN=hisI PE=3 SV=1
A0R199	RpoC-ALFA vs No ALFA	0.825434	0.405107	2.03757	6	0.0877392	0.392578	NA	0.153509	0.0263158	A0R199	TIG	TIG_MYCS2 Trigger factor OS=Mycolicibacterium smegmatis (strain ATCC 700084 / mc(2)155) OX=246196 GN=tig PE=1 SV=1
P02538	RpoC-ALFA vs No ALFA	0.820189	0.827467	0.991204	6	0.359861	0.648476	NA	0.453815	0.0722892	P02538	NA	NA
P06702	RpoC-ALFA vs No ALFA	0.803535	1.222	0.657555	2	0.578384	0.762629	NA	0.333333	0	P06702	NA	NA
A0R5L6	RpoC-ALFA vs No ALFA	0.798084	1.21042	0.659344	5	0.538827	0.744015	NA	0.351852	0.12963	A0R5L6	A0R5L6	A0R5L6_MYCS2 Thiopurine S-methyltransferase (Tpmt) superfamily protein OS=Mycolicibacterium smegmatis (strain ATCC 700084 / mc(2)155) OX=246196 GN=MSMEG_6235 PE=4 SV=1
A0QT77	RpoC-ALFA vs No ALFA	0.776848	0.690582	1.12492	5	0.311707	0.617186	NA	0.80303	0.030303	A0QT77	A0QT77	A0QT77_MYCS2 Fatty acid desaturase OS=Mycolicibacterium smegmatis (strain ATCC 700084 / mc(2)155) OX=246196 GN=MSMEG_1743 PE=4 SV=1
A0R5S2	RpoC-ALFA vs No ALFA	0.775197	0.511723	1.51487	6	0.180581	0.505739	NA	0.0333333	0.0047619	A0R5S2	A0R5S2	A0R5S2_MYCS2 Transcription elongation factor GreA OS=Mycolicibacterium smegmatis (strain ATCC 700084 / mc(2)155) OX=246196 GN=MSMEG_6292 PE=4 SV=1
A0QT63	RpoC-ALFA vs No ALFA	0.762155	0.479678	1.58889	6	0.163186	0.494814	NA	0.101852	0.00462963	A0QT63	A0QT63	A0QT63_MYCS2 ISMsm1, transposase orfA OS=Mycolicibacterium smegmatis (strain ATCC 700084 / mc(2)155) OX=246196 GN=MSMEG_1728 PE=4 SV=1
A0R152	RpoC-ALFA vs No ALFA	0.759654	0.493313	1.5399	6	0.174512	0.503768	NA	0.244838	0.0265487	A0R152	RNE	RNE_MYCS2 Ribonuclease E OS=Mycolicibacterium smegmatis (strain ATCC 700084 / mc(2)155) OX=246196 GN=rne PE=3 SV=1
A0R5H4	RpoC-ALFA vs No ALFA	0.746183	0.789129	0.945578	4	0.397906	0.676205	NA	0.277778	0.111111	A0R5H4	A0R5H4	A0R5H4_MYCS2 Uncharacterized protein OS=Mycolicibacterium smegmatis (strain ATCC 700084 / mc(2)155) OX=246196 GN=MSMEG_6192 PE=4 SV=1
A0QS16	RpoC-ALFA vs No ALFA	0.732344	0.417118	1.75572	0	NA	NA	NA	0.541667	0.0416667	A0QS16	A0QS16	A0QS16_MYCS2 Transporter, small conductance mechanosensitive ion channel (MscS) family protein OS=Mycolicibacterium smegmatis (strain ATCC 700084 / mc(2)155) OX=246196 GN=MSMEG_1315 PE=3 SV=1
A0R5D9	RpoC-ALFA vs No ALFA	0.727397	0.47155	1.54257	6	0.173877	0.503768	NA	0.408081	0.0010101	A0R5D9	TOP1	TOP1_MYCS2 DNA topoisomerase 1 OS=Mycolicibacterium smegmatis (strain ATCC 700084 / mc(2)155) OX=246196 GN=topA PE=1 SV=1
A0QY30	RpoC-ALFA vs No ALFA	0.726449	0.7814	0.929677	3	0.421115	0.682144	NA	0.222222	0.0555556	A0QY30	A0QY30	A0QY30_MYCS2 Uncharacterized protein OS=Mycolicibacterium smegmatis (strain ATCC 700084 / mc(2)155) OX=246196 GN=MSMEG_3514 PE=4 SV=1
A0R4W8	RpoC-ALFA vs No ALFA	0.72583	0.29158	2.4893	0	NA	NA	NA	0.75	0	A0R4W8	A0R4W8	A0R4W8_MYCS2 Methyltransferase OS=Mycolicibacterium smegmatis (strain ATCC 700084 / mc(2)155) OX=246196 GN=MSMEG_5980 PE=4 SV=1
A0QVZ7	RpoC-ALFA vs No ALFA	0.704117	0.46434	1.51638	6	0.18021	0.505739	NA	0.05	0.0166667	A0QVZ7	A0QVZ7	A0QVZ7_MYCS2 Uncharacterized protein OS=Mycolicibacterium smegmatis (strain ATCC 700084 / mc(2)155) OX=246196 GN=MSMEG_2754 PE=4 SV=1
A0R6H2	RpoC-ALFA vs No ALFA	0.701438	0.838982	0.836059	3	0.464479	0.69935	NA	0.416667	0.25	A0R6H2	A0R6H2	A0R6H2_MYCS2 Cytochrome bc1 complex Rieske iron-sulfur subunit OS=Mycolicibacterium smegmatis (strain ATCC 700084 / mc(2)155) OX=246196 GN=MSMEG_6548 PE=4 SV=1
A0QTC4	RpoC-ALFA vs No ALFA	0.695311	0.589921	1.17865	6	0.283157	0.600353	NA	0.24359	0.0512821	A0QTC4	A0QTC4	A0QTC4_MYCS2 Rho_N domain-containing protein OS=Mycolicibacterium smegmatis (strain ATCC 700084 / mc(2)155) OX=246196 GN=MSMEG_1790 PE=4 SV=1
A0QX87	RpoC-ALFA vs No ALFA	0.69281	0.491181	1.4105	6	0.208072	0.533846	NA	0.153333	0.0333333	A0QX87	HIS6	HIS6_MYCS2 Imidazole glycerol phosphate synthase subunit HisF OS=Mycolicibacterium smegmatis (strain ATCC 700084 / mc(2)155) OX=246196 GN=hisF PE=3 SV=1
A0QS68	RpoC-ALFA vs No ALFA	0.692249	0.612257	1.13065	2	0.375547	0.659426	NA	0.388889	0.0555556	A0QS68	A0QS68	A0QS68_MYCS2 2-deoxy-scyllo-inosamine dehydrogenase OS=Mycolicibacterium smegmatis (strain ATCC 700084 / mc(2)155) OX=246196 GN=MSMEG_1370 PE=3 SV=1
A0R7J6	RpoC-ALFA vs No ALFA	0.664284	0.3969	1.67368	6	0.145218	0.47547	NA	0.0124378	0.0124378	A0R7J6	A0R7J6	A0R7J6_MYCS2 R3H domain-containing protein OS=Mycolicibacterium smegmatis (strain ATCC 700084 / mc(2)155) OX=246196 GN=MSMEG_6941 PE=4 SV=1
A0QQ04	RpoC-ALFA vs No ALFA	0.64786	0.903417	0.717121	4	0.512946	0.726843	NA	0.458333	0.0416667	A0QQ04	A0QQ04	A0QQ04_MYCS2 4-aminobutyrate transaminase OS=Mycolicibacterium smegmatis (strain ATCC 700084 / mc(2)155) OX=246196 GN=gabT PE=1 SV=1
A0R315	RpoC-ALFA vs No ALFA	0.644162	0.463009	1.39125	6	0.213545	0.539609	NA	0.166667	0.0225225	A0R315	A0R315	A0R315_MYCS2 TetR-family protein transcriptional regulator OS=Mycolicibacterium smegmatis (strain ATCC 700084 / mc(2)155) OX=246196 GN=MSMEG_5307 PE=4 SV=1
A0R214	RpoC-ALFA vs No ALFA	0.620548	0.506485	1.22521	6	0.266408	0.585383	NA	0.216216	0.0405405	A0R214	A0R214	A0R214_MYCS2 Peptide chain release factor 1 OS=Mycolicibacterium smegmatis (strain ATCC 700084 / mc(2)155) OX=246196 GN=prfA PE=3 SV=1
A0QV42	RpoC-ALFA vs No ALFA	0.603549	0.666414	0.905666	6	0.400018	0.67814	NA	0.282609	0.0362319	A0QV42	RL19	RL19_MYCS2 50S ribosomal protein L19 OS=Mycolicibacterium smegmatis (strain ATCC 700084 / mc(2)155) OX=246196 GN=rplS PE=1 SV=1
A0QVX6	RpoC-ALFA vs No ALFA	0.587743	0.445874	1.31818	6	0.235528	0.56022	NA	0.217391	0.057971	A0QVX6	Y2731	Y2731_MYCS2 Uncharacterized protein MSMEG_2731/MSMEI_2664 OS=Mycolicibacterium smegmatis (strain ATCC 700084 / mc(2)155) OX=246196 GN=MSMEG_2731 PE=1 SV=1
A0QZB3	RpoC-ALFA vs No ALFA	0.587526	0.720819	0.815081	6	0.446166	0.692741	NA	0.227273	0.030303	A0QZB3	A0QZB3	A0QZB3_MYCS2 Lactate 2-monooxygenase OS=Mycolicibacterium smegmatis (strain ATCC 700084 / mc(2)155) OX=246196 GN=MSMEG_3962 PE=3 SV=1
A0QZ47	RpoC-ALFA vs No ALFA	0.582955	0.595947	0.9782	2	0.431133	0.68612	NA	0.333333	0	A0QZ47	PSB	PSB_MYCS2 Proteasome subunit beta OS=Mycolicibacterium smegmatis (strain ATCC 700084 / mc(2)155) OX=246196 GN=prcB PE=1 SV=2
A0R3C5	RpoC-ALFA vs No ALFA	0.572518	0.425221	1.3464	6	0.226808	0.554326	NA	0.320144	0.00479616	A0R3C5	A0R3C5	A0R3C5_MYCS2 Transcription-repair-coupling factor OS=Mycolicibacterium smegmatis (strain ATCC 700084 / mc(2)155) OX=246196 GN=mfd PE=1 SV=1
Q96DR8	RpoC-ALFA vs No ALFA	0.561541	0.939372	0.597784	6	0.571841	0.759899	NA	0	0	Q96DR8	NA	NA
A0QYQ6	RpoC-ALFA vs No ALFA	0.550834	1.38168	0.39867	4	0.710502	0.830082	NA	0.388889	0.138889	A0QYQ6	A0QYQ6	A0QYQ6_MYCS2 MutT/nudix family protein OS=Mycolicibacterium smegmatis (strain ATCC 700084 / mc(2)155) OX=246196 GN=MSMEG_3745 PE=4 SV=1
A0QWH5	RpoC-ALFA vs No ALFA	0.538999	0.610972	0.8822	6	0.411614	0.679239	NA	0	0	A0QWH5	RUVA	RUVA_MYCS2 Holliday junction ATP-dependent DNA helicase RuvA OS=Mycolicibacterium smegmatis (strain ATCC 700084 / mc(2)155) OX=246196 GN=ruvA PE=1 SV=1
A0R684	RpoC-ALFA vs No ALFA	0.529798	0.879676	0.602265	4	0.579473	0.762937	NA	0.5	0.0833333	A0R684	A0R684	A0R684_MYCS2 Ferredoxin-dependent glutamate synthase 1 OS=Mycolicibacterium smegmatis (strain ATCC 700084 / mc(2)155) OX=246196 GN=MSMEG_6459 PE=3 SV=1
A0QYS4	RpoC-ALFA vs No ALFA	0.525237	0.526444	0.997706	5	0.364227	0.650284	NA	0.166667	0	A0QYS4	A0QYS4	A0QYS4_MYCS2 Macrolide-transport ATP-binding protein abc transporter OS=Mycolicibacterium smegmatis (strain ATCC 700084 / mc(2)155) OX=246196 GN=MSMEG_3768 PE=4 SV=1
A0R525	RpoC-ALFA vs No ALFA	0.51518	1.10559	0.46598	3	0.672977	0.810116	NA	0.166667	0	A0R525	KSHB	KSHB_MYCS2 3-ketosteroid-9-alpha-monooxygenase, ferredoxin reductase component OS=Mycolicibacterium smegmatis (strain ATCC 700084 / mc(2)155) OX=246196 GN=kshB PE=3 SV=1
P05090	RpoC-ALFA vs No ALFA	0.505736	0.990519	0.510576	5	0.631383	0.786508	NA	0.0833333	0.0833333	P05090	NA	NA
A0R683	RpoC-ALFA vs No ALFA	0.503038	1.59557	0.315271	0	NA	NA	NA	0.472222	0.0277778	A0R683	A0R683	A0R683_MYCS2 Glutamate synthase, small subunit OS=Mycolicibacterium smegmatis (strain ATCC 700084 / mc(2)155) OX=246196 GN=MSMEG_6458 PE=4 SV=1
A0QUG3	RpoC-ALFA vs No ALFA	0.494274	1.06781	0.462886	6	0.659759	0.804518	NA	0.0555556	0.0555556	A0QUG3	A0QUG3	A0QUG3_MYCS2 Sensory box/response regulator OS=Mycolicibacterium smegmatis (strain ATCC 700084 / mc(2)155) OX=246196 GN=MSMEG_2196 PE=1 SV=1
A0QZS6	RpoC-ALFA vs No ALFA	0.490736	0.279855	1.75354	2	0.221603	0.54818	NA	0.333333	0	A0QZS6	A0QZS6	A0QZS6_MYCS2 Putative transposase OS=Mycolicibacterium smegmatis (strain ATCC 700084 / mc(2)155) OX=246196 GN=MSMEG_4132 PE=4 SV=1
P13647	RpoC-ALFA vs No ALFA	0.463306	0.819933	0.565053	6	0.592521	0.768076	NA	0.268939	0.0227273	P13647	NA	NA
A0QRJ5	RpoC-ALFA vs No ALFA	0.461607	0.626361	0.736966	4	0.502032	0.721189	NA	0.479167	0.145833	A0QRJ5	A0QRJ5	A0QRJ5_MYCS2 Transcription regulator OS=Mycolicibacterium smegmatis (strain ATCC 700084 / mc(2)155) OX=246196 GN=MSMEG_1139 PE=4 SV=1
A0QQ18	RpoC-ALFA vs No ALFA	0.452562	0.497321	0.909999	0	NA	NA	NA	0.555556	0.0555556	A0QQ18	A0QQ18	A0QQ18_MYCS2 Glycolate oxidase OS=Mycolicibacterium smegmatis (strain ATCC 700084 / mc(2)155) OX=246196 GN=MSMEG_0595 PE=4 SV=1
A0R3D2	RpoC-ALFA vs No ALFA	0.450857	0.406441	1.10928	6	0.30978	0.615421	NA	0	0	A0R3D2	A0R3D2	A0R3D2_MYCS2 50S ribosomal protein L25 OS=Mycolicibacterium smegmatis (strain ATCC 700084 / mc(2)155) OX=246196 GN=rplY PE=1 SV=1
P25311	RpoC-ALFA vs No ALFA	0.449586	0.974576	0.461315	5	0.663946	0.805179	NA	0.194444	0.0277778	P25311	NA	NA
A0QNH5	RpoC-ALFA vs No ALFA	0.44743	0.673763	0.664076	6	0.531317	0.737794	NA	0.333333	0.333333	A0QNH5	SAEB	SAEB_MYCS2 Putative ESX-1 scaffolding and assembly protein SaeB OS=Mycolicibacterium smegmatis (strain ATCC 700084 / mc(2)155) OX=246196 GN=saeB PE=4 SV=1
A0R5J3	RpoC-ALFA vs No ALFA	0.447412	0.463241	0.965829	6	0.371429	0.654812	NA	0.131206	0.0638298	A0R5J3	A0R5J3	A0R5J3_MYCS2 Hemerythrin HHE cation binding domain subfamily protein, putative OS=Mycolicibacterium smegmatis (strain ATCC 700084 / mc(2)155) OX=246196 GN=MSMEG_6212 PE=4 SV=1
A0QZJ0	RpoC-ALFA vs No ALFA	0.44698	0.521948	0.856369	4	0.440065	0.691297	NA	0.277778	0.277778	A0QZJ0	A0QZJ0	A0QZJ0_MYCS2 Transcriptional regulator, GntR family protein OS=Mycolicibacterium smegmatis (strain ATCC 700084 / mc(2)155) OX=246196 GN=MSMEG_4042 PE=4 SV=1
A0R0V1	RpoC-ALFA vs No ALFA	0.444408	0.334255	1.32955	1	0.410535	0.679239	NA	0.722222	0.111111	A0R0V1	A0R0V1	A0R0V1_MYCS2 TetR-type transcriptional regulator of sulfur metabolism OS=Mycolicibacterium smegmatis (strain ATCC 700084 / mc(2)155) OX=246196 GN=MSMEG_4517 PE=4 SV=1
A0QSK7	RpoC-ALFA vs No ALFA	0.443346	0.37356	1.18681	4	0.30097	0.609456	NA	0.166667	0	A0QSK7	A0QSK7	A0QSK7_MYCS2 Bac_luciferase domain-containing protein OS=Mycolicibacterium smegmatis (strain ATCC 700084 / mc(2)155) OX=246196 GN=MSMEG_1513 PE=4 SV=1
A0QWJ2	RpoC-ALFA vs No ALFA	0.432674	0.541733	0.798684	2	0.508248	0.724249	NA	0.833333	0.0925926	A0QWJ2	A0QWJ2	A0QWJ2_MYCS2 Protein translocase subunit SecD OS=Mycolicibacterium smegmatis (strain ATCC 700084 / mc(2)155) OX=246196 GN=secD PE=3 SV=1
A0QTK3	RpoC-ALFA vs No ALFA	0.422156	0.720015	0.586316	6	0.579037	0.762926	NA	0.464912	0.0175439	A0QTK3	MTRB	MTRB_MYCS2 Sensor histidine kinase MtrB OS=Mycolicibacterium smegmatis (strain ATCC 700084 / mc(2)155) OX=246196 GN=mtrB PE=3 SV=2
P04264	RpoC-ALFA vs No ALFA	0.40898	0.689237	0.59338	6	0.574598	0.760447	NA	0.356982	0.00225225	P04264	NA	NA
A0QZT4	RpoC-ALFA vs No ALFA	0.39543	1.27325	0.310568	5	0.768658	0.862444	NA	0.388889	0.138889	A0QZT4	A0QZT4	A0QZT4_MYCS2 Transcriptional repressor, TetR family protein, putative OS=Mycolicibacterium smegmatis (strain ATCC 700084 / mc(2)155) OX=246196 GN=MSMEG_4142 PE=4 SV=1
Q02413	RpoC-ALFA vs No ALFA	0.392954	0.971453	0.404501	0	NA	NA	NA	0.777778	0.111111	Q02413	NA	NA
A0QS45	RpoC-ALFA vs No ALFA	0.38966	0.394589	0.98751	6	0.361527	0.650165	NA	0.0503876	0.00775194	A0QS45	RL11	RL11_MYCS2 50S ribosomal protein L11 OS=Mycolicibacterium smegmatis (strain ATCC 700084 / mc(2)155) OX=246196 GN=rplK PE=1 SV=1
A0R215	RpoC-ALFA vs No ALFA	0.379753	0.493187	0.769998	2	0.521814	0.730703	NA	0.5	0	A0R215	RL31	RL31_MYCS2 50S ribosomal protein L31 OS=Mycolicibacterium smegmatis (strain ATCC 700084 / mc(2)155) OX=246196 GN=rpmE PE=1 SV=1
A0QUJ1	RpoC-ALFA vs No ALFA	0.377143	0.649702	0.580487	5	0.586764	0.765489	NA	0	0	A0QUJ1	A0QUJ1	A0QUJ1_MYCS2 Carnitinyl-CoA dehydratase OS=Mycolicibacterium smegmatis (strain ATCC 700084 / mc(2)155) OX=246196 GN=MSMEG_2227 PE=3 SV=1
A0QV25	RpoC-ALFA vs No ALFA	0.375953	0.429926	0.874461	5	0.421876	0.682144	NA	0.537037	0.148148	A0QV25	A0QV25	A0QV25_MYCS2 Chromosome partition protein Smc OS=Mycolicibacterium smegmatis (strain ATCC 700084 / mc(2)155) OX=246196 GN=smc PE=3 SV=1
Q969S9	RpoC-ALFA vs No ALFA	0.369453	0.686564	0.538119	4	0.619041	0.780908	NA	0.351852	0.0185185	Q969S9	NA	NA
A0QQW0	RpoC-ALFA vs No ALFA	0.360473	0.773192	0.466214	4	0.665319	0.805179	NA	0.527778	0.0277778	A0QQW0	A0QQW0	A0QQW0_MYCS2 Bacterial regulatory protein, GntR family protein OS=Mycolicibacterium smegmatis (strain ATCC 700084 / mc(2)155) OX=246196 GN=MSMEG_0895 PE=4 SV=1
A0QVI6	RpoC-ALFA vs No ALFA	0.356913	0.810275	0.440484	6	0.675013	0.811962	NA	0.222222	0.222222	A0QVI6	A0QVI6	A0QVI6_MYCS2 Methionine aminopeptidase OS=Mycolicibacterium smegmatis (strain ATCC 700084 / mc(2)155) OX=246196 GN=map PE=3 SV=1
A0QP34	RpoC-ALFA vs No ALFA	0.35355	0.503032	0.702838	4	0.520907	0.730007	NA	0.25	0.0833333	A0QP34	A0QP34	A0QP34_MYCS2 Acyl-CoA synthase OS=Mycolicibacterium smegmatis (strain ATCC 700084 / mc(2)155) OX=246196 GN=MSMEG_0257 PE=4 SV=1
A0QQ09	RpoC-ALFA vs No ALFA	0.352399	0.844643	0.417216	6	0.691037	0.820779	NA	0.277778	0.111111	A0QQ09	A0QQ09	A0QQ09_MYCS2 Stas domain, putative OS=Mycolicibacterium smegmatis (strain ATCC 700084 / mc(2)155) OX=246196 GN=MSMEG_0586 PE=4 SV=1
A0QZR5	RpoC-ALFA vs No ALFA	0.347852	0.573385	0.606664	6	0.566305	0.759268	NA	0.0931373	0.0539216	A0QZR5	A0QZR5	A0QZR5_MYCS2 GntR-family protein transcriptional regulator OS=Mycolicibacterium smegmatis (strain ATCC 700084 / mc(2)155) OX=246196 GN=MSMEG_4121 PE=4 SV=1
A0QSA8	RpoC-ALFA vs No ALFA	0.345091	0.710901	0.485429	6	0.644588	0.794444	NA	0.283333	0.1	A0QSA8	A0QSA8	A0QSA8_MYCS2 Ornithine--oxo-acid aminotransferase OS=Mycolicibacterium smegmatis (strain ATCC 700084 / mc(2)155) OX=246196 GN=rocD PE=3 SV=1
A0R1X2	RpoC-ALFA vs No ALFA	0.342792	0.684306	0.500934	2	0.666114	0.805179	NA	0.333333	0.0416667	A0R1X2	A0R1X2	A0R1X2_MYCS2 Cysteine synthase B OS=Mycolicibacterium smegmatis (strain ATCC 700084 / mc(2)155) OX=246196 GN=cysM PE=3 SV=1
P35527	RpoC-ALFA vs No ALFA	0.341489	0.936638	0.36459	6	0.727922	0.838309	NA	0.174679	0.025641	P35527	NA	NA
A0R148	RpoC-ALFA vs No ALFA	0.332861	0.608629	0.546904	6	0.604174	0.773942	NA	0.277778	0.166667	A0R148	PROB	PROB_MYCS2 Glutamate 5-kinase OS=Mycolicibacterium smegmatis (strain ATCC 700084 / mc(2)155) OX=246196 GN=proB PE=1 SV=1
Q5T5U3	RpoC-ALFA vs No ALFA	0.328734	0.390572	0.841673	5	0.438361	0.689754	NA	0	0	Q5T5U3	NA	NA
A0R4Y9	RpoC-ALFA vs No ALFA	0.325215	1.04121	0.312344	5	0.767385	0.862037	NA	0	0	A0R4Y9	A0R4Y9	A0R4Y9_MYCS2 Enoyl-CoA hydratase OS=Mycolicibacterium smegmatis (strain ATCC 700084 / mc(2)155) OX=246196 GN=MSMEG_6001 PE=4 SV=1
A0R2X8	RpoC-ALFA vs No ALFA	0.323525	0.688403	0.469964	5	0.658165	0.803673	NA	0.166667	0	A0R2X8	A0R2X8	A0R2X8_MYCS2 Beta-thionase OS=Mycolicibacterium smegmatis (strain ATCC 700084 / mc(2)155) OX=246196 GN=MSMEG_5270 PE=4 SV=1
Q86YZ3	RpoC-ALFA vs No ALFA	0.322169	0.866118	0.371969	6	0.7227	0.834496	NA	0.683333	0.130556	Q86YZ3	NA	NA
P01859	RpoC-ALFA vs No ALFA	0.320971	0.583963	0.549644	6	0.602406	0.773601	NA	0	0	P01859	NA	NA
A0QW36	RpoC-ALFA vs No ALFA	0.32081	1.45219	0.220914	0	NA	NA	NA	0.733333	0.0333333	A0QW36	A0QW36	A0QW36_MYCS2 Sensor-type histidine kinase PrrB OS=Mycolicibacterium smegmatis (strain ATCC 700084 / mc(2)155) OX=246196 GN=MSMEG_2793 PE=4 SV=1
A0QYT2	RpoC-ALFA vs No ALFA	0.317437	0.761975	0.416598	4	0.698357	0.822355	NA	0.416667	0.0277778	A0QYT2	A0QYT2	A0QYT2_MYCS2 N-acetyl-gamma-glutamyl-phosphate reductase OS=Mycolicibacterium smegmatis (strain ATCC 700084 / mc(2)155) OX=246196 GN=argC PE=3 SV=1
A0QS63	RpoC-ALFA vs No ALFA	0.316956	0.371273	0.853701	6	0.426035	0.682144	NA	0.0042735	0.0042735	A0QS63	A0QS63	A0QS63_MYCS2 50S ribosomal protein L7/L12 OS=Mycolicibacterium smegmatis (strain ATCC 700084 / mc(2)155) OX=246196 GN=rplL PE=3 SV=1
Q9ZHC5	RpoC-ALFA vs No ALFA	0.315873	0.614872	0.513722	6	0.62581	0.785106	NA	0.162281	0.0307018	Q9ZHC5	DBH	DBH_MYCS2 DNA-binding protein HU homolog OS=Mycolicibacterium smegmatis (strain ATCC 700084 / mc(2)155) OX=246196 GN=hup PE=3 SV=1
A0QRN2	RpoC-ALFA vs No ALFA	0.314534	0.694024	0.453204	6	0.66633	0.805179	NA	0.37037	0.0925926	A0QRN2	A0QRN2	A0QRN2_MYCS2 Transcriptional regulator OS=Mycolicibacterium smegmatis (strain ATCC 700084 / mc(2)155) OX=246196 GN=MSMEG_1178 PE=4 SV=1
A0QR18	RpoC-ALFA vs No ALFA	0.313657	1.44061	0.217725	1	0.863522	0.917234	NA	0.444444	0.111111	A0QR18	A0QR18	A0QR18_MYCS2 Porphobilinogen deaminase OS=Mycolicibacterium smegmatis (strain ATCC 700084 / mc(2)155) OX=246196 GN=hemC PE=3 SV=1
A0QV17	RpoC-ALFA vs No ALFA	0.312318	0.505366	0.618004	6	0.559285	0.754738	NA	0	0	A0QV17	A0QV17	A0QV17_MYCS2 Hemerythrin HHE cation binding region OS=Mycolicibacterium smegmatis (strain ATCC 700084 / mc(2)155) OX=246196 GN=MSMEG_2415 PE=4 SV=1
A0QSA9	RpoC-ALFA vs No ALFA	0.311184	0.725005	0.429217	6	0.68275	0.816918	NA	0.145833	0.0416667	A0QSA9	A0QSA9	A0QSA9_MYCS2 Amidinotransferase OS=Mycolicibacterium smegmatis (strain ATCC 700084 / mc(2)155) OX=246196 GN=MSMEG_1414 PE=4 SV=1
A0QZT7	RpoC-ALFA vs No ALFA	0.310456	0.617117	0.503075	6	0.632841	0.786508	NA	0.240741	0.12963	A0QZT7	A0QZT7	A0QZT7_MYCS2 Cupin 2 protein OS=Mycolicibacterium smegmatis (strain ATCC 700084 / mc(2)155) OX=246196 GN=MSMEG_4145 PE=4 SV=1
A0R6E5	RpoC-ALFA vs No ALFA	0.299771	0.446755	0.670997	2	0.571337	0.759899	NA	0.166667	0	A0R6E5	A0R6E5	A0R6E5_MYCS2 Orotate phosphoribosyltransferase OS=Mycolicibacterium smegmatis (strain ATCC 700084 / mc(2)155) OX=246196 GN=pyrE PE=3 SV=1
P02768	RpoC-ALFA vs No ALFA	0.293336	1.43083	0.20501	6	0.844342	0.905777	NA	0	0	P02768	NA	NA
A0QYC0	RpoC-ALFA vs No ALFA	0.29257	0.890888	0.328402	5	0.755915	0.854596	NA	0.222222	0.0555556	A0QYC0	A0QYC0	A0QYC0_MYCS2 Sorbitol dehydrogenase OS=Mycolicibacterium smegmatis (strain ATCC 700084 / mc(2)155) OX=246196 GN=MSMEG_3605 PE=3 SV=1
A0R3S7	RpoC-ALFA vs No ALFA	0.282754	0.522872	0.54077	3	0.626236	0.785106	NA	0.388889	0.0555556	A0R3S7	KU	KU_MYCS2 Non-homologous end joining protein Ku OS=Mycolicibacterium smegmatis (strain ATCC 700084 / mc(2)155) OX=246196 GN=ku PE=1 SV=2
A0R5Z5	RpoC-ALFA vs No ALFA	0.279148	0.670033	0.416619	5	0.694238	0.821953	NA	0.166667	0.166667	A0R5Z5	A0R5Z5	A0R5Z5_MYCS2 4-carboxymuconolactone decarboxylase OS=Mycolicibacterium smegmatis (strain ATCC 700084 / mc(2)155) OX=246196 GN=pcaC PE=4 SV=1
A0QVE4	RpoC-ALFA vs No ALFA	0.276703	0.998214	0.277198	2	0.807651	0.88499	NA	0.333333	0.0208333	A0QVE4	RLMN	RLMN_MYCS2 Probable dual-specificity RNA methyltransferase RlmN OS=Mycolicibacterium smegmatis (strain ATCC 700084 / mc(2)155) OX=246196 GN=rlmN PE=3 SV=1
A0QNU4	RpoC-ALFA vs No ALFA	0.27033	0.571891	0.472694	6	0.653136	0.80027	NA	0.0666667	0.00555556	A0QNU4	A0QNU4	A0QNU4_MYCS2 GntR-family protein transcriptional regulator OS=Mycolicibacterium smegmatis (strain ATCC 700084 / mc(2)155) OX=246196 GN=MSMEG_0166 PE=4 SV=1
A0R3Q0	RpoC-ALFA vs No ALFA	0.262723	0.855638	0.30705	4	0.774127	0.865189	NA	0.444444	0.0277778	A0R3Q0	A0R3Q0	A0R3Q0_MYCS2 Protein-glutamate O-methyltransferase OS=Mycolicibacterium smegmatis (strain ATCC 700084 / mc(2)155) OX=246196 GN=cheR PE=4 SV=1
A0QSL5	RpoC-ALFA vs No ALFA	0.261867	0.336231	0.778831	6	0.465677	0.69935	NA	0.0888889	0	A0QSL5	RS13	RS13_MYCS2 30S ribosomal protein S13 OS=Mycolicibacterium smegmatis (strain ATCC 700084 / mc(2)155) OX=246196 GN=rpsM PE=1 SV=1
P35908	RpoC-ALFA vs No ALFA	0.257128	0.802353	0.320468	6	0.759481	0.858075	NA	0.212454	0.0567766	P35908	NA	NA
P0DOY2;P0DOY3	RpoC-ALFA vs No ALFA	0.255425	0.461901	0.552986	6	0.600254	0.772621	NA	0	0	P0DOY2;P0DOY3	NA;NA	NA;NA
A0R285	RpoC-ALFA vs No ALFA	0.253255	0.630004	0.401989	6	0.70162	0.824566	NA	0.196078	0.0490196	A0R285	A0R285	A0R285_MYCS2 Flavin-containing monooxygenase FMO OS=Mycolicibacterium smegmatis (strain ATCC 700084 / mc(2)155) OX=246196 GN=MSMEG_5022 PE=4 SV=1
P01857	RpoC-ALFA vs No ALFA	0.247215	0.625325	0.395338	6	0.706266	0.82812	NA	0.375	0.0277778	P01857	NA	NA
Q9NY93	RpoC-ALFA vs No ALFA	0.246136	0.42713	0.576255	6	0.585394	0.765489	NA	0	0	Q9NY93	NA	NA
A0R253	RpoC-ALFA vs No ALFA	0.241074	0.697015	0.345867	5	0.74352	0.84865	NA	0.444444	0.111111	A0R253	A0R253	A0R253_MYCS2 DNA-binding response regulator OS=Mycolicibacterium smegmatis (strain ATCC 700084 / mc(2)155) OX=246196 GN=MSMEG_4990 PE=4 SV=1
A0QR56	RpoC-ALFA vs No ALFA	0.240855	0.42594	0.565468	1	0.672369	0.810116	NA	0.277778	0.111111	A0QR56	A0QR56	A0QR56_MYCS2 2-nitropropane dioxygenase, NPD OS=Mycolicibacterium smegmatis (strain ATCC 700084 / mc(2)155) OX=246196 GN=MSMEG_0992 PE=4 SV=1
A0R0L5	RpoC-ALFA vs No ALFA	0.233674	0.55807	0.418717	6	0.689998	0.820638	NA	0.333333	0.0757576	A0R0L5	A0R0L5	A0R0L5_MYCS2 DUF5709 domain-containing protein OS=Mycolicibacterium smegmatis (strain ATCC 700084 / mc(2)155) OX=246196 GN=MSMEG_4428 PE=4 SV=1
A0QU58	RpoC-ALFA vs No ALFA	0.230927	0.498538	0.463209	6	0.65954	0.804518	NA	0.106061	0.0272727	A0QU58	RF2	RF2_MYCS2 Peptide chain release factor 2 OS=Mycolicibacterium smegmatis (strain ATCC 700084 / mc(2)155) OX=246196 GN=prfB PE=1 SV=1
A0QZR2	RpoC-ALFA vs No ALFA	0.223564	0.460876	0.485086	6	0.644818	0.794444	NA	0.166667	0.0714286	A0QZR2	A0QZR2	A0QZR2_MYCS2 Acyl-CoA dehydrogenase OS=Mycolicibacterium smegmatis (strain ATCC 700084 / mc(2)155) OX=246196 GN=MSMEG_4118 PE=3 SV=1
A0QTP2	RpoC-ALFA vs No ALFA	0.220418	0.49458	0.445668	6	0.671468	0.810116	NA	0.214286	0.0714286	A0QTP2	SIGH	SIGH_MYCS2 ECF RNA polymerase sigma factor SigH OS=Mycolicibacterium smegmatis (strain ATCC 700084 / mc(2)155) OX=246196 GN=sigH PE=1 SV=2
A0QXT9	RpoC-ALFA vs No ALFA	0.21834	0.519078	0.42063	6	0.688674	0.81961	NA	0.1	0.0333333	A0QXT9	A0QXT9	A0QXT9_MYCS2 Probable IclR family protein regulator OS=Mycolicibacterium smegmatis (strain ATCC 700084 / mc(2)155) OX=246196 GN=MSMEG_3423 PE=4 SV=1
A0R2Q7	RpoC-ALFA vs No ALFA	0.213126	0.396132	0.538017	3	0.627918	0.786075	NA	0.483333	0.0833333	A0R2Q7	A0R2Q7	A0R2Q7_MYCS2 Putative acyl-CoA dehydrogenase OS=Mycolicibacterium smegmatis (strain ATCC 700084 / mc(2)155) OX=246196 GN=MSMEG_5199 PE=3 SV=1
A0QZQ9	RpoC-ALFA vs No ALFA	0.21117	0.401905	0.525423	6	0.618132	0.780896	NA	0.0166667	0.0166667	A0QZQ9	A0QZQ9	A0QZQ9_MYCS2 3-hydroxybutyryl-CoA dehydrogenase OS=Mycolicibacterium smegmatis (strain ATCC 700084 / mc(2)155) OX=246196 GN=MSMEG_4115 PE=4 SV=1
A0R7I9	RpoC-ALFA vs No ALFA	0.20917	0.55018	0.380184	6	0.716903	0.83282	NA	0.47619	0.0952381	A0R7I9	A0R7I9	A0R7I9_MYCS2 Thioredoxin reductase OS=Mycolicibacterium smegmatis (strain ATCC 700084 / mc(2)155) OX=246196 GN=trxB PE=1 SV=1
A0QWU3	RpoC-ALFA vs No ALFA	0.209096	0.423454	0.493786	6	0.639011	0.78947	NA	0.244444	0.111111	A0QWU3	A0QWU3	A0QWU3_MYCS2 Ribosomal RNA small subunit methyltransferase B OS=Mycolicibacterium smegmatis (strain ATCC 700084 / mc(2)155) OX=246196 GN=sun PE=3 SV=1
A0QQY3	RpoC-ALFA vs No ALFA	0.206624	0.690916	0.299058	6	0.774984	0.865189	NA	0	0	A0QQY3	A0QQY3	A0QQY3_MYCS2 Transcriptional regulator, XRE family protein OS=Mycolicibacterium smegmatis (strain ATCC 700084 / mc(2)155) OX=246196 GN=MSMEG_0918 PE=4 SV=1
A0QVL6	RpoC-ALFA vs No ALFA	0.202305	0.790436	0.255941	2	0.821915	0.892053	NA	0.555556	0.222222	A0QVL6	A0QVL6	A0QVL6_MYCS2 Hydrogenobyrinate a,c-diamide synthase OS=Mycolicibacterium smegmatis (strain ATCC 700084 / mc(2)155) OX=246196 GN=cobB PE=3 SV=1
A0R4S8	RpoC-ALFA vs No ALFA	0.196409	0.65023	0.302061	5	0.774766	0.865189	NA	0.375	0.166667	A0R4S8	A0R4S8	A0R4S8_MYCS2 2-keto-4-pentenoate hydratase OS=Mycolicibacterium smegmatis (strain ATCC 700084 / mc(2)155) OX=246196 GN=MSMEG_5940 PE=4 SV=1
A0QSG0	RpoC-ALFA vs No ALFA	0.190925	0.362594	0.526552	6	0.617394	0.780646	NA	0.0287356	0.00574713	A0QSG0	RL24	RL24_MYCS2 50S ribosomal protein L24 OS=Mycolicibacterium smegmatis (strain ATCC 700084 / mc(2)155) OX=246196 GN=rplX PE=1 SV=1
A0QRP5	RpoC-ALFA vs No ALFA	0.186954	0.878449	0.212822	3	0.845107	0.906052	NA	0.444444	0.111111	A0QRP5	A0QRP5	A0QRP5_MYCS2 Uncharacterized protein OS=Mycolicibacterium smegmatis (strain ATCC 700084 / mc(2)155) OX=246196 GN=MSMEG_1191 PE=4 SV=1
A0QW35	RpoC-ALFA vs No ALFA	0.183683	0.464494	0.395448	6	0.706189	0.82812	NA	0.0606061	0.010101	A0QW35	A0QW35	A0QW35_MYCS2 Clp amino terminal domain protein OS=Mycolicibacterium smegmatis (strain ATCC 700084 / mc(2)155) OX=246196 GN=MSMEG_2792 PE=4 SV=1
A0QS98	RpoC-ALFA vs No ALFA	0.176057	0.412784	0.426511	6	0.684614	0.817737	NA	0.321513	0.00118203	A0QS98	EFTU	EFTU_MYCS2 Elongation factor Tu OS=Mycolicibacterium smegmatis (strain ATCC 700084 / mc(2)155) OX=246196 GN=tuf PE=1 SV=1
A0QUY3	RpoC-ALFA vs No ALFA	0.174324	0.58105	0.300016	6	0.774288	0.865189	NA	0.222222	0.111111	A0QUY3	A0QUY3	A0QUY3_MYCS2 3-isopropylmalate dehydrogenase OS=Mycolicibacterium smegmatis (strain ATCC 700084 / mc(2)155) OX=246196 GN=leuB PE=3 SV=1
A0QR34	RpoC-ALFA vs No ALFA	0.16803	0.432278	0.388709	5	0.713493	0.83261	NA	0.194444	0.0555556	A0QR34	A0QR34	A0QR34_MYCS2 Phosphoglycerate mutase family protein OS=Mycolicibacterium smegmatis (strain ATCC 700084 / mc(2)155) OX=246196 GN=MSMEG_0970 PE=4 SV=1
A0QPJ3	RpoC-ALFA vs No ALFA	0.163761	0.610798	0.26811	5	0.799324	0.88007	NA	0.333333	0.0333333	A0QPJ3	A0QPJ3	A0QPJ3_MYCS2 Succinate dehydrogenase flavoprotein subunit OS=Mycolicibacterium smegmatis (strain ATCC 700084 / mc(2)155) OX=246196 GN=MSMEG_0418 PE=4 SV=1
A0QSD5	RpoC-ALFA vs No ALFA	0.162538	0.422547	0.384662	6	0.713753	0.83261	NA	0.333333	0.0877193	A0QSD5	RS19	RS19_MYCS2 30S ribosomal protein S19 OS=Mycolicibacterium smegmatis (strain ATCC 700084 / mc(2)155) OX=246196 GN=rpsS PE=1 SV=1
Q9Y2G8	RpoC-ALFA vs No ALFA	0.159479	0.39119	0.407678	6	0.697658	0.822355	NA	0	0	Q9Y2G8	NA	NA
A0QUM7	RpoC-ALFA vs No ALFA	0.156163	0.446329	0.349883	3	0.749548	0.852803	NA	0.416667	0.25	A0QUM7	A0QUM7	A0QUM7_MYCS2 Hydrogenase-2, large subunit OS=Mycolicibacterium smegmatis (strain ATCC 700084 / mc(2)155) OX=246196 GN=hybC PE=3 SV=1
A0R6R4	RpoC-ALFA vs No ALFA	0.154618	0.448919	0.344423	6	0.742279	0.848299	NA	0.375	0.0520833	A0R6R4	A0R6R4	A0R6R4_MYCS2 Malyl-CoA lyase OS=Mycolicibacterium smegmatis (strain ATCC 700084 / mc(2)155) OX=246196 GN=MSMEG_6644 PE=4 SV=1
A0QNZ6	RpoC-ALFA vs No ALFA	0.152712	0.570999	0.267447	5	0.799806	0.88007	NA	0	0	A0QNZ6	A0QNZ6	A0QNZ6_MYCS2 RNA polymerase sigma factor OS=Mycolicibacterium smegmatis (strain ATCC 700084 / mc(2)155) OX=246196 GN=MSMEG_0219 PE=3 SV=1
A0QQ61	RpoC-ALFA vs No ALFA	0.151317	0.513045	0.294938	6	0.77798	0.867448	NA	0.131687	0.0246914	A0QQ61	A0QQ61	A0QQ61_MYCS2 Oligopeptide transport ATP-binding protein AppF OS=Mycolicibacterium smegmatis (strain ATCC 700084 / mc(2)155) OX=246196 GN=MSMEG_0639 PE=4 SV=1
A0QQE2	RpoC-ALFA vs No ALFA	0.15014	0.398177	0.377069	6	0.719098	0.833453	NA	0.0528455	0.0162602	A0QQE2	A0QQE2	A0QQE2_MYCS2 IS1137, transposase orfA OS=Mycolicibacterium smegmatis (strain ATCC 700084 / mc(2)155) OX=246196 GN=MSMEG_0724 PE=4 SV=1
P13645	RpoC-ALFA vs No ALFA	0.146398	0.62306	0.234966	6	0.822049	0.892053	NA	0.290754	0.00364964	P13645	NA	NA
A0QVM4	RpoC-ALFA vs No ALFA	0.142741	0.409603	0.348485	6	0.739378	0.846087	NA	0.149425	0.0229885	A0QVM4	A0QVM4	A0QVM4_MYCS2 Transcription termination/antitermination protein NusA OS=Mycolicibacterium smegmatis (strain ATCC 700084 / mc(2)155) OX=246196 GN=nusA PE=3 SV=1
A0QT61	RpoC-ALFA vs No ALFA	0.140848	0.505485	0.278638	6	0.789877	0.874976	NA	0.0897436	0.0512821	A0QT61	A0QT61	A0QT61_MYCS2 Putative transposase OS=Mycolicibacterium smegmatis (strain ATCC 700084 / mc(2)155) OX=246196 GN=MSMEG_1725 PE=4 SV=1
A0QRV1	RpoC-ALFA vs No ALFA	0.1407	0.424883	0.33115	6	0.751791	0.853721	NA	0.233333	0.0333333	A0QRV1	A0QRV1	A0QRV1_MYCS2 Uncharacterized protein OS=Mycolicibacterium smegmatis (strain ATCC 700084 / mc(2)155) OX=246196 GN=MSMEG_1248 PE=4 SV=1
A0R2Y4	RpoC-ALFA vs No ALFA	0.140461	0.685379	0.204939	5	0.845701	0.906145	NA	0.0555556	0.0555556	A0R2Y4	A0R2Y4	A0R2Y4_MYCS2 Enoyl-CoA hydratase OS=Mycolicibacterium smegmatis (strain ATCC 700084 / mc(2)155) OX=246196 GN=MSMEG_5276 PE=4 SV=1
A0QNL7	RpoC-ALFA vs No ALFA	0.137897	0.589271	0.234013	6	0.822756	0.892277	NA	0.111111	0.0555556	A0QNL7	A0QNL7	A0QNL7_MYCS2 Chromosome condensation protein OS=Mycolicibacterium smegmatis (strain ATCC 700084 / mc(2)155) OX=246196 GN=MSMEG_0089 PE=3 SV=1
A0R5H3	RpoC-ALFA vs No ALFA	0.137719	0.707318	0.194706	1	0.877578	0.926939	NA	0.5	0	A0R5H3	A0R5H3	A0R5H3_MYCS2 Translation initiation inhibitor OS=Mycolicibacterium smegmatis (strain ATCC 700084 / mc(2)155) OX=246196 GN=MSMEG_6191 PE=4 SV=1
A0QTS0	RpoC-ALFA vs No ALFA	0.136822	0.671121	0.20387	4	0.848407	0.907701	NA	0.666667	0.125	A0QTS0	A0QTS0	A0QTS0_MYCS2 DNA helicase OS=Mycolicibacterium smegmatis (strain ATCC 700084 / mc(2)155) OX=246196 GN=MSMEG_1943 PE=1 SV=1
A0QVZ9	RpoC-ALFA vs No ALFA	0.133849	0.554081	0.24157	5	0.818708	0.890164	NA	0.277778	0.111111	A0QVZ9	A0QVZ9	A0QVZ9_MYCS2 Uncharacterized protein OS=Mycolicibacterium smegmatis (strain ATCC 700084 / mc(2)155) OX=246196 GN=MSMEG_2756 PE=4 SV=1
A0QS41	RpoC-ALFA vs No ALFA	0.133728	0.425538	0.314258	6	0.763966	0.860002	NA	0.2	0	A0QS41	A0QS41	A0QS41_MYCS2 MaoC family protein OS=Mycolicibacterium smegmatis (strain ATCC 700084 / mc(2)155) OX=246196 GN=MSMEG_1341 PE=1 SV=1
A0QSL3	RpoC-ALFA vs No ALFA	0.128364	0.450721	0.284797	6	0.785374	0.872528	NA	0	0	A0QSL3	IF1	IF1_MYCS2 Translation initiation factor IF-1 OS=Mycolicibacterium smegmatis (strain ATCC 700084 / mc(2)155) OX=246196 GN=infA PE=1 SV=1
A0QU18	RpoC-ALFA vs No ALFA	0.127226	0.568647	0.223735	5	0.831818	0.897739	NA	0.488889	0.0666667	A0QU18	A0QU18	A0QU18_MYCS2 Monoxygenase OS=Mycolicibacterium smegmatis (strain ATCC 700084 / mc(2)155) OX=246196 GN=MSMEG_2045 PE=3 SV=1
A0QRM8	RpoC-ALFA vs No ALFA	0.124644	0.420612	0.29634	6	0.77696	0.866853	NA	0	0	A0QRM8	A0QRM8	A0QRM8_MYCS2 Cadmium inducible protein cadi OS=Mycolicibacterium smegmatis (strain ATCC 700084 / mc(2)155) OX=246196 GN=MSMEG_1174 PE=4 SV=1
A0R2I1	RpoC-ALFA vs No ALFA	0.122129	0.817536	0.149387	3	0.890726	0.934443	NA	0.666667	0.166667	A0R2I1	A0R2I1	A0R2I1_MYCS2 Ferredoxin OS=Mycolicibacterium smegmatis (strain ATCC 700084 / mc(2)155) OX=246196 GN=MSMEG_5122 PE=4 SV=1
A0R692	RpoC-ALFA vs No ALFA	0.119769	0.458193	0.261393	6	0.80253	0.881055	NA	0.1	0.02	A0R692	DPS	DPS_MYCS2 DNA protection during starvation protein OS=Mycolicibacterium smegmatis (strain ATCC 700084 / mc(2)155) OX=246196 GN=dps PE=1 SV=1
P0CH36;P0CH37	RpoC-ALFA vs No ALFA	0.119411	0.386516	0.308942	6	0.767812	0.862037	NA	0.333333	0.0666667	P0CH36;P0CH37	ADHC1;ADHC2	ADHC1_MYCS2 NADP-dependent alcohol dehydrogenase C 1 OS=Mycolicibacterium smegmatis (strain ATCC 700084 / mc(2)155) OX=246196 GN=adhc1 PE=1 SV=1;ADHC2_MYCS2 NADP-dependent alcohol dehydrogenase C 2 OS=Mycolicibacterium smegmatis (strain ATCC 700084 / mc(2)155) OX=246196 GN=adhC2 PE=1 SV=1
A0R773	RpoC-ALFA vs No ALFA	0.118287	1.07066	0.110481	1	0.92995	0.958977	NA	0.75	0.25	A0R773	A0R773	A0R773_MYCS2 Sugar ABC transporter substrate-binding protein OS=Mycolicibacterium smegmatis (strain ATCC 700084 / mc(2)155) OX=246196 GN=MSMEG_6804 PE=4 SV=1
A0QSL7	RpoC-ALFA vs No ALFA	0.117299	0.375877	0.312068	6	0.765549	0.860579	NA	0.0775194	0.0193798	A0QSL7	RS4	RS4_MYCS2 30S ribosomal protein S4 OS=Mycolicibacterium smegmatis (strain ATCC 700084 / mc(2)155) OX=246196 GN=rpsD PE=1 SV=1
A0R1F9	RpoC-ALFA vs No ALFA	0.111719	0.484804	0.230441	6	0.825405	0.893036	NA	0.119048	0.047619	A0R1F9	A0R1F9	A0R1F9_MYCS2 Uncharacterized protein OS=Mycolicibacterium smegmatis (strain ATCC 700084 / mc(2)155) OX=246196 GN=MSMEG_4738 PE=4 SV=1
A0R1D4	RpoC-ALFA vs No ALFA	0.110783	0.75868	0.146021	4	0.890968	0.934443	NA	0.333333	0.0416667	A0R1D4	A0R1D4	A0R1D4_MYCS2 Pyruvate dehydrogenase E1 component, alpha subunit OS=Mycolicibacterium smegmatis (strain ATCC 700084 / mc(2)155) OX=246196 GN=MSMEG_4712 PE=4 SV=1
A0QWT1	RpoC-ALFA vs No ALFA	0.110261	0.436798	0.25243	6	0.809134	0.885579	NA	0	0	A0QWT1	RPOZ	RPOZ_MYCS2 DNA-directed RNA polymerase subunit omega OS=Mycolicibacterium smegmatis (strain ATCC 700084 / mc(2)155) OX=246196 GN=rpoZ PE=1 SV=1
P31944	RpoC-ALFA vs No ALFA	0.108154	0.758043	0.142675	3	0.89559	0.938739	NA	0.833333	0.25	P31944	NA	NA
A0QNJ5	RpoC-ALFA vs No ALFA	0.105252	0.402591	0.261437	6	0.802498	0.881055	NA	0	0	A0QNJ5	ESXB	ESXB_MYCS2 ESAT-6-like protein EsxB OS=Mycolicibacterium smegmatis (strain ATCC 700084 / mc(2)155) OX=246196 GN=esxB PE=1 SV=1
A0R3I5	RpoC-ALFA vs No ALFA	0.103285	0.997279	0.103567	5	0.921539	0.95588	NA	0.333333	0.166667	A0R3I5	A0R3I5	A0R3I5_MYCS2 Molybdopterin biosynthesis protein OS=Mycolicibacterium smegmatis (strain ATCC 700084 / mc(2)155) OX=246196 GN=MSMEG_5485 PE=4 SV=1
A0QW82	RpoC-ALFA vs No ALFA	0.0972268	0.897497	0.108331	6	0.917265	0.955284	NA	0.111111	0.111111	A0QW82	A0QW82	A0QW82_MYCS2 Mycobacterial family protein 11 protein OS=Mycolicibacterium smegmatis (strain ATCC 700084 / mc(2)155) OX=246196 GN=MSMEG_2850 PE=3 SV=1
A0R4L2	RpoC-ALFA vs No ALFA	0.0868143	0.848978	0.102257	3	0.925004	0.957752	NA	0	0	A0R4L2	A0R4L2	A0R4L2_MYCS2 Uncharacterized protein OS=Mycolicibacterium smegmatis (strain ATCC 700084 / mc(2)155) OX=246196 GN=MSMEG_5873 PE=4 SV=1
A0R0Z8	RpoC-ALFA vs No ALFA	0.0865239	0.435405	0.198721	6	0.849044	0.907701	NA	0	0	A0R0Z8	A0R0Z8	A0R0Z8_MYCS2 Ribonuclease Z OS=Mycolicibacterium smegmatis (strain ATCC 700084 / mc(2)155) OX=246196 GN=rnz PE=3 SV=1
A0QYR4	RpoC-ALFA vs No ALFA	0.0712853	0.471557	0.15117	6	0.884796	0.931567	NA	0.285714	0.0634921	A0QYR4	A0QYR4	A0QYR4_MYCS2 Tyrosine--tRNA ligase OS=Mycolicibacterium smegmatis (strain ATCC 700084 / mc(2)155) OX=246196 GN=tyrS PE=3 SV=1
A0QSU7	RpoC-ALFA vs No ALFA	0.0706715	0.466709	0.151425	6	0.884603	0.931567	NA	0	0	A0QSU7	A0QSU7	A0QSU7_MYCS2 Benzoylformate decarboxylase OS=Mycolicibacterium smegmatis (strain ATCC 700084 / mc(2)155) OX=246196 GN=MSMEG_1606 PE=1 SV=1
A0QQW4	RpoC-ALFA vs No ALFA	0.0686106	0.852551	0.0804769	6	0.938475	0.963531	NA	0	0	A0QQW4	A0QQW4	A0QQW4_MYCS2 Prolyl oligopeptidase family protein OS=Mycolicibacterium smegmatis (strain ATCC 700084 / mc(2)155) OX=246196 GN=MSMEG_0899 PE=4 SV=1
A0R2L7	RpoC-ALFA vs No ALFA	0.0680403	0.758228	0.0897359	6	0.931418	0.959936	NA	0.311111	0.0444444	A0R2L7	A0R2L7	A0R2L7_MYCS2 DNA-binding response regulator, putative OS=Mycolicibacterium smegmatis (strain ATCC 700084 / mc(2)155) OX=246196 GN=MSMEG_5159 PE=4 SV=1
A0R088	RpoC-ALFA vs No ALFA	0.0626548	0.918959	0.0681801	4	0.948914	0.970348	NA	0.166667	0.0833333	A0R088	A0R088	A0R088_MYCS2 Enoyl-CoA hydratase/isomerase OS=Mycolicibacterium smegmatis (strain ATCC 700084 / mc(2)155) OX=246196 GN=MSMEG_4299 PE=4 SV=1
A0R7K1	RpoC-ALFA vs No ALFA	0.0615166	0.515946	0.119231	6	0.908984	0.948983	NA	0.107843	0.0490196	A0R7K1	DNAA	DNAA_MYCS2 Chromosomal replication initiator protein DnaA OS=Mycolicibacterium smegmatis (strain ATCC 700084 / mc(2)155) OX=246196 GN=dnaA PE=2 SV=1
A0R616	RpoC-ALFA vs No ALFA	0.0599714	0.633851	0.0946143	6	0.927702	0.957924	NA	0.161202	0.0300546	A0R616	A0R616	A0R616_MYCS2 Propionyl-CoA carboxylase beta chain OS=Mycolicibacterium smegmatis (strain ATCC 700084 / mc(2)155) OX=246196 GN=MSMEG_6391 PE=3 SV=1
A0QU01	RpoC-ALFA vs No ALFA	0.054045	0.970591	0.0556826	2	0.960657	0.974865	NA	0.5	0.166667	A0QU01	A0QU01	A0QU01_MYCS2 Uncharacterized protein OS=Mycolicibacterium smegmatis (strain ATCC 700084 / mc(2)155) OX=246196 GN=MSMEG_2027 PE=1 SV=1
A0R6L9	RpoC-ALFA vs No ALFA	0.0532476	0.993582	0.0535916	3	0.96063	0.974865	NA	0.766667	0.166667	A0R6L9	A0R6L9	A0R6L9_MYCS2 Secreted protein OS=Mycolicibacterium smegmatis (strain ATCC 700084 / mc(2)155) OX=246196 GN=MSMEG_6595 PE=3 SV=1
A0QYW5	RpoC-ALFA vs No ALFA	0.0480816	0.610298	0.0787838	6	0.939766	0.963531	NA	0.166667	0	A0QYW5	A0QYW5	A0QYW5_MYCS2 Hydrolase OS=Mycolicibacterium smegmatis (strain ATCC 700084 / mc(2)155) OX=246196 GN=MSMEG_3810 PE=4 SV=1
A0R5V9	RpoC-ALFA vs No ALFA	0.0464788	0.438299	0.106044	6	0.919004	0.955422	NA	0.380952	0.0238095	A0R5V9	A0R5V9	A0R5V9_MYCS2 Uncharacterized protein OS=Mycolicibacterium smegmatis (strain ATCC 700084 / mc(2)155) OX=246196 GN=MSMEG_6329 PE=4 SV=1
A0QYR1	RpoC-ALFA vs No ALFA	0.0425201	0.414237	0.102647	6	0.921588	0.95588	NA	0	0	A0QYR1	A0QYR1	A0QYR1_MYCS2 Uncharacterized protein OS=Mycolicibacterium smegmatis (strain ATCC 700084 / mc(2)155) OX=246196 GN=MSMEG_3752 PE=4 SV=1
A0R0B0	RpoC-ALFA vs No ALFA	0.04226	0.394735	0.107059	6	0.918232	0.955336	NA	0.571121	0	A0R0B0	ODP1	ODP1_MYCS2 Pyruvate dehydrogenase E1 component OS=Mycolicibacterium smegmatis (strain ATCC 700084 / mc(2)155) OX=246196 GN=aceE PE=1 SV=1
A0QS81	RpoC-ALFA vs No ALFA	0.039586	0.640967	0.0617598	6	0.95276	0.971826	NA	0.333333	0.0507246	A0QS81	A0QS81	A0QS81_MYCS2 Endonuclease IV OS=Mycolicibacterium smegmatis (strain ATCC 700084 / mc(2)155) OX=246196 GN=MSMEG_1383 PE=3 SV=1
A0R2S8	RpoC-ALFA vs No ALFA	0.0376471	0.644598	0.058404	1	0.962861	0.974904	NA	0.333333	0	A0R2S8	A0R2S8	A0R2S8_MYCS2 Esterase/lipase/thioesterase OS=Mycolicibacterium smegmatis (strain ATCC 700084 / mc(2)155) OX=246196 GN=MSMEG_5220 PE=4 SV=1
A0R1B3	RpoC-ALFA vs No ALFA	0.0344288	0.461584	0.0745884	6	0.942967	0.965702	NA	0.128205	0.0416667	A0R1B3	A0R1B3	A0R1B3_MYCS2 Alanine aminopeptidase OS=Mycolicibacterium smegmatis (strain ATCC 700084 / mc(2)155) OX=246196 GN=pepN PE=3 SV=1
A0R067	RpoC-ALFA vs No ALFA	0.0336395	0.50581	0.0665063	6	0.949135	0.970348	NA	0.166667	0.0833333	A0R067	A0R067	A0R067_MYCS2 Aminomethyltransferase OS=Mycolicibacterium smegmatis (strain ATCC 700084 / mc(2)155) OX=246196 GN=gcvT PE=3 SV=1
A0QTK0	RpoC-ALFA vs No ALFA	0.0304216	0.478676	0.0635537	6	0.95139	0.971741	NA	0	0	A0QTK0	A0QTK0	A0QTK0_MYCS2 Uncharacterized protein OS=Mycolicibacterium smegmatis (strain ATCC 700084 / mc(2)155) OX=246196 GN=MSMEG_1872 PE=4 SV=1
A0R7F9	RpoC-ALFA vs No ALFA	0.0257672	0.340557	0.0756618	6	0.942148	0.965418	NA	0.0916667	0.0166667	A0R7F9	RS6	RS6_MYCS2 30S ribosomal protein S6 OS=Mycolicibacterium smegmatis (strain ATCC 700084 / mc(2)155) OX=246196 GN=rpsF PE=1 SV=1
A0QTW2	RpoC-ALFA vs No ALFA	0.0219811	0.45309	0.0485137	6	0.962881	0.974904	NA	0	0	A0QTW2	A0QTW2	A0QTW2_MYCS2 D-malate dehydrogenase [decarboxylating] OS=Mycolicibacterium smegmatis (strain ATCC 700084 / mc(2)155) OX=246196 GN=MSMEG_1986 PE=3 SV=1
A0QT98	RpoC-ALFA vs No ALFA	0.0206647	0.494352	0.0418015	6	0.968013	0.978988	NA	0.0721393	0.0124378	A0QT98	A0QT98	A0QT98_MYCS2 Lysine 6-aminotransferase OS=Mycolicibacterium smegmatis (strain ATCC 700084 / mc(2)155) OX=246196 GN=MSMEG_1764 PE=3 SV=1
A0QS46	RpoC-ALFA vs No ALFA	0.0194099	0.449314	0.043199	6	0.966945	0.978462	NA	0.0357143	0.00793651	A0QS46	RL1	RL1_MYCS2 50S ribosomal protein L1 OS=Mycolicibacterium smegmatis (strain ATCC 700084 / mc(2)155) OX=246196 GN=rplA PE=1 SV=1
A0QSS1	RpoC-ALFA vs No ALFA	0.018234	NA	NA	0	NA	NA	NA	0.666667	0	A0QSS1	TSAD	TSAD_MYCS2 tRNA N6-adenosine threonylcarbamoyltransferase OS=Mycolicibacterium smegmatis (strain ATCC 700084 / mc(2)155) OX=246196 GN=tsaD PE=3 SV=1
A0QVY5	RpoC-ALFA vs No ALFA	0.0170797	0.558197	0.0305981	6	0.976583	0.985031	NA	0.452381	0	A0QVY5	LEXA	LEXA_MYCS2 LexA repressor OS=Mycolicibacterium smegmatis (strain ATCC 700084 / mc(2)155) OX=246196 GN=lexA PE=3 SV=1
A0QPJ9	RpoC-ALFA vs No ALFA	0.0152588	0.561728	0.027164	3	0.980035	0.985579	NA	0.333333	0.166667	A0QPJ9	A0QPJ9	A0QPJ9_MYCS2 Hsp20/alpha crystallin family protein OS=Mycolicibacterium smegmatis (strain ATCC 700084 / mc(2)155) OX=246196 GN=MSMEG_0424 PE=3 SV=1
A0QZR1	RpoC-ALFA vs No ALFA	0.0140572	0.519519	0.0270582	6	0.979291	0.985579	NA	0	0	A0QZR1	A0QZR1	A0QZR1_MYCS2 2-deoxy-D-gluconate 3-dehydrogenase OS=Mycolicibacterium smegmatis (strain ATCC 700084 / mc(2)155) OX=246196 GN=MSMEG_4117 PE=4 SV=1
A0QS49	RpoC-ALFA vs No ALFA	0.0130705	0.501561	0.0260596	6	0.980055	0.985579	NA	0.132353	0.0147059	A0QS49	A0QS49	A0QS49_MYCS2 Cyclopropane-fatty-acyl-phospholipid synthase 1 OS=Mycolicibacterium smegmatis (strain ATCC 700084 / mc(2)155) OX=246196 GN=MSMEG_1350 PE=3 SV=1
A0R4Q2	RpoC-ALFA vs No ALFA	0.00835795	0.57631	0.0145025	6	0.988899	0.993354	NA	0.272727	0.0353535	A0R4Q2	A0R4Q2	A0R4Q2_MYCS2 Acyl-CoA synthase OS=Mycolicibacterium smegmatis (strain ATCC 700084 / mc(2)155) OX=246196 GN=MSMEG_5914 PE=4 SV=1
A0QRV8	RpoC-ALFA vs No ALFA	0.00612933	0.499034	0.0122824	6	0.990599	0.994501	NA	0.147059	0.0261438	A0QRV8	A0QRV8	A0QRV8_MYCS2 DNA helicase OS=Mycolicibacterium smegmatis (strain ATCC 700084 / mc(2)155) OX=246196 GN=MSMEG_1255 PE=4 SV=1
A0QXU2	RpoC-ALFA vs No ALFA	0.00427058	0.558477	0.00764683	6	0.994147	0.996804	NA	0	0	A0QXU2	A0QXU2	A0QXU2_MYCS2 Short chain dehydrogenase OS=Mycolicibacterium smegmatis (strain ATCC 700084 / mc(2)155) OX=246196 GN=MSMEG_3426 PE=3 SV=1
A0R4Z8	RpoC-ALFA vs No ALFA	0.00234534	0.52924	0.00443153	6	0.996608	0.997726	NA	0.106061	0.0151515	A0R4Z8	A0R4Z8	A0R4Z8_MYCS2 Short chain dehydrogenase OS=Mycolicibacterium smegmatis (strain ATCC 700084 / mc(2)155) OX=246196 GN=MSMEG_6011 PE=1 SV=1
O85501	RpoC-ALFA vs No ALFA	-0.00024505	0.495229	-0.000494821	6	0.999621	0.999621	NA	0.0769231	0.0769231	O85501	NDK	NDK_MYCS2 Nucleoside diphosphate kinase OS=Mycolicibacterium smegmatis (strain ATCC 700084 / mc(2)155) OX=246196 GN=ndk PE=1 SV=1
A0R2F0	RpoC-ALFA vs No ALFA	-0.00206956	0.929958	-0.00222543	5	0.99831	0.99887	NA	0.466667	0.233333	A0R2F0	A0R2F0	A0R2F0_MYCS2 Tetratricopeptide repeat family protein OS=Mycolicibacterium smegmatis (strain ATCC 700084 / mc(2)155) OX=246196 GN=MSMEG_5088 PE=4 SV=1
A0QNL2	RpoC-ALFA vs No ALFA	-0.00374727	0.652064	-0.00574679	3	0.995776	0.997453	NA	0.0555556	0.0555556	A0QNL2	A0QNL2	A0QNL2_MYCS2 Phosphocarrier protein hpr OS=Mycolicibacterium smegmatis (strain ATCC 700084 / mc(2)155) OX=246196 GN=MSMEG_0084 PE=4 SV=1
A0QQH0	RpoC-ALFA vs No ALFA	-0.00903535	1.17636	-0.00768078	2	0.994569	0.996804	NA	0.222222	0.0555556	A0QQH0	A0QQH0	A0QQH0_MYCS2 Fructose-bisphosphate aldolase OS=Mycolicibacterium smegmatis (strain ATCC 700084 / mc(2)155) OX=246196 GN=fbaA PE=3 SV=1
A0R279	RpoC-ALFA vs No ALFA	-0.00935485	0.988876	-0.00946009	5	0.992818	0.996168	NA	0.222222	0.0555556	A0R279	A0R279	A0R279_MYCS2 Conserved domain protein OS=Mycolicibacterium smegmatis (strain ATCC 700084 / mc(2)155) OX=246196 GN=MSMEG_5016 PE=4 SV=1
A0QYE4	RpoC-ALFA vs No ALFA	-0.0120928	0.545713	-0.0221596	6	0.983039	0.988024	NA	0.0694444	0.0277778	A0QYE4	A0QYE4	A0QYE4_MYCS2 Uncharacterized protein OS=Mycolicibacterium smegmatis (strain ATCC 700084 / mc(2)155) OX=246196 GN=MSMEG_3629 PE=4 SV=1
A0QYW2	RpoC-ALFA vs No ALFA	-0.0127659	0.468828	-0.0272294	6	0.97916	0.985579	NA	0.257576	0.0151515	A0QYW2	A0QYW2	A0QYW2_MYCS2 TetR-type regulator OS=Mycolicibacterium smegmatis (strain ATCC 700084 / mc(2)155) OX=246196 GN=MSMEG_3807 PE=4 SV=1
A0R577	RpoC-ALFA vs No ALFA	-0.0127954	0.473731	-0.0270098	6	0.979328	0.985579	NA	0.230769	0.0384615	A0R577	A0R577	A0R577_MYCS2 Lysine--tRNA ligase OS=Mycolicibacterium smegmatis (strain ATCC 700084 / mc(2)155) OX=246196 GN=lysS PE=3 SV=1
A0R6D7	RpoC-ALFA vs No ALFA	-0.0182233	0.589036	-0.0309375	6	0.976323	0.985031	NA	0.25	0.125	A0R6D7	A0R6D7	A0R6D7_MYCS2 Acyl-CoA dehydrogenase domain protein OS=Mycolicibacterium smegmatis (strain ATCC 700084 / mc(2)155) OX=246196 GN=MSMEG_6512 PE=3 SV=1
A0QT89	RpoC-ALFA vs No ALFA	-0.021515	0.525249	-0.0409616	6	0.968656	0.979083	NA	0.111111	0.0277778	A0QT89	A0QT89	A0QT89_MYCS2 Anti-sigm factor, ChrR OS=Mycolicibacterium smegmatis (strain ATCC 700084 / mc(2)155) OX=246196 GN=MSMEG_1755 PE=4 SV=1
P01834	RpoC-ALFA vs No ALFA	-0.0227774	0.593961	-0.0383483	6	0.970654	0.980548	NA	0.166667	0.0138889	P01834	NA	NA
P01860	RpoC-ALFA vs No ALFA	-0.0233507	0.476551	-0.0489994	6	0.96251	0.974904	NA	0.220238	0.077381	P01860	NA	NA
A0QZH1	RpoC-ALFA vs No ALFA	-0.02607	0.473671	-0.0550383	6	0.957895	0.973723	NA	0.1875	0.0625	A0QZH1	A0QZH1	A0QZH1_MYCS2 Oxidoreductase OS=Mycolicibacterium smegmatis (strain ATCC 700084 / mc(2)155) OX=246196 GN=MSMEG_4023 PE=3 SV=1
A0QSZ6	RpoC-ALFA vs No ALFA	-0.0262381	0.414536	-0.0632951	6	0.951588	0.971741	NA	0.0980392	0	A0QSZ6	A0QSZ6	A0QSZ6_MYCS2 Tryptophan--tRNA ligase OS=Mycolicibacterium smegmatis (strain ATCC 700084 / mc(2)155) OX=246196 GN=trpS PE=3 SV=1
A0QTE3	RpoC-ALFA vs No ALFA	-0.027259	0.469841	-0.0580174	6	0.955619	0.972921	NA	0.255556	0.0555556	A0QTE3	A0QTE3	A0QTE3_MYCS2 Putative thiosulfate sulfurtransferase OS=Mycolicibacterium smegmatis (strain ATCC 700084 / mc(2)155) OX=246196 GN=MSMEG_1809 PE=4 SV=1
A0QTC0	RpoC-ALFA vs No ALFA	-0.0284479	0.455663	-0.0624318	6	0.952247	0.971826	NA	0	0	A0QTC0	A0QTC0	A0QTC0_MYCS2 RsbW protein OS=Mycolicibacterium smegmatis (strain ATCC 700084 / mc(2)155) OX=246196 GN=MSMEG_1787 PE=4 SV=1
A0QSL6	RpoC-ALFA vs No ALFA	-0.0308319	0.366714	-0.0840761	6	0.935731	0.962204	NA	0.309524	0.0238095	A0QSL6	RS11	RS11_MYCS2 30S ribosomal protein S11 OS=Mycolicibacterium smegmatis (strain ATCC 700084 / mc(2)155) OX=246196 GN=rpsK PE=1 SV=1
A0R066	RpoC-ALFA vs No ALFA	-0.0334007	0.413698	-0.0807369	6	0.938277	0.963531	NA	0.266667	0.0583333	A0R066	ILVE	ILVE_MYCS2 Branched-chain-amino-acid aminotransferase OS=Mycolicibacterium smegmatis (strain ATCC 700084 / mc(2)155) OX=246196 GN=ilvE PE=1 SV=1
A0QT96	RpoC-ALFA vs No ALFA	-0.0375747	0.442506	-0.0849133	6	0.935093	0.962204	NA	0.0933333	0.01	A0QT96	A0QT96	A0QT96_MYCS2 Aldehyde dehydrogenase (NAD(+)) OS=Mycolicibacterium smegmatis (strain ATCC 700084 / mc(2)155) OX=246196 GN=MSMEG_1762 PE=3 SV=1
A0QVM0	RpoC-ALFA vs No ALFA	-0.0377373	0.472134	-0.0799294	6	0.938893	0.963531	NA	0.138333	0.0216667	A0QVM0	SYP	SYP_MYCS2 Proline--tRNA ligase OS=Mycolicibacterium smegmatis (strain ATCC 700084 / mc(2)155) OX=246196 GN=proS PE=1 SV=1
A0R3A4	RpoC-ALFA vs No ALFA	-0.0423101	1.33738	-0.0316365	3	0.976749	0.985031	NA	0.388889	0.0555556	A0R3A4	A0R3A4	A0R3A4_MYCS2 Uncharacterized protein OS=Mycolicibacterium smegmatis (strain ATCC 700084 / mc(2)155) OX=246196 GN=MSMEG_5401 PE=4 SV=1
A0QVP0	RpoC-ALFA vs No ALFA	-0.0438951	0.45494	-0.0964854	6	0.926277	0.957924	NA	0.234234	0.0585586	A0QVP0	A0QVP0	A0QVP0_MYCS2 Enoyl-CoA hydratase OS=Mycolicibacterium smegmatis (strain ATCC 700084 / mc(2)155) OX=246196 GN=MSMEG_2641 PE=1 SV=1
A0R095	RpoC-ALFA vs No ALFA	-0.0443243	0.466943	-0.0949245	6	0.927466	0.957924	NA	0.0481481	0.0148148	A0R095	A0R095	A0R095_MYCS2 zf-RING_7 domain-containing protein OS=Mycolicibacterium smegmatis (strain ATCC 700084 / mc(2)155) OX=246196 GN=MSMEG_4306 PE=1 SV=1
A0QS39	RpoC-ALFA vs No ALFA	-0.0456866	0.461314	-0.0990357	6	0.924336	0.957616	NA	0.0384615	0	A0QS39	RL331	RL331_MYCS2 50S ribosomal protein L33 1 OS=Mycolicibacterium smegmatis (strain ATCC 700084 / mc(2)155) OX=246196 GN=rpmG1 PE=1 SV=1
A0QT32	RpoC-ALFA vs No ALFA	-0.0476445	0.824998	-0.0577511	5	0.956184	0.972921	NA	0.305556	0.0277778	A0QT32	A0QT32	A0QT32_MYCS2 Uracil phosphoribosyltransferase OS=Mycolicibacterium smegmatis (strain ATCC 700084 / mc(2)155) OX=246196 GN=upp PE=3 SV=1
A0QX80	RpoC-ALFA vs No ALFA	-0.0484456	0.497634	-0.0973519	6	0.925618	0.957832	NA	0	0	A0QX80	A0QX80	A0QX80_MYCS2 Uncharacterized protein OS=Mycolicibacterium smegmatis (strain ATCC 700084 / mc(2)155) OX=246196 GN=MSMEG_3204 PE=3 SV=1
A0R609	RpoC-ALFA vs No ALFA	-0.0488241	0.581123	-0.0840168	6	0.935776	0.962204	NA	0.142276	0.0101626	A0R609	KATG1	KATG1_MYCS2 Catalase-peroxidase 1 OS=Mycolicibacterium smegmatis (strain ATCC 700084 / mc(2)155) OX=246196 GN=katG1 PE=3 SV=1
A0R336	RpoC-ALFA vs No ALFA	-0.0491177	0.979218	-0.0501601	6	0.961623	0.974904	NA	0.1	0.0333333	A0R336	A0R336	A0R336_MYCS2 Uncharacterized protein OS=Mycolicibacterium smegmatis (strain ATCC 700084 / mc(2)155) OX=246196 GN=MSMEG_5328 PE=4 SV=1
A0R569	RpoC-ALFA vs No ALFA	-0.0515239	0.965563	-0.0533614	6	0.959176	0.974471	NA	0.0833333	0	A0R569	A0R569	A0R569_MYCS2 Antibiotic biosynthesis monooxygenase domain protein OS=Mycolicibacterium smegmatis (strain ATCC 700084 / mc(2)155) OX=246196 GN=MSMEG_6086 PE=4 SV=1
A0R4Q3	RpoC-ALFA vs No ALFA	-0.0540872	0.619756	-0.0872719	6	0.933295	0.961316	NA	0.16	0.06	A0R4Q3	A0R4Q3	A0R4Q3_MYCS2 Enoyl-CoA hydratase OS=Mycolicibacterium smegmatis (strain ATCC 700084 / mc(2)155) OX=246196 GN=MSMEG_5915 PE=4 SV=1
A0QU46	RpoC-ALFA vs No ALFA	-0.055516	0.527466	-0.10525	6	0.919608	0.955492	NA	0.375	0.166667	A0QU46	A0QU46	A0QU46_MYCS2 CAIB/BAIF family protein OS=Mycolicibacterium smegmatis (strain ATCC 700084 / mc(2)155) OX=246196 GN=MSMEG_2073 PE=4 SV=1
A0R2M2	RpoC-ALFA vs No ALFA	-0.0556122	0.45932	-0.121075	6	0.907584	0.948524	NA	0.119792	0.0520833	A0R2M2	A0R2M2	A0R2M2_MYCS2 Zinc-type alcohol dehydrogenase-like protein OS=Mycolicibacterium smegmatis (strain ATCC 700084 / mc(2)155) OX=246196 GN=MSMEG_5164 PE=3 SV=1
A0R6I9	RpoC-ALFA vs No ALFA	-0.0558091	0.929872	-0.060018	5	0.954466	0.972921	NA	0.566667	0.266667	A0R6I9	A0R6I9	A0R6I9_MYCS2 N-acetyltransferase domain-containing protein OS=Mycolicibacterium smegmatis (strain ATCC 700084 / mc(2)155) OX=246196 GN=MSMEG_6565 PE=4 SV=1
A0R2A4	RpoC-ALFA vs No ALFA	-0.0563987	0.78341	-0.0719912	6	0.944949	0.967176	NA	0.5625	0.0625	A0R2A4	A0R2A4	A0R2A4_MYCS2 ATP-dependent RNA helicase DeaD OS=Mycolicibacterium smegmatis (strain ATCC 700084 / mc(2)155) OX=246196 GN=deaD PE=3 SV=1
A0QYP5	RpoC-ALFA vs No ALFA	-0.0579909	0.46561	-0.124548	6	0.904949	0.946324	NA	0.00793651	0.00793651	A0QYP5	A0QYP5	A0QYP5_MYCS2 Uncharacterized protein OS=Mycolicibacterium smegmatis (strain ATCC 700084 / mc(2)155) OX=246196 GN=MSMEG_3733 PE=4 SV=1
A0QZR3	RpoC-ALFA vs No ALFA	-0.0587779	0.393749	-0.149277	6	0.886226	0.932209	NA	0.0757576	0.0757576	A0QZR3	A0QZR3	A0QZR3_MYCS2 3-hydroxybutyryl-CoA dehydratase OS=Mycolicibacterium smegmatis (strain ATCC 700084 / mc(2)155) OX=246196 GN=MSMEG_4119 PE=4 SV=1
A0R5R7	RpoC-ALFA vs No ALFA	-0.0591327	0.746943	-0.0791662	6	0.939475	0.963531	NA	0.184211	0.0175439	A0R5R7	Y6286	Y6286_MYCS2 Putative aminotransferase MSMEG_6286/MSMEI_6121 OS=Mycolicibacterium smegmatis (strain ATCC 700084 / mc(2)155) OX=246196 GN=MSMEG_6286 PE=1 SV=1
A0QS96	RpoC-ALFA vs No ALFA	-0.060902	0.317157	-0.192025	6	0.854057	0.910178	NA	0	0	A0QS96	RS12	RS12_MYCS2 30S ribosomal protein S12 OS=Mycolicibacterium smegmatis (strain ATCC 700084 / mc(2)155) OX=246196 GN=rpsL PE=1 SV=1
A0R2H5	RpoC-ALFA vs No ALFA	-0.0644569	0.638924	-0.100883	6	0.92293	0.956715	NA	0.194444	0.111111	A0R2H5	A0R2H5	A0R2H5_MYCS2 Uncharacterized protein OS=Mycolicibacterium smegmatis (strain ATCC 700084 / mc(2)155) OX=246196 GN=MSMEG_5116 PE=4 SV=1
A0QX17	RpoC-ALFA vs No ALFA	-0.0649412	0.441619	-0.147052	6	0.887907	0.932646	NA	0.106061	0.030303	A0QX17	A0QX17	A0QX17_MYCS2 ABC transporter ATP-binding protein, possibly in EF-3 subfamily protein OS=Mycolicibacterium smegmatis (strain ATCC 700084 / mc(2)155) OX=246196 GN=MSMEG_3140 PE=4 SV=1
A0QNI8	RpoC-ALFA vs No ALFA	-0.0691893	0.538002	-0.128604	6	0.901873	0.943661	NA	0.0833333	0.0119048	A0QNI8	A0QNI8	A0QNI8_MYCS2 Uncharacterized protein OS=Mycolicibacterium smegmatis (strain ATCC 700084 / mc(2)155) OX=246196 GN=MSMEG_0058 PE=4 SV=1
A0QRQ9	RpoC-ALFA vs No ALFA	-0.0695131	0.607921	-0.114346	6	0.912694	0.951634	NA	0.352564	0.0897436	A0QRQ9	A0QRQ9	A0QRQ9_MYCS2 Cyclopropane-fatty-acyl-phospholipid synthase 1 OS=Mycolicibacterium smegmatis (strain ATCC 700084 / mc(2)155) OX=246196 GN=MSMEG_1205 PE=3 SV=1
A0R561	RpoC-ALFA vs No ALFA	-0.0700687	0.401199	-0.174648	6	0.8671	0.919193	NA	0.0493827	0.0123457	A0R561	CARD	CARD_MYCS2 RNA polymerase-binding transcription factor CarD OS=Mycolicibacterium smegmatis (strain ATCC 700084 / mc(2)155) OX=246196 GN=carD PE=1 SV=1
A0QZD5	RpoC-ALFA vs No ALFA	-0.0720429	0.74749	-0.0963797	4	0.927855	0.957924	NA	0.133333	0.0666667	A0QZD5	A0QZD5	A0QZD5_MYCS2 FAD dependent oxidoreductase OS=Mycolicibacterium smegmatis (strain ATCC 700084 / mc(2)155) OX=246196 GN=MSMEG_3987 PE=4 SV=1
A0QTA0	RpoC-ALFA vs No ALFA	-0.0722023	0.699329	-0.103245	6	0.921133	0.95588	NA	0	0	A0QTA0	A0QTA0	A0QTA0_MYCS2 Uncharacterized protein OS=Mycolicibacterium smegmatis (strain ATCC 700084 / mc(2)155) OX=246196 GN=MSMEG_1766 PE=4 SV=1
A0QZ09	RpoC-ALFA vs No ALFA	-0.0723111	NA	NA	0	NA	NA	NA	0.833333	0	A0QZ09	A0QZ09	A0QZ09_MYCS2 Transcriptional regulator, CadC OS=Mycolicibacterium smegmatis (strain ATCC 700084 / mc(2)155) OX=246196 GN=MSMEG_3856 PE=4 SV=1
A0QWG8	RpoC-ALFA vs No ALFA	-0.0733322	0.433716	-0.169079	6	0.871291	0.922483	NA	0.245098	0.00980392	A0QWG8	PDXS	PDXS_MYCS2 Pyridoxal 5'-phosphate synthase subunit PdxS OS=Mycolicibacterium smegmatis (strain ATCC 700084 / mc(2)155) OX=246196 GN=pdxS PE=3 SV=1
A0R3E2	RpoC-ALFA vs No ALFA	-0.0751878	0.509594	-0.147544	6	0.887536	0.932646	NA	0.146465	0.0286195	A0R3E2	A0R3E2	A0R3E2_MYCS2 Methionine--tRNA ligase OS=Mycolicibacterium smegmatis (strain ATCC 700084 / mc(2)155) OX=246196 GN=metG PE=1 SV=1
A0QNN6	RpoC-ALFA vs No ALFA	-0.0753706	0.495488	-0.152114	6	0.884083	0.931567	NA	0.151515	0.030303	A0QNN6	A0QNN6	A0QNN6_MYCS2 Acyl-CoA dehydrogenase OS=Mycolicibacterium smegmatis (strain ATCC 700084 / mc(2)155) OX=246196 GN=MSMEG_0108 PE=3 SV=1
A0QQ26	RpoC-ALFA vs No ALFA	-0.0757202	0.469788	-0.16118	6	0.877242	0.926939	NA	0.333333	0	A0QQ26	A0QQ26	A0QQ26_MYCS2 Putative acyl-CoA dehydrogenase OS=Mycolicibacterium smegmatis (strain ATCC 700084 / mc(2)155) OX=246196 GN=MSMEG_0603 PE=3 SV=1
A0QWU4	RpoC-ALFA vs No ALFA	-0.0769473	0.493053	-0.156063	6	0.881102	0.93011	NA	0.263889	0.0138889	A0QWU4	A0QWU4	A0QWU4_MYCS2 Ribulose-phosphate 3-epimerase OS=Mycolicibacterium smegmatis (strain ATCC 700084 / mc(2)155) OX=246196 GN=rpe PE=3 SV=1
A4ZHR8	RpoC-ALFA vs No ALFA	-0.0775345	0.3939	-0.196838	6	0.850452	0.907828	NA	0.133333	0.00888889	A4ZHR8	SAHH	SAHH_MYCS2 Adenosylhomocysteinase OS=Mycolicibacterium smegmatis (strain ATCC 700084 / mc(2)155) OX=246196 GN=ahcY PE=1 SV=1
P48354	RpoC-ALFA vs No ALFA	-0.0791442	0.329133	-0.240463	6	0.817977	0.890164	NA	0.279661	0.0338983	P48354	GYRA	GYRA_MYCS2 DNA gyrase subunit A OS=Mycolicibacterium smegmatis (strain ATCC 700084 / mc(2)155) OX=246196 GN=gyrA PE=1 SV=1
A0QP06	RpoC-ALFA vs No ALFA	-0.0804879	0.42851	-0.187832	6	0.857199	0.912981	NA	0.0901361	0.0238095	A0QP06	A0QP06	A0QP06_MYCS2 Dihydroxy-acid dehydratase OS=Mycolicibacterium smegmatis (strain ATCC 700084 / mc(2)155) OX=246196 GN=ilvD PE=3 SV=1
A0R101	RpoC-ALFA vs No ALFA	-0.0819118	0.486391	-0.168408	5	0.872863	0.923599	NA	0.479167	0	A0R101	A0R101	A0R101_MYCS2 CP_ATPgrasp_1 domain-containing protein OS=Mycolicibacterium smegmatis (strain ATCC 700084 / mc(2)155) OX=246196 GN=MSMEG_4570 PE=4 SV=1
A0QYS9	RpoC-ALFA vs No ALFA	-0.0842419	0.898907	-0.093716	5	0.928974	0.958525	NA	0.277778	0.0555556	A0QYS9	ARGD	ARGD_MYCS2 Acetylornithine aminotransferase OS=Mycolicibacterium smegmatis (strain ATCC 700084 / mc(2)155) OX=246196 GN=argD PE=1 SV=1
A0R5E5	RpoC-ALFA vs No ALFA	-0.0845025	0.737546	-0.114572	4	0.914305	0.952757	NA	0.5	0.0555556	A0R5E5	A0R5E5	A0R5E5_MYCS2 Uncharacterized protein OS=Mycolicibacterium smegmatis (strain ATCC 700084 / mc(2)155) OX=246196 GN=MSMEG_6163 PE=4 SV=1
A0QUP4	RpoC-ALFA vs No ALFA	-0.0852329	0.517857	-0.164588	6	0.874673	0.924966	NA	0.142424	0.0333333	A0QUP4	A0QUP4	A0QUP4_MYCS2 Pyruvate dehydrogenase [ubiquinone] OS=Mycolicibacterium smegmatis (strain ATCC 700084 / mc(2)155) OX=246196 GN=poxB PE=3 SV=1
A0R4G9	RpoC-ALFA vs No ALFA	-0.0874357	0.811494	-0.107747	5	0.918387	0.955336	NA	0.486111	0.208333	A0R4G9	A0R4G9	A0R4G9_MYCS2 Dyp-type peroxidase OS=Mycolicibacterium smegmatis (strain ATCC 700084 / mc(2)155) OX=246196 GN=MSMEG_5829 PE=4 SV=1
A0QYG2	RpoC-ALFA vs No ALFA	-0.0880164	0.402646	-0.218595	6	0.834211	0.899234	NA	0.18254	0	A0QYG2	GARA	GARA_MYCS2 Glycogen accumulation regulator GarA OS=Mycolicibacterium smegmatis (strain ATCC 700084 / mc(2)155) OX=246196 GN=garA PE=1 SV=2
A0QVQ7	RpoC-ALFA vs No ALFA	-0.0885504	1.2957	-0.0683416	1	0.95656	0.972921	NA	0.75	0.0833333	A0QVQ7	A0QVQ7	A0QVQ7_MYCS2 Beta-lactamase OS=Mycolicibacterium smegmatis (strain ATCC 700084 / mc(2)155) OX=246196 GN=MSMEG_2658 PE=3 SV=1
A0R0B2	RpoC-ALFA vs No ALFA	-0.0910367	0.509235	-0.178772	6	0.864001	0.917234	NA	0.0833333	0.0833333	A0R0B2	FABD	FABD_MYCS2 Malonyl CoA-acyl carrier protein transacylase OS=Mycolicibacterium smegmatis (strain ATCC 700084 / mc(2)155) OX=246196 GN=fabD PE=1 SV=1
A0QQW8	RpoC-ALFA vs No ALFA	-0.0933028	0.475241	-0.196328	6	0.850835	0.907828	NA	0.166667	0.0259259	A0QQW8	A0QQW8	A0QQW8_MYCS2 Dihydrolipoyl dehydrogenase OS=Mycolicibacterium smegmatis (strain ATCC 700084 / mc(2)155) OX=246196 GN=lpdA PE=3 SV=1
A0QWR4	RpoC-ALFA vs No ALFA	-0.0938792	0.510248	-0.183988	6	0.860084	0.914416	NA	0.20202	0.030303	A0QWR4	EFP	EFP_MYCS2 Elongation factor P OS=Mycolicibacterium smegmatis (strain ATCC 700084 / mc(2)155) OX=246196 GN=efp PE=1 SV=1
A0R2H8	RpoC-ALFA vs No ALFA	-0.0945375	0.424914	-0.222486	6	0.831316	0.897739	NA	0.181034	0.0258621	A0R2H8	A0R2H8	A0R2H8_MYCS2 L-glutamate gamma-semialdehyde dehydrogenase OS=Mycolicibacterium smegmatis (strain ATCC 700084 / mc(2)155) OX=246196 GN=pruA PE=4 SV=1
A0QP20	RpoC-ALFA vs No ALFA	-0.0953746	0.31177	-0.305914	6	0.770007	0.863414	NA	0	0	A0QP20	A0QP20	A0QP20_MYCS2 MHB domain-containing protein OS=Mycolicibacterium smegmatis (strain ATCC 700084 / mc(2)155) OX=246196 GN=MSMEG_0243 PE=4 SV=1
A0R6M5	RpoC-ALFA vs No ALFA	-0.0956703	0.796947	-0.120046	5	0.909121	0.948983	NA	0.261905	0.0595238	A0R6M5	A0R6M5	A0R6M5_MYCS2 Oxidoreductase OS=Mycolicibacterium smegmatis (strain ATCC 700084 / mc(2)155) OX=246196 GN=MSMEG_6602 PE=4 SV=1
P81605	RpoC-ALFA vs No ALFA	-0.0966139	0.658794	-0.146653	6	0.88821	0.932646	NA	0	0	P81605	NA	NA
A0QX71	RpoC-ALFA vs No ALFA	-0.0969321	0.623279	-0.15552	4	0.883944	0.931567	NA	0.222222	0.0555556	A0QX71	A0QX71	A0QX71_MYCS2 Uncharacterized protein OS=Mycolicibacterium smegmatis (strain ATCC 700084 / mc(2)155) OX=246196 GN=MSMEG_3195 PE=4 SV=1
A0R4R9	RpoC-ALFA vs No ALFA	-0.0987511	0.560888	-0.176062	5	0.867154	0.919193	NA	0	0	A0R4R9	A0R4R9	A0R4R9_MYCS2 Short chain dehydrogenase OS=Mycolicibacterium smegmatis (strain ATCC 700084 / mc(2)155) OX=246196 GN=MSMEG_5931 PE=1 SV=1
A0QX20	RpoC-ALFA vs No ALFA	-0.098783	0.409823	-0.241038	6	0.817551	0.890164	NA	0.0960784	0.0176471	A0QX20	ACNA	ACNA_MYCS2 Aconitate hydratase A OS=Mycolicibacterium smegmatis (strain ATCC 700084 / mc(2)155) OX=246196 GN=acnA PE=1 SV=1
A0QWZ9	RpoC-ALFA vs No ALFA	-0.0988409	0.46283	-0.213558	6	0.837964	0.901102	NA	0.206553	0.00854701	A0QWZ9	A0QWZ9	A0QWZ9_MYCS2 FeS assembly protein SufB OS=Mycolicibacterium smegmatis (strain ATCC 700084 / mc(2)155) OX=246196 GN=sufB PE=3 SV=1
A0R094	RpoC-ALFA vs No ALFA	-0.10056	0.47038	-0.213785	6	0.837795	0.901102	NA	0.0864198	0.0164609	A0R094	A0R094	A0R094_MYCS2 Phosphoglycerate mutase OS=Mycolicibacterium smegmatis (strain ATCC 700084 / mc(2)155) OX=246196 GN=MSMEG_4305 PE=4 SV=1
A0R7F6	RpoC-ALFA vs No ALFA	-0.101569	0.471369	-0.215477	6	0.836533	0.900649	NA	0.188172	0.0215054	A0R7F6	RL9	RL9_MYCS2 50S ribosomal protein L9 OS=Mycolicibacterium smegmatis (strain ATCC 700084 / mc(2)155) OX=246196 GN=rplI PE=1 SV=1
A0R4Y8	RpoC-ALFA vs No ALFA	-0.101848	0.417833	-0.243754	6	0.815542	0.889862	NA	0.2	0	A0R4Y8	A0R4Y8	A0R4Y8_MYCS2 Short chain dehydrogenase OS=Mycolicibacterium smegmatis (strain ATCC 700084 / mc(2)155) OX=246196 GN=MSMEG_6000 PE=4 SV=1
A0R020	RpoC-ALFA vs No ALFA	-0.105218	1.51878	-0.0692784	1	0.955966	0.972921	NA	0.733333	0.0333333	A0R020	A0R020	A0R020_MYCS2 UDP-N-acetylmuramoyl-tripeptide--D-alanyl-D-alanine ligase OS=Mycolicibacterium smegmatis (strain ATCC 700084 / mc(2)155) OX=246196 GN=murF PE=3 SV=1
A0R6E3	RpoC-ALFA vs No ALFA	-0.105397	0.510041	-0.206643	6	0.843122	0.905012	NA	0.315789	0.0263158	A0R6E3	Y6518	Y6518_MYCS2 Uncharacterized protein MSMEG_6518/MSMEI_6344 OS=Mycolicibacterium smegmatis (strain ATCC 700084 / mc(2)155) OX=246196 GN=MSMEG_6518 PE=1 SV=1
A0QZ16	RpoC-ALFA vs No ALFA	-0.106327	0.445515	-0.238661	6	0.819311	0.890164	NA	0.205882	0.0882353	A0QZ16	A0QZ16	A0QZ16_MYCS2 Pyridoxamine 5'-phosphate oxidase family protein OS=Mycolicibacterium smegmatis (strain ATCC 700084 / mc(2)155) OX=246196 GN=MSMEG_3863 PE=4 SV=1
A0QNF6	RpoC-ALFA vs No ALFA	-0.106611	0.378129	-0.281942	6	0.78746	0.874193	NA	0.111111	0.030303	A0QNF6	A0QNF6	A0QNF6_MYCS2 Peptidyl-prolyl cis-trans isomerase OS=Mycolicibacterium smegmatis (strain ATCC 700084 / mc(2)155) OX=246196 GN=MSMEG_0024 PE=3 SV=1
A0QNH8	RpoC-ALFA vs No ALFA	-0.106922	0.235179	-0.454639	1	0.728351	0.838309	NA	0.466667	0	A0QNH8	A0QNH8	A0QNH8_MYCS2 Pyridoxamine 5'-phosphate oxidase family protein OS=Mycolicibacterium smegmatis (strain ATCC 700084 / mc(2)155) OX=246196 GN=MSMEG_0048 PE=4 SV=1
A0QYF7	RpoC-ALFA vs No ALFA	-0.107112	0.394649	-0.271412	6	0.795171	0.877837	NA	0.246032	0.047619	A0QYF7	A0QYF7	A0QYF7_MYCS2 Glycine dehydrogenase (decarboxylating) OS=Mycolicibacterium smegmatis (strain ATCC 700084 / mc(2)155) OX=246196 GN=gcvP PE=3 SV=1
A0QTE1	RpoC-ALFA vs No ALFA	-0.10772	0.414235	-0.260045	6	0.803523	0.881602	NA	0.629492	0	A0QTE1	A0QTE1	A0QTE1_MYCS2 Biotin carboxyl carrier protein OS=Mycolicibacterium smegmatis (strain ATCC 700084 / mc(2)155) OX=246196 GN=MSMEG_1807 PE=4 SV=1
A0QP62	RpoC-ALFA vs No ALFA	-0.10799	0.499244	-0.216307	6	0.835915	0.900527	NA	0.166667	0	A0QP62	A0QP62	A0QP62_MYCS2 Transcriptional regulator TetR family protein OS=Mycolicibacterium smegmatis (strain ATCC 700084 / mc(2)155) OX=246196 GN=MSMEG_0285 PE=4 SV=1
A0QVQ8	RpoC-ALFA vs No ALFA	-0.108325	0.689226	-0.157169	3	0.885094	0.931567	NA	0.222222	0.0555556	A0QVQ8	DHA	DHA_MYCS2 Alanine dehydrogenase OS=Mycolicibacterium smegmatis (strain ATCC 700084 / mc(2)155) OX=246196 GN=ald PE=1 SV=1
A0QTL9	RpoC-ALFA vs No ALFA	-0.108606	0.557199	-0.194915	5	0.853132	0.909736	NA	0.0555556	0.0555556	A0QTL9	A0QTL9	A0QTL9_MYCS2 Abasic site processing protein OS=Mycolicibacterium smegmatis (strain ATCC 700084 / mc(2)155) OX=246196 GN=MSMEG_1891 PE=3 SV=1
A0R704	RpoC-ALFA vs No ALFA	-0.109053	0.404702	-0.269465	6	0.796599	0.878327	NA	0.0128205	0.0128205	A0R704	A0R704	A0R704_MYCS2 Dibenzothiophene desulfurization enzyme A OS=Mycolicibacterium smegmatis (strain ATCC 700084 / mc(2)155) OX=246196 GN=MSMEG_6734 PE=3 SV=1
A0QQ84	RpoC-ALFA vs No ALFA	-0.109827	0.514606	-0.213419	5	0.839429	0.902134	NA	0.388889	0.222222	A0QQ84	A0QQ84	A0QQ84_MYCS2 TetR-family protein transcriptional regulator OS=Mycolicibacterium smegmatis (strain ATCC 700084 / mc(2)155) OX=246196 GN=MSMEG_0663 PE=4 SV=1
A0R7K0	RpoC-ALFA vs No ALFA	-0.11024	0.418507	-0.263412	6	0.801045	0.880508	NA	0	0	A0R7K0	RL34	RL34_MYCS2 50S ribosomal protein L34 OS=Mycolicibacterium smegmatis (strain ATCC 700084 / mc(2)155) OX=246196 GN=rpmH PE=1 SV=1
A0QVS9	RpoC-ALFA vs No ALFA	-0.110266	0.498888	-0.221023	6	0.832404	0.897829	NA	0.0967742	0.0322581	A0QVS9	A0QVS9	A0QVS9_MYCS2 Transcriptional regulator OS=Mycolicibacterium smegmatis (strain ATCC 700084 / mc(2)155) OX=246196 GN=MSMEG_2682 PE=4 SV=1
A0R720	RpoC-ALFA vs No ALFA	-0.110761	0.70713	-0.156635	1	0.901087	0.943391	NA	0.388889	0.222222	A0R720	A0R720	A0R720_MYCS2 Uncharacterized protein OS=Mycolicibacterium smegmatis (strain ATCC 700084 / mc(2)155) OX=246196 GN=MSMEG_6750 PE=4 SV=1
A0QP08	RpoC-ALFA vs No ALFA	-0.11135	0.483353	-0.23037	6	0.825458	0.893036	NA	0.166667	0.0833333	A0QP08	A0QP08	A0QP08_MYCS2 Thiamine_BP domain-containing protein OS=Mycolicibacterium smegmatis (strain ATCC 700084 / mc(2)155) OX=246196 GN=MSMEG_0231 PE=3 SV=1
A0R445	RpoC-ALFA vs No ALFA	-0.112549	0.572491	-0.196595	6	0.850635	0.907828	NA	0	0	A0R445	A0R445	A0R445_MYCS2 Secreted protein OS=Mycolicibacterium smegmatis (strain ATCC 700084 / mc(2)155) OX=246196 GN=MSMEG_5700 PE=3 SV=1
A0QX46	RpoC-ALFA vs No ALFA	-0.11279	0.491725	-0.229376	6	0.826196	0.893293	NA	0.222222	0.0505051	A0QX46	A0QX46	A0QX46_MYCS2 Isoleucine--tRNA ligase OS=Mycolicibacterium smegmatis (strain ATCC 700084 / mc(2)155) OX=246196 GN=ileS PE=3 SV=1
A0QYE2	RpoC-ALFA vs No ALFA	-0.118936	0.479979	-0.247794	6	0.812556	0.888235	NA	0.0833333	0	A0QYE2	URE3	URE3_MYCS2 Urease subunit gamma OS=Mycolicibacterium smegmatis (strain ATCC 700084 / mc(2)155) OX=246196 GN=ureA PE=3 SV=1
A0QR53	RpoC-ALFA vs No ALFA	-0.121489	0.586604	-0.207105	3	0.849189	0.907701	NA	0.166667	0	A0QR53	A0QR53	A0QR53_MYCS2 Uncharacterized protein OS=Mycolicibacterium smegmatis (strain ATCC 700084 / mc(2)155) OX=246196 GN=MSMEG_0989 PE=4 SV=1
A0R2V7	RpoC-ALFA vs No ALFA	-0.121847	0.428036	-0.284664	6	0.785471	0.872528	NA	0.351852	0.0555556	A0R2V7	GLYA	GLYA_MYCS2 Serine hydroxymethyltransferase OS=Mycolicibacterium smegmatis (strain ATCC 700084 / mc(2)155) OX=246196 GN=glyA PE=1 SV=1
A0QUY9	RpoC-ALFA vs No ALFA	-0.122033	0.388501	-0.314111	6	0.764071	0.860002	NA	0.233333	0.00666667	A0QUY9	A0QUY9	A0QUY9_MYCS2 3-isopropylmalate dehydratase large subunit OS=Mycolicibacterium smegmatis (strain ATCC 700084 / mc(2)155) OX=246196 GN=leuC PE=3 SV=1
A0QYE3	RpoC-ALFA vs No ALFA	-0.122258	0.398108	-0.307098	5	0.771147	0.86415	NA	0	0	A0QYE3	A0QYE3	A0QYE3_MYCS2 ComA operon protein 2 OS=Mycolicibacterium smegmatis (strain ATCC 700084 / mc(2)155) OX=246196 GN=MSMEG_3628 PE=4 SV=1
A0QT14	RpoC-ALFA vs No ALFA	-0.124268	0.652925	-0.190325	4	0.858323	0.913088	NA	0.333333	0.166667	A0QT14	A0QT14	A0QT14_MYCS2 Adenosine deaminase OS=Mycolicibacterium smegmatis (strain ATCC 700084 / mc(2)155) OX=246196 GN=add PE=3 SV=1
A0R0R9	RpoC-ALFA vs No ALFA	-0.125932	0.526475	-0.239199	6	0.818913	0.890164	NA	0.144809	0.0245902	A0R0R9	A0R0R9	A0R0R9_MYCS2 Glycine--tRNA ligase OS=Mycolicibacterium smegmatis (strain ATCC 700084 / mc(2)155) OX=246196 GN=glyS PE=3 SV=1
A0QY23	RpoC-ALFA vs No ALFA	-0.126181	0.370891	-0.34021	6	0.745293	0.849581	NA	0.333333	0.0555556	A0QY23	A0QY23	A0QY23_MYCS2 Fructose-bisphosphate aldolase class I OS=Mycolicibacterium smegmatis (strain ATCC 700084 / mc(2)155) OX=246196 GN=MSMEG_3507 PE=3 SV=1
A0R3M3	RpoC-ALFA vs No ALFA	-0.12656	0.404343	-0.313002	6	0.764873	0.860362	NA	0.192029	0.0289855	A0R3M3	A0R3M3	A0R3M3_MYCS2 Succinate--CoA ligase [ADP-forming] subunit alpha OS=Mycolicibacterium smegmatis (strain ATCC 700084 / mc(2)155) OX=246196 GN=sucD PE=3 SV=1
A0R5V2	RpoC-ALFA vs No ALFA	-0.126588	0.603244	-0.209845	3	0.847232	0.90724	NA	0.222222	0.0555556	A0R5V2	A0R5V2	A0R5V2_MYCS2 Diacylglycerol O-acyltransferase OS=Mycolicibacterium smegmatis (strain ATCC 700084 / mc(2)155) OX=246196 GN=MSMEG_6322 PE=3 SV=1
A0QUX1	RpoC-ALFA vs No ALFA	-0.127073	0.452516	-0.280815	6	0.788284	0.874564	NA	0.177083	0.03125	A0QUX1	GATB	GATB_MYCS2 Aspartyl/glutamyl-tRNA(Asn/Gln) amidotransferase subunit B OS=Mycolicibacterium smegmatis (strain ATCC 700084 / mc(2)155) OX=246196 GN=gatB PE=3 SV=1
A0QSJ2	RpoC-ALFA vs No ALFA	-0.127217	0.470167	-0.270579	6	0.795782	0.877968	NA	0.172269	0.00280112	A0QSJ2	A0QSJ2	A0QSJ2_MYCS2 Methylmalonate-semialdehyde dehydrogenase OS=Mycolicibacterium smegmatis (strain ATCC 700084 / mc(2)155) OX=246196 GN=mmsA PE=4 SV=1
A0QWG2	RpoC-ALFA vs No ALFA	-0.127512	0.481857	-0.264626	6	0.800154	0.88007	NA	0.139241	0.0316456	A0QWG2	SYT	SYT_MYCS2 Threonine--tRNA ligase OS=Mycolicibacterium smegmatis (strain ATCC 700084 / mc(2)155) OX=246196 GN=thrS PE=3 SV=1
A0R3I4	RpoC-ALFA vs No ALFA	-0.128062	0.552019	-0.231989	6	0.824257	0.89282	NA	0.166667	0.030303	A0R3I4	A0R3I4	A0R3I4_MYCS2 Uncharacterized protein OS=Mycolicibacterium smegmatis (strain ATCC 700084 / mc(2)155) OX=246196 GN=MSMEG_5484 PE=4 SV=1
A0QYV0	RpoC-ALFA vs No ALFA	-0.12966	0.375396	-0.345394	6	0.741585	0.848069	NA	0.142857	0.0238095	A0QYV0	A0QYV0	A0QYV0_MYCS2 Uncharacterized protein OS=Mycolicibacterium smegmatis (strain ATCC 700084 / mc(2)155) OX=246196 GN=MSMEG_3795 PE=4 SV=1
A0R3N3	RpoC-ALFA vs No ALFA	-0.129777	0.534454	-0.242821	6	0.816232	0.889862	NA	0.0916667	0.0333333	A0R3N3	A0R3N3	A0R3N3_MYCS2 ATP-dependent DNA helicase OS=Mycolicibacterium smegmatis (strain ATCC 700084 / mc(2)155) OX=246196 GN=pcrA PE=3 SV=1
A0R2L2	RpoC-ALFA vs No ALFA	-0.132054	0.950391	-0.138947	4	0.896207	0.938833	NA	0.166667	0	A0R2L2	A0R2L2	A0R2L2_MYCS2 Uncharacterized protein OS=Mycolicibacterium smegmatis (strain ATCC 700084 / mc(2)155) OX=246196 GN=MSMEG_5154 PE=4 SV=1
A0QWQ4	RpoC-ALFA vs No ALFA	-0.132816	0.487385	-0.272508	6	0.794367	0.877493	NA	0.111111	0.0399306	A0QWQ4	SYA	SYA_MYCS2 Alanine--tRNA ligase OS=Mycolicibacterium smegmatis (strain ATCC 700084 / mc(2)155) OX=246196 GN=alaS PE=1 SV=1
A0R638	RpoC-ALFA vs No ALFA	-0.139377	0.483524	-0.288252	6	0.782852	0.871247	NA	0.106667	0.00666667	A0R638	SYS	SYS_MYCS2 Serine--tRNA ligase OS=Mycolicibacterium smegmatis (strain ATCC 700084 / mc(2)155) OX=246196 GN=serS PE=1 SV=1
A0R241	RpoC-ALFA vs No ALFA	-0.139766	0.558623	-0.250197	4	0.81476	0.889554	NA	0.296296	0.0185185	A0R241	A0R241	A0R241_MYCS2 Multifunctional fusion protein OS=Mycolicibacterium smegmatis (strain ATCC 700084 / mc(2)155) OX=246196 GN=cysNC PE=3 SV=1
A0R2I0	RpoC-ALFA vs No ALFA	-0.140698	0.509453	-0.276174	6	0.79168	0.876152	NA	0.25	0.107143	A0R2I0	A0R2I0	A0R2I0_MYCS2 Aminotransferase OS=Mycolicibacterium smegmatis (strain ATCC 700084 / mc(2)155) OX=246196 GN=MSMEG_5121 PE=3 SV=1
A0R155	RpoC-ALFA vs No ALFA	-0.14074	0.531011	-0.265043	6	0.799847	0.88007	NA	0.197368	0.00877193	A0R155	A0R155	A0R155_MYCS2 Valine--tRNA ligase OS=Mycolicibacterium smegmatis (strain ATCC 700084 / mc(2)155) OX=246196 GN=valS PE=3 SV=1
A0QVH0	RpoC-ALFA vs No ALFA	-0.140845	0.410992	-0.342696	5	0.745764	0.849581	NA	0	0	A0QVH0	A0QVH0	A0QVH0_MYCS2 Cupin 2, conserved barrel OS=Mycolicibacterium smegmatis (strain ATCC 700084 / mc(2)155) OX=246196 GN=MSMEG_2571 PE=4 SV=1
A0QSH4	RpoC-ALFA vs No ALFA	-0.141601	0.432423	-0.327459	6	0.754444	0.854201	NA	0.0666667	0.0333333	A0QSH4	Y1480	Y1480_MYCS2 Putative S-adenosyl-L-methionine-dependent methyltransferase MSMEG_1480/MSMEI_1444 OS=Mycolicibacterium smegmatis (strain ATCC 700084 / mc(2)155) OX=246196 GN=MSMEG_1480 PE=3 SV=1
A0QR00	RpoC-ALFA vs No ALFA	-0.142094	0.510585	-0.278296	6	0.790127	0.874976	NA	0.173333	0.0233333	A0QR00	A0QR00	A0QR00_MYCS2 2,3-bisphosphoglycerate-dependent phosphoglycerate mutase OS=Mycolicibacterium smegmatis (strain ATCC 700084 / mc(2)155) OX=246196 GN=gpmA PE=3 SV=1
A0R1V9	RpoC-ALFA vs No ALFA	-0.144383	0.442126	-0.326566	6	0.755087	0.854201	NA	0.0700483	0.031401	A0R1V9	AHPC	AHPC_MYCS2 Alkyl hydroperoxide reductase C OS=Mycolicibacterium smegmatis (strain ATCC 700084 / mc(2)155) OX=246196 GN=MSMEG_4891 PE=1 SV=1
A0R3Z5	RpoC-ALFA vs No ALFA	-0.145309	0.625885	-0.232165	6	0.824126	0.89282	NA	0.341667	0.0166667	A0R3Z5	A0R3Z5	A0R3Z5_MYCS2 AMP-dependent synthetase and ligase OS=Mycolicibacterium smegmatis (strain ATCC 700084 / mc(2)155) OX=246196 GN=MSMEG_5650 PE=4 SV=1
A0R191	RpoC-ALFA vs No ALFA	-0.148229	0.874941	-0.169415	6	0.871037	0.922483	NA	0.111111	0.111111	A0R191	IOLG	IOLG_MYCS2 Inositol 2-dehydrogenase OS=Mycolicibacterium smegmatis (strain ATCC 700084 / mc(2)155) OX=246196 GN=iolG PE=3 SV=1
A0R5Y0	RpoC-ALFA vs No ALFA	-0.14829	0.450801	-0.328947	6	0.753374	0.854201	NA	0.047619	0.0340136	A0R5Y0	A0R5Y0	A0R5Y0_MYCS2 Delta3,5-delta2,4-dienoyl-CoA isomerase OS=Mycolicibacterium smegmatis (strain ATCC 700084 / mc(2)155) OX=246196 GN=MSMEG_6353 PE=4 SV=1
A0R1D8	RpoC-ALFA vs No ALFA	-0.148371	0.413114	-0.359153	6	0.731781	0.840194	NA	0.429672	0.00192678	A0R1D8	A0R1D8	A0R1D8_MYCS2 Biotin carboxyl carrier protein OS=Mycolicibacterium smegmatis (strain ATCC 700084 / mc(2)155) OX=246196 GN=MSMEG_4716 PE=4 SV=1
A0R0F4	RpoC-ALFA vs No ALFA	-0.148537	1.15734	-0.128343	2	0.909619	0.948983	NA	0.416667	0.0833333	A0R0F4	A0R0F4	A0R0F4_MYCS2 Formamidase OS=Mycolicibacterium smegmatis (strain ATCC 700084 / mc(2)155) OX=246196 GN=MSMEG_4367 PE=4 SV=1
A0QNJ9	RpoC-ALFA vs No ALFA	-0.148745	0.493107	-0.301649	6	0.773101	0.865189	NA	0.448718	0.0897436	A0QNJ9	A0QNJ9	A0QNJ9_MYCS2 Translation initiation factor IF-2 protein OS=Mycolicibacterium smegmatis (strain ATCC 700084 / mc(2)155) OX=246196 GN=MSMEG_0069 PE=4 SV=1
A0R5P8	RpoC-ALFA vs No ALFA	-0.149277	0.532203	-0.280488	4	0.793012	0.877082	NA	0.25	0.166667	A0R5P8	A0R5P8	A0R5P8_MYCS2 Thiocyanate hydrolase gamma subunit OS=Mycolicibacterium smegmatis (strain ATCC 700084 / mc(2)155) OX=246196 GN=MSMEG_6267 PE=3 SV=1
A0QWE0	RpoC-ALFA vs No ALFA	-0.154738	0.566094	-0.273343	6	0.793755	0.877359	NA	0.166667	0	A0QWE0	A0QWE0	A0QWE0_MYCS2 Starvation-sensing protein RspA OS=Mycolicibacterium smegmatis (strain ATCC 700084 / mc(2)155) OX=246196 GN=MSMEG_2909 PE=4 SV=1
A0R149	RpoC-ALFA vs No ALFA	-0.156394	0.459724	-0.340191	6	0.745306	0.849581	NA	0.0903614	0.0301205	A0R149	OBG	OBG_MYCS2 GTPase Obg OS=Mycolicibacterium smegmatis (strain ATCC 700084 / mc(2)155) OX=246196 GN=obg PE=3 SV=1
A0QTA4	RpoC-ALFA vs No ALFA	-0.15819	0.438648	-0.36063	6	0.730732	0.840194	NA	0.0259259	0.0037037	A0QTA4	A0QTA4	A0QTA4_MYCS2 CsbD domain-containing protein OS=Mycolicibacterium smegmatis (strain ATCC 700084 / mc(2)155) OX=246196 GN=MSMEG_1770 PE=3 SV=1
A0QVQ5	RpoC-ALFA vs No ALFA	-0.158479	0.483448	-0.32781	6	0.754192	0.854201	NA	0.227642	0.00542005	A0QVQ5	PNP	PNP_MYCS2 Polyribonucleotide nucleotidyltransferase OS=Mycolicibacterium smegmatis (strain ATCC 700084 / mc(2)155) OX=246196 GN=pnp PE=1 SV=1
A0R3J3	RpoC-ALFA vs No ALFA	-0.159106	0.414517	-0.383836	6	0.714333	0.83261	NA	0.110606	0.0030303	A0R3J3	A0R3J3	A0R3J3_MYCS2 Biotin carboxyl carrier protein OS=Mycolicibacterium smegmatis (strain ATCC 700084 / mc(2)155) OX=246196 GN=MSMEG_5493 PE=4 SV=1
A0QX70	RpoC-ALFA vs No ALFA	-0.161678	0.728571	-0.221912	6	0.831743	0.897739	NA	0.253968	0.0873016	A0QX70	BIOB	BIOB_MYCS2 Biotin synthase OS=Mycolicibacterium smegmatis (strain ATCC 700084 / mc(2)155) OX=246196 GN=bioB PE=3 SV=1
A0R409	RpoC-ALFA vs No ALFA	-0.161864	0.384638	-0.42082	6	0.688543	0.81961	NA	0	0	A0R409	A0R409	A0R409_MYCS2 Peptidyl-prolyl cis-trans isomerase OS=Mycolicibacterium smegmatis (strain ATCC 700084 / mc(2)155) OX=246196 GN=MSMEG_5664 PE=3 SV=1
A0QSD0	RpoC-ALFA vs No ALFA	-0.164014	0.305106	-0.537562	6	0.610222	0.777042	NA	0.047619	0.0119048	A0QSD0	RS10	RS10_MYCS2 30S ribosomal protein S10 OS=Mycolicibacterium smegmatis (strain ATCC 700084 / mc(2)155) OX=246196 GN=rpsJ PE=1 SV=1
A0QQ76	RpoC-ALFA vs No ALFA	-0.165708	0.578591	-0.286399	6	0.784205	0.872208	NA	0.138889	0.0555556	A0QQ76	A0QQ76	A0QQ76_MYCS2 Glucose 1-dehydrogenase, putative OS=Mycolicibacterium smegmatis (strain ATCC 700084 / mc(2)155) OX=246196 GN=MSMEG_0655 PE=4 SV=1
A0QYE0	RpoC-ALFA vs No ALFA	-0.167291	0.455568	-0.367215	6	0.726063	0.836755	NA	0.146667	0.0183333	A0QYE0	URE1	URE1_MYCS2 Urease subunit alpha OS=Mycolicibacterium smegmatis (strain ATCC 700084 / mc(2)155) OX=246196 GN=ureC PE=3 SV=1
A0R087	RpoC-ALFA vs No ALFA	-0.167592	0.509814	-0.328731	6	0.75353	0.854201	NA	0.388889	0.125	A0R087	A0R087	A0R087_MYCS2 3-methyl-2-oxobutanoate hydroxymethyltransferase OS=Mycolicibacterium smegmatis (strain ATCC 700084 / mc(2)155) OX=246196 GN=panB PE=3 SV=1
A0R465	RpoC-ALFA vs No ALFA	-0.167646	0.443722	-0.377817	6	0.718571	0.833453	NA	0.154762	0.0214286	A0R465	A0R465	A0R465_MYCS2 3-hydroxyacyl-CoA dehydrogenase OS=Mycolicibacterium smegmatis (strain ATCC 700084 / mc(2)155) OX=246196 GN=MSMEG_5720 PE=4 SV=1
A0R5V0	RpoC-ALFA vs No ALFA	-0.168059	0.903316	-0.186047	3	0.864277	0.917234	NA	0.694444	0.0277778	A0R5V0	A0R5V0	A0R5V0_MYCS2 Diol dehydrase gamma subunit OS=Mycolicibacterium smegmatis (strain ATCC 700084 / mc(2)155) OX=246196 GN=MSMEG_6320 PE=4 SV=1
A0R417	RpoC-ALFA vs No ALFA	-0.168348	0.469205	-0.358795	6	0.732036	0.840194	NA	0.0974359	0.0205128	A0R417	A0R417	A0R417_MYCS2 Citrate synthase OS=Mycolicibacterium smegmatis (strain ATCC 700084 / mc(2)155) OX=246196 GN=gltA PE=3 SV=1
A0QNK4	RpoC-ALFA vs No ALFA	-0.169574	0.518862	-0.326819	6	0.754905	0.854201	NA	0.0763889	0.0115741	A0QNK4	A0QNK4	A0QNK4_MYCS2 Antigen MTB48 OS=Mycolicibacterium smegmatis (strain ATCC 700084 / mc(2)155) OX=246196 GN=MSMEG_0076 PE=1 SV=1
A0R643	RpoC-ALFA vs No ALFA	-0.170775	0.533987	-0.319811	6	0.759954	0.858075	NA	0.333333	0.133333	A0R643	PHEA	PHEA_MYCS2 Prephenate dehydratase OS=Mycolicibacterium smegmatis (strain ATCC 700084 / mc(2)155) OX=246196 GN=pheA PE=3 SV=1
A0QSD9	RpoC-ALFA vs No ALFA	-0.170958	0.376201	-0.454434	6	0.665493	0.805179	NA	0.0227273	0	A0QSD9	RL29	RL29_MYCS2 50S ribosomal protein L29 OS=Mycolicibacterium smegmatis (strain ATCC 700084 / mc(2)155) OX=246196 GN=rpmC PE=1 SV=1
A0QXK4	RpoC-ALFA vs No ALFA	-0.171487	0.615064	-0.278811	6	0.78975	0.874976	NA	0.25	0.0625	A0QXK4	A0QXK4	A0QXK4_MYCS2 Transcriptional regulator, IclR family protein, putative OS=Mycolicibacterium smegmatis (strain ATCC 700084 / mc(2)155) OX=246196 GN=MSMEG_3335 PE=4 SV=1
A0QR09	RpoC-ALFA vs No ALFA	-0.173179	0.549676	-0.315057	6	0.763388	0.860002	NA	0.0666667	0.0333333	A0QR09	A0QR09	A0QR09_MYCS2 DNA binding domain, excisionase family protein OS=Mycolicibacterium smegmatis (strain ATCC 700084 / mc(2)155) OX=246196 GN=MSMEG_0944 PE=4 SV=1
A0QYF5	RpoC-ALFA vs No ALFA	-0.175048	0.446411	-0.392123	6	0.708517	0.829393	NA	0.158602	0.0295699	A0QYF5	A0QYF5	A0QYF5_MYCS2 Malate synthase G OS=Mycolicibacterium smegmatis (strain ATCC 700084 / mc(2)155) OX=246196 GN=glcB PE=3 SV=1
A0QS40	RpoC-ALFA vs No ALFA	-0.175766	0.406262	-0.432642	6	0.680393	0.815476	NA	0.0530303	0.00757576	A0QS40	A0QS40	A0QS40_MYCS2 UPF0336 protein MSMEG_1340 OS=Mycolicibacterium smegmatis (strain ATCC 700084 / mc(2)155) OX=246196 GN=MSMEG_1340 PE=1 SV=1
A0R3U0	RpoC-ALFA vs No ALFA	-0.17744	0.533819	-0.332397	6	0.750895	0.853246	NA	0.0512821	0.0128205	A0R3U0	A0R3U0	A0R3U0_MYCS2 Pyruvate dehydrogenase OS=Mycolicibacterium smegmatis (strain ATCC 700084 / mc(2)155) OX=246196 GN=MSMEG_5593 PE=3 SV=1
A0QUW7	RpoC-ALFA vs No ALFA	-0.178144	0.381371	-0.467115	6	0.656899	0.802677	NA	0.153333	0.05	A0QUW7	DNLJ	DNLJ_MYCS2 DNA ligase A OS=Mycolicibacterium smegmatis (strain ATCC 700084 / mc(2)155) OX=246196 GN=ligA PE=1 SV=1
Q9AFI5	RpoC-ALFA vs No ALFA	-0.178405	0.476038	-0.37477	6	0.720721	0.833453	NA	0.174242	0.0227273	Q9AFI5	SSB	SSB_MYCS2 Single-stranded DNA-binding protein OS=Mycolicibacterium smegmatis (strain ATCC 700084 / mc(2)155) OX=246196 GN=ssb PE=1 SV=1
A0R3E1	RpoC-ALFA vs No ALFA	-0.178476	0.729871	-0.244531	5	0.816538	0.889862	NA	0.404762	0.047619	A0R3E1	A0R3E1	A0R3E1_MYCS2 Deoxyribonuclease OS=Mycolicibacterium smegmatis (strain ATCC 700084 / mc(2)155) OX=246196 GN=MSMEG_5440 PE=4 SV=1
A0QQC1	RpoC-ALFA vs No ALFA	-0.17867	0.470208	-0.37998	6	0.717047	0.83282	NA	0.380952	0.166667	A0QQC1	A0QQC1	A0QQC1_MYCS2 Monooxygenase OS=Mycolicibacterium smegmatis (strain ATCC 700084 / mc(2)155) OX=246196 GN=MSMEG_0702 PE=4 SV=1
A0R3R8	RpoC-ALFA vs No ALFA	-0.180716	0.440971	-0.409814	6	0.696172	0.821953	NA	0.208333	0	A0R3R8	A0R3R8	A0R3R8_MYCS2 ABC transporter ATP-binding protein OS=Mycolicibacterium smegmatis (strain ATCC 700084 / mc(2)155) OX=246196 GN=MSMEG_5571 PE=4 SV=1
A0QW71	RpoC-ALFA vs No ALFA	-0.180766	0.339828	-0.531933	6	0.613883	0.780033	NA	0.088015	0.0149813	A0QW71	A0QW71	A0QW71_MYCS2 Transcriptional accessory protein OS=Mycolicibacterium smegmatis (strain ATCC 700084 / mc(2)155) OX=246196 GN=MSMEG_2839 PE=4 SV=1
A0QTQ8	RpoC-ALFA vs No ALFA	-0.181625	0.33487	-0.542374	6	0.607102	0.775562	NA	0.166667	0.0362319	A0QTQ8	A0QTQ8	A0QTQ8_MYCS2 DEAD/DEAH box helicase OS=Mycolicibacterium smegmatis (strain ATCC 700084 / mc(2)155) OX=246196 GN=MSMEG_1930 PE=3 SV=1
A0QZ34	RpoC-ALFA vs No ALFA	-0.185034	0.51729	-0.357699	6	0.732815	0.840194	NA	0.47619	0.047619	A0QZ34	A0QZ34	A0QZ34_MYCS2 Proline dipeptidase OS=Mycolicibacterium smegmatis (strain ATCC 700084 / mc(2)155) OX=246196 GN=MSMEG_3881 PE=3 SV=1
A0QRU9	RpoC-ALFA vs No ALFA	-0.187793	0.427277	-0.43951	6	0.67568	0.811962	NA	0.287879	0.136364	A0QRU9	A0QRU9	A0QRU9_MYCS2 Uncharacterized protein OS=Mycolicibacterium smegmatis (strain ATCC 700084 / mc(2)155) OX=246196 GN=MSMEG_1246 PE=4 SV=1
A0R170	RpoC-ALFA vs No ALFA	-0.190133	0.405528	-0.468852	6	0.655726	0.802677	NA	0.0731707	0.0182927	A0R170	A0R170	A0R170_MYCS2 Alpha oxoglutarate ferredoxin oxidoreductase, beta subunit OS=Mycolicibacterium smegmatis (strain ATCC 700084 / mc(2)155) OX=246196 GN=orB PE=4 SV=1
A0QWD3	RpoC-ALFA vs No ALFA	-0.191465	0.50612	-0.378299	6	0.718232	0.833453	NA	0.178571	0.0119048	A0QWD3	A0QWD3	A0QWD3_MYCS2 2-hydroxy-6-oxo-6-phenylhexa-2,4-dienoate hydrolase OS=Mycolicibacterium smegmatis (strain ATCC 700084 / mc(2)155) OX=246196 GN=MSMEG_2900 PE=4 SV=1
A0QZ08	RpoC-ALFA vs No ALFA	-0.191514	0.443013	-0.432298	6	0.68063	0.815476	NA	0.369048	0.0952381	A0QZ08	A0QZ08	A0QZ08_MYCS2 Uncharacterized protein OS=Mycolicibacterium smegmatis (strain ATCC 700084 / mc(2)155) OX=246196 GN=MSMEG_3855 PE=4 SV=1
A0QR90	RpoC-ALFA vs No ALFA	-0.191589	0.416969	-0.45948	6	0.662066	0.805179	NA	0.319444	0.0277778	A0QR90	A0QR90	A0QR90_MYCS2 Probable transcriptional regulatory protein OS=Mycolicibacterium smegmatis (strain ATCC 700084 / mc(2)155) OX=246196 GN=MSMEG_1029 PE=4 SV=1
A0R3M4	RpoC-ALFA vs No ALFA	-0.19163	0.436293	-0.439223	6	0.675876	0.811962	NA	0.125	0.0611111	A0R3M4	SUCC	SUCC_MYCS2 Succinate--CoA ligase [ADP-forming] subunit beta OS=Mycolicibacterium smegmatis (strain ATCC 700084 / mc(2)155) OX=246196 GN=sucC PE=1 SV=1
A0QNE7	RpoC-ALFA vs No ALFA	-0.191705	0.50014	-0.383302	6	0.714709	0.83261	NA	0.227273	0.0909091	A0QNE7	A0QNE7	A0QNE7_MYCS2 Formyl transferase OS=Mycolicibacterium smegmatis (strain ATCC 700084 / mc(2)155) OX=246196 GN=MSMEG_0014 PE=4 SV=1
A0QU07	RpoC-ALFA vs No ALFA	-0.194143	0.476061	-0.407812	6	0.697564	0.822355	NA	0.0833333	0	A0QU07	A0QU07	A0QU07_MYCS2 Oxidoreductase, zinc-binding dehydrogenase family protein OS=Mycolicibacterium smegmatis (strain ATCC 700084 / mc(2)155) OX=246196 GN=MSMEG_2033 PE=4 SV=1
A0QNT5	RpoC-ALFA vs No ALFA	-0.194188	0.724349	-0.268087	2	0.813751	0.888997	NA	0.166667	0	A0QNT5	A0QNT5	A0QNT5_MYCS2 Oxalyl-CoA decarboxylase OS=Mycolicibacterium smegmatis (strain ATCC 700084 / mc(2)155) OX=246196 GN=MSMEG_0157 PE=3 SV=1
A0QWQ9	RpoC-ALFA vs No ALFA	-0.194614	0.498137	-0.390683	6	0.709526	0.829485	NA	0.30303	0.0454545	A0QWQ9	AROC	AROC_MYCS2 Chorismate synthase OS=Mycolicibacterium smegmatis (strain ATCC 700084 / mc(2)155) OX=246196 GN=aroC PE=3 SV=1
A0R2Q6	RpoC-ALFA vs No ALFA	-0.194653	0.473775	-0.410855	6	0.695449	0.821953	NA	0.115741	0.0138889	A0R2Q6	A0R2Q6	A0R2Q6_MYCS2 Carnitinyl-CoA dehydratase OS=Mycolicibacterium smegmatis (strain ATCC 700084 / mc(2)155) OX=246196 GN=MSMEG_5198 PE=3 SV=1
A0QPY2	RpoC-ALFA vs No ALFA	-0.195707	0.235861	-0.829756	6	0.438436	0.689754	NA	0	0	A0QPY2	A0QPY2	A0QPY2_MYCS2 Conserved domain protein OS=Mycolicibacterium smegmatis (strain ATCC 700084 / mc(2)155) OX=246196 GN=MSMEG_0559 PE=4 SV=1
A0R2P0	RpoC-ALFA vs No ALFA	-0.19633	0.513442	-0.382379	6	0.715358	0.83261	NA	0.111111	0.111111	A0R2P0	A0R2P0	A0R2P0_MYCS2 2-Nitropropane dioxygenase OS=Mycolicibacterium smegmatis (strain ATCC 700084 / mc(2)155) OX=246196 GN=MSMEG_5182 PE=4 SV=1
A0QWY0	RpoC-ALFA vs No ALFA	-0.196773	0.452203	-0.435142	6	0.678676	0.814228	NA	0.397917	0.00104167	A0QWY0	A0QWY0	A0QWY0_MYCS2 Transketolase OS=Mycolicibacterium smegmatis (strain ATCC 700084 / mc(2)155) OX=246196 GN=tkt PE=3 SV=1
A0R6R9	RpoC-ALFA vs No ALFA	-0.196779	0.483639	-0.406872	6	0.698218	0.822355	NA	0.157801	0.0549645	A0R6R9	A0R6R9	A0R6R9_MYCS2 Pyruvate carboxylase OS=Mycolicibacterium smegmatis (strain ATCC 700084 / mc(2)155) OX=246196 GN=pyc PE=4 SV=1
A0QSG5	RpoC-ALFA vs No ALFA	-0.197522	0.353688	-0.558465	6	0.596736	0.769439	NA	0.075	0	A0QSG5	A0QSG5	A0QSG5_MYCS2 50S ribosomal protein L18 OS=Mycolicibacterium smegmatis (strain ATCC 700084 / mc(2)155) OX=246196 GN=rplR PE=1 SV=1
A0QW62	RpoC-ALFA vs No ALFA	-0.197663	0.525265	-0.376312	6	0.719633	0.833453	NA	0.0800654	0.0114379	A0QW62	A0QW62	A0QW62_MYCS2 PIN_8 domain-containing protein OS=Mycolicibacterium smegmatis (strain ATCC 700084 / mc(2)155) OX=246196 GN=MSMEG_2826 PE=4 SV=1
A0QNY0	RpoC-ALFA vs No ALFA	-0.197892	0.529254	-0.373908	6	0.721329	0.833453	NA	0.259259	0.0925926	A0QNY0	A0QNY0	A0QNY0_MYCS2 IS1096, tnpR protein OS=Mycolicibacterium smegmatis (strain ATCC 700084 / mc(2)155) OX=246196 GN=MSMEG_0203 PE=4 SV=1
A0QW25	RpoC-ALFA vs No ALFA	-0.200312	0.556964	-0.35965	6	0.731429	0.840194	NA	0.0486111	0.00694444	A0QW25	CHDC	CHDC_MYCS2 Coproheme decarboxylase OS=Mycolicibacterium smegmatis (strain ATCC 700084 / mc(2)155) OX=246196 GN=chdC PE=1 SV=1
A0QQ13	RpoC-ALFA vs No ALFA	-0.202951	0.494633	-0.410306	6	0.69583	0.821953	NA	0.156085	0.026455	A0QQ13	A0QQ13	A0QQ13_MYCS2 Rhamnulose-1-phosphate aldolase/alcohol dehydrogenase OS=Mycolicibacterium smegmatis (strain ATCC 700084 / mc(2)155) OX=246196 GN=rhaD PE=4 SV=1
A0QX75	RpoC-ALFA vs No ALFA	-0.206368	0.57604	-0.358252	6	0.732421	0.840194	NA	0.184211	0.0263158	A0QX75	A0QX75	A0QX75_MYCS2 Quinolinate synthase OS=Mycolicibacterium smegmatis (strain ATCC 700084 / mc(2)155) OX=246196 GN=nadA PE=4 SV=1
A0QW81	RpoC-ALFA vs No ALFA	-0.208142	0.547563	-0.380125	6	0.716945	0.83282	NA	0.0961538	0.0448718	A0QW81	A0QW81	A0QW81_MYCS2 Transcriptional regulatory protein OS=Mycolicibacterium smegmatis (strain ATCC 700084 / mc(2)155) OX=246196 GN=MSMEG_2849 PE=4 SV=1
A0R429	RpoC-ALFA vs No ALFA	-0.209398	0.6091	-0.343783	6	0.742737	0.848299	NA	0.0666667	0.0666667	A0R429	A0R429	A0R429_MYCS2 Phosphoserine aminotransferase OS=Mycolicibacterium smegmatis (strain ATCC 700084 / mc(2)155) OX=246196 GN=serC PE=3 SV=1
A0R6M0	RpoC-ALFA vs No ALFA	-0.209518	0.396775	-0.528052	5	0.620051	0.780908	NA	0.333333	0	A0R6M0	A0R6M0	A0R6M0_MYCS2 Uncharacterized protein OS=Mycolicibacterium smegmatis (strain ATCC 700084 / mc(2)155) OX=246196 GN=MSMEG_6596 PE=4 SV=1
A0QQZ5	RpoC-ALFA vs No ALFA	-0.210553	0.446054	-0.472035	5	0.656784	0.802677	NA	0.388889	0.037037	A0QQZ5	A0QQZ5	A0QQZ5_MYCS2 Serine 3-dehydrogenase OS=Mycolicibacterium smegmatis (strain ATCC 700084 / mc(2)155) OX=246196 GN=MSMEG_0930 PE=3 SV=1
A0QXA2	RpoC-ALFA vs No ALFA	-0.211015	0.627727	-0.336157	5	0.750401	0.853228	NA	0.388889	0.0555556	A0QXA2	A0QXA2	A0QXA2_MYCS2 Glutamate synthase, NADH/nadph, small subunit OS=Mycolicibacterium smegmatis (strain ATCC 700084 / mc(2)155) OX=246196 GN=MSMEG_3226 PE=4 SV=1
A0QUY2	RpoC-ALFA vs No ALFA	-0.211331	0.43805	-0.482436	6	0.646591	0.794475	NA	0.205645	0.00537634	A0QUY2	A0QUY2	A0QUY2_MYCS2 D-3-phosphoglycerate dehydrogenase OS=Mycolicibacterium smegmatis (strain ATCC 700084 / mc(2)155) OX=246196 GN=serA PE=3 SV=1
A0R4C4	RpoC-ALFA vs No ALFA	-0.212053	1.12387	-0.188681	5	0.857762	0.913036	NA	0.4	0.0333333	A0R4C4	A0R4C4	A0R4C4_MYCS2 Transcriptional regulatory protein OS=Mycolicibacterium smegmatis (strain ATCC 700084 / mc(2)155) OX=246196 GN=MSMEG_5784 PE=4 SV=1
A0QWN3	RpoC-ALFA vs No ALFA	-0.212438	0.497772	-0.426777	6	0.68443	0.817737	NA	0.245455	0.030303	A0QWN3	SYDND	SYDND_MYCS2 Aspartate--tRNA(Asp/Asn) ligase OS=Mycolicibacterium smegmatis (strain ATCC 700084 / mc(2)155) OX=246196 GN=aspS PE=1 SV=1
A0QRN4	RpoC-ALFA vs No ALFA	-0.212477	0.51145	-0.415441	6	0.692267	0.821161	NA	0.204301	0.0430108	A0QRN4	A0QRN4	A0QRN4_MYCS2 N-carbamoyl-L-amino acid hydrolase OS=Mycolicibacterium smegmatis (strain ATCC 700084 / mc(2)155) OX=246196 GN=MSMEG_1180 PE=3 SV=1
A0R4M8	RpoC-ALFA vs No ALFA	-0.212537	0.469406	-0.452778	6	0.66662	0.805179	NA	0.0530303	0.00757576	A0R4M8	A0R4M8	A0R4M8_MYCS2 Uncharacterized protein OS=Mycolicibacterium smegmatis (strain ATCC 700084 / mc(2)155) OX=246196 GN=MSMEG_5890 PE=4 SV=1
A0R2B1	RpoC-ALFA vs No ALFA	-0.214976	0.34169	-0.629156	6	0.552433	0.749376	NA	0.510673	0	A0R2B1	KGD	KGD_MYCS2 Multifunctional 2-oxoglutarate metabolism enzyme OS=Mycolicibacterium smegmatis (strain ATCC 700084 / mc(2)155) OX=246196 GN=kgd PE=1 SV=1
A0QT69	RpoC-ALFA vs No ALFA	-0.217949	0.479401	-0.454627	6	0.665362	0.805179	NA	0.0866667	0.00666667	A0QT69	A0QT69	A0QT69_MYCS2 Dihydrolipoamide dehydrogenase OS=Mycolicibacterium smegmatis (strain ATCC 700084 / mc(2)155) OX=246196 GN=MSMEG_1735 PE=3 SV=1
A0QNQ9	RpoC-ALFA vs No ALFA	-0.21819	0.527538	-0.413601	6	0.693543	0.821953	NA	0.266667	0.02	A0QNQ9	A0QNQ9	A0QNQ9_MYCS2 AMP-binding enzyme, putative OS=Mycolicibacterium smegmatis (strain ATCC 700084 / mc(2)155) OX=246196 GN=MSMEG_0131 PE=4 SV=1
Q59560	RpoC-ALFA vs No ALFA	-0.21821	0.611528	-0.356829	6	0.733434	0.840364	NA	0.215686	0.0367647	Q59560	RECA	RECA_MYCS2 Protein RecA OS=Mycolicibacterium smegmatis (strain ATCC 700084 / mc(2)155) OX=246196 GN=recA PE=1 SV=1
A0R075	RpoC-ALFA vs No ALFA	-0.219371	0.390322	-0.562026	6	0.594456	0.768485	NA	0.101449	0	A0R075	LIPA	LIPA_MYCS2 Lipoyl synthase OS=Mycolicibacterium smegmatis (strain ATCC 700084 / mc(2)155) OX=246196 GN=lipA PE=3 SV=1
A0R2Y5	RpoC-ALFA vs No ALFA	-0.220013	0.437657	-0.502706	6	0.633086	0.786508	NA	0.115385	0.0384615	A0R2Y5	A0R2Y5	A0R2Y5_MYCS2 Probable enoyl-CoA hydratase OS=Mycolicibacterium smegmatis (strain ATCC 700084 / mc(2)155) OX=246196 GN=MSMEG_5277 PE=3 SV=1
A0QWT3	RpoC-ALFA vs No ALFA	-0.22037	0.49646	-0.443883	6	0.672687	0.810116	NA	0.134146	0.0426829	A0QWT3	METK	METK_MYCS2 S-adenosylmethionine synthase OS=Mycolicibacterium smegmatis (strain ATCC 700084 / mc(2)155) OX=246196 GN=metK PE=1 SV=1
A0R2T2	RpoC-ALFA vs No ALFA	-0.222433	0.426524	-0.521502	6	0.620699	0.780908	NA	0.192308	0.0512821	A0R2T2	A0R2T2	A0R2T2_MYCS2 4-hydroxy-3-methylbut-2-enyl diphosphate reductase OS=Mycolicibacterium smegmatis (strain ATCC 700084 / mc(2)155) OX=246196 GN=ispH PE=3 SV=1
A0QU69	RpoC-ALFA vs No ALFA	-0.223801	0.440266	-0.50833	6	0.629365	0.786266	NA	0.0972222	0.0277778	A0QU69	A0QU69	A0QU69_MYCS2 Fumarylacetoacetate hydrolase family protein OS=Mycolicibacterium smegmatis (strain ATCC 700084 / mc(2)155) OX=246196 GN=MSMEG_2098 PE=4 SV=1
A0QWJ0	RpoC-ALFA vs No ALFA	-0.224138	0.858866	-0.26097	5	0.804524	0.882157	NA	0.266667	0.05	A0QWJ0	A0QWJ0	A0QWJ0_MYCS2 4-aminobutyrate transaminase OS=Mycolicibacterium smegmatis (strain ATCC 700084 / mc(2)155) OX=246196 GN=gabT PE=1 SV=1
A0QVH7	RpoC-ALFA vs No ALFA	-0.225868	0.459506	-0.491545	6	0.640504	0.79022	NA	0.0522388	0.00995025	A0QVH7	DXR	DXR_MYCS2 1-deoxy-D-xylulose 5-phosphate reductoisomerase OS=Mycolicibacterium smegmatis (strain ATCC 700084 / mc(2)155) OX=246196 GN=dxr PE=3 SV=1
A0R726	RpoC-ALFA vs No ALFA	-0.228938	0.915266	-0.250133	5	0.812437	0.888235	NA	0.388889	0	A0R726	A0R726	A0R726_MYCS2 Glycerol kinase OS=Mycolicibacterium smegmatis (strain ATCC 700084 / mc(2)155) OX=246196 GN=glpK PE=3 SV=1
A0R6F7	RpoC-ALFA vs No ALFA	-0.23183	0.645145	-0.359346	1	0.780381	0.869039	NA	0.222222	0.0555556	A0R6F7	A0R6F7	A0R6F7_MYCS2 Transcriptional regulatory protein OS=Mycolicibacterium smegmatis (strain ATCC 700084 / mc(2)155) OX=246196 GN=MSMEG_6532 PE=4 SV=1
A0QPH5	RpoC-ALFA vs No ALFA	-0.233601	0.413998	-0.564256	6	0.59303	0.768076	NA	0.210826	0.0128205	A0QPH5	A0QPH5	A0QPH5_MYCS2 Mycobactin synthetase protein B OS=Mycolicibacterium smegmatis (strain ATCC 700084 / mc(2)155) OX=246196 GN=MSMEG_0400 PE=3 SV=1
A0QWG3	RpoC-ALFA vs No ALFA	-0.234098	0.666695	-0.351132	6	0.73749	0.844468	NA	0.104167	0.0520833	A0QWG3	A0QWG3	A0QWG3_MYCS2 HIT family protein hydrolase OS=Mycolicibacterium smegmatis (strain ATCC 700084 / mc(2)155) OX=246196 GN=MSMEG_2932 PE=4 SV=1
A0QSD2	RpoC-ALFA vs No ALFA	-0.234486	0.408158	-0.574496	6	0.58651	0.765489	NA	0.15942	0.0434783	A0QSD2	RL4	RL4_MYCS2 50S ribosomal protein L4 OS=Mycolicibacterium smegmatis (strain ATCC 700084 / mc(2)155) OX=246196 GN=rplD PE=1 SV=1
A0QZ52	RpoC-ALFA vs No ALFA	-0.234741	0.468549	-0.500996	6	0.634219	0.78682	NA	0.0886525	0.0106383	A0QZ52	A0QZ52	A0QZ52_MYCS2 Diaminobutyrate--2-oxoglutarate transaminase OS=Mycolicibacterium smegmatis (strain ATCC 700084 / mc(2)155) OX=246196 GN=ectB PE=3 SV=1
A0R220	RpoC-ALFA vs No ALFA	-0.235108	0.461917	-0.508984	6	0.628933	0.786266	NA	0.136905	0.00892857	A0R220	THRC	THRC_MYCS2 Threonine synthase OS=Mycolicibacterium smegmatis (strain ATCC 700084 / mc(2)155) OX=246196 GN=thrC PE=1 SV=1
A0QXU6	RpoC-ALFA vs No ALFA	-0.236034	0.530805	-0.444671	6	0.672149	0.810116	NA	0.0714286	0.0357143	A0QXU6	A0QXU6	A0QXU6_MYCS2 SAM-dependent methyltransferase OS=Mycolicibacterium smegmatis (strain ATCC 700084 / mc(2)155) OX=246196 GN=MSMEG_3430 PE=4 SV=1
A0R3Y5	RpoC-ALFA vs No ALFA	-0.236554	0.463924	-0.509897	6	0.628331	0.786075	NA	0.0808581	0.019802	A0R3Y5	A0R3Y5	A0R3Y5_MYCS2 Enoyl-CoA hydratase OS=Mycolicibacterium smegmatis (strain ATCC 700084 / mc(2)155) OX=246196 GN=MSMEG_5639 PE=3 SV=1
A0QSH3	RpoC-ALFA vs No ALFA	-0.236994	0.570487	-0.415424	6	0.692279	0.821161	NA	0.0984848	0.0378788	A0QSH3	Y1479	Y1479_MYCS2 Putative S-adenosyl-L-methionine-dependent methyltransferase MSMEG_1479/MSMEI_1443 OS=Mycolicibacterium smegmatis (strain ATCC 700084 / mc(2)155) OX=246196 GN=MSMEG_1479 PE=3 SV=1
A0R3H9	RpoC-ALFA vs No ALFA	-0.237315	0.49196	-0.482388	6	0.646624	0.794475	NA	0	0	A0R3H9	A0R3H9	A0R3H9_MYCS2 Type I antifreeze protein OS=Mycolicibacterium smegmatis (strain ATCC 700084 / mc(2)155) OX=246196 GN=MSMEG_5479 PE=4 SV=1
A0R4K5	RpoC-ALFA vs No ALFA	-0.239282	0.607107	-0.394135	6	0.707108	0.828287	NA	0.152778	0.0138889	A0R4K5	A0R4K5	A0R4K5_MYCS2 Alcohol dehydrogenase B OS=Mycolicibacterium smegmatis (strain ATCC 700084 / mc(2)155) OX=246196 GN=MSMEG_5866 PE=3 SV=1
A0QQ59	RpoC-ALFA vs No ALFA	-0.23998	0.454311	-0.528228	6	0.616299	0.780646	NA	0.0833333	0.0190476	A0QQ59	A0QQ59	A0QQ59_MYCS2 Iron-sulfur binding oxidoreductase OS=Mycolicibacterium smegmatis (strain ATCC 700084 / mc(2)155) OX=246196 GN=MSMEG_0637 PE=4 SV=1
A0QSZ3	RpoC-ALFA vs No ALFA	-0.240221	0.428918	-0.560062	6	0.595712	0.76928	NA	0.233333	0.00833333	A0QSZ3	A0QSZ3	A0QSZ3_MYCS2 Isocitrate dehydrogenase [NADP] OS=Mycolicibacterium smegmatis (strain ATCC 700084 / mc(2)155) OX=246196 GN=MSMEG_1654 PE=1 SV=1
A0QV10	RpoC-ALFA vs No ALFA	-0.243418	0.422698	-0.575867	6	0.585641	0.765489	NA	0.0888889	0.0555556	A0QV10	Y2408	Y2408_MYCS2 Uncharacterized oxidoreductase MSMEG_2408/MSMEI_2347 OS=Mycolicibacterium smegmatis (strain ATCC 700084 / mc(2)155) OX=246196 GN=MSMEG_2408 PE=1 SV=1
A0QXA3	RpoC-ALFA vs No ALFA	-0.244813	0.420998	-0.581506	6	0.582071	0.764109	NA	0.173913	0.0386473	A0QXA3	A0QXA3	A0QXA3_MYCS2 Pyruvate kinase OS=Mycolicibacterium smegmatis (strain ATCC 700084 / mc(2)155) OX=246196 GN=pyk PE=3 SV=1
A0R6D6	RpoC-ALFA vs No ALFA	-0.245293	0.446709	-0.549111	6	0.602749	0.773601	NA	0.188406	0.0289855	A0R6D6	A0R6D6	A0R6D6_MYCS2 Acyl-CoA dehydrogenase domain protein OS=Mycolicibacterium smegmatis (strain ATCC 700084 / mc(2)155) OX=246196 GN=MSMEG_6511 PE=3 SV=1
A0QZC4	RpoC-ALFA vs No ALFA	-0.24549	0.455711	-0.538696	6	0.609486	0.77692	NA	0.181818	0.00757576	A0QZC4	A0QZC4	A0QZC4_MYCS2 N-methylhydantoinase OS=Mycolicibacterium smegmatis (strain ATCC 700084 / mc(2)155) OX=246196 GN=MSMEG_3973 PE=4 SV=1
A0QNM4	RpoC-ALFA vs No ALFA	-0.247252	0.414992	-0.595801	6	0.573081	0.759899	NA	0.248227	0.0602837	A0QNM4	A0QNM4	A0QNM4_MYCS2 Peroxisomal hydratase-dehydrogenase-epimerase OS=Mycolicibacterium smegmatis (strain ATCC 700084 / mc(2)155) OX=246196 GN=MSMEG_0096 PE=3 SV=1
A0QRN7	RpoC-ALFA vs No ALFA	-0.250363	0.5081	-0.492744	6	0.639704	0.78978	NA	0.104167	0.0208333	A0QRN7	A0QRN7	A0QRN7_MYCS2 Histidine ammonia-lyase OS=Mycolicibacterium smegmatis (strain ATCC 700084 / mc(2)155) OX=246196 GN=hutH PE=3 SV=1
A0QX92	RpoC-ALFA vs No ALFA	-0.250479	0.449822	-0.55684	4	0.607321	0.775562	NA	0.520833	0.0833333	A0QX92	A0QX92	A0QX92_MYCS2 Peroxiredoxin Q OS=Mycolicibacterium smegmatis (strain ATCC 700084 / mc(2)155) OX=246196 GN=MSMEG_3216 PE=4 SV=1
A0QQP9	RpoC-ALFA vs No ALFA	-0.25076	0.503404	-0.498128	6	0.636123	0.7875	NA	0	0	A0QQP9	A0QQP9	A0QQP9_MYCS2 Uncharacterized protein OS=Mycolicibacterium smegmatis (strain ATCC 700084 / mc(2)155) OX=246196 GN=MSMEG_0833 PE=4 SV=1
A0QWW3	RpoC-ALFA vs No ALFA	-0.251576	0.590238	-0.426229	6	0.684809	0.817737	NA	0.185185	0.0185185	A0QWW3	PGK	PGK_MYCS2 Phosphoglycerate kinase OS=Mycolicibacterium smegmatis (strain ATCC 700084 / mc(2)155) OX=246196 GN=pgk PE=1 SV=1
A0QVQ3	RpoC-ALFA vs No ALFA	-0.252065	0.297495	-0.847293	6	0.429328	0.684469	NA	0.166667	0.0333333	A0QVQ3	RS15	RS15_MYCS2 30S ribosomal protein S15 OS=Mycolicibacterium smegmatis (strain ATCC 700084 / mc(2)155) OX=246196 GN=rpsO PE=1 SV=1
A0R4B3	RpoC-ALFA vs No ALFA	-0.253652	0.524946	-0.483196	6	0.646083	0.794475	NA	0.111111	0.00952381	A0R4B3	A0R4B3	A0R4B3_MYCS2 Fatty acid desaturase OS=Mycolicibacterium smegmatis (strain ATCC 700084 / mc(2)155) OX=246196 GN=MSMEG_5773 PE=3 SV=1
A0QR17	RpoC-ALFA vs No ALFA	-0.254099	0.407196	-0.624022	6	0.55558	0.751445	NA	0.357143	0	A0QR17	HEM1	HEM1_MYCS2 Glutamyl-tRNA reductase OS=Mycolicibacterium smegmatis (strain ATCC 700084 / mc(2)155) OX=246196 GN=hemA PE=3 SV=1
A0R193	RpoC-ALFA vs No ALFA	-0.255827	0.39706	-0.644304	6	0.543209	0.74545	NA	0.214612	0.0479452	A0R193	A0R193	A0R193_MYCS2 Oxidoreductase alpha (Molybdopterin) subunit OS=Mycolicibacterium smegmatis (strain ATCC 700084 / mc(2)155) OX=246196 GN=MSMEG_4668 PE=3 SV=1
A0R7C9	RpoC-ALFA vs No ALFA	-0.257222	0.398997	-0.644673	6	0.542986	0.74545	NA	0.245098	0.0588235	A0R7C9	A0R7C9	A0R7C9_MYCS2 Class II aldolase/adducin domain protein OS=Mycolicibacterium smegmatis (strain ATCC 700084 / mc(2)155) OX=246196 GN=MSMEG_6863 PE=4 SV=1
A0QNZ3	RpoC-ALFA vs No ALFA	-0.257465	0.422318	-0.609647	6	0.564453	0.759268	NA	0.14	0.00666667	A0QNZ3	A0QNZ3	A0QNZ3_MYCS2 3-hydroxyacyl-CoA dehydrogenase OS=Mycolicibacterium smegmatis (strain ATCC 700084 / mc(2)155) OX=246196 GN=MSMEG_0216 PE=4 SV=1
A0R6C7	RpoC-ALFA vs No ALFA	-0.257509	0.449771	-0.572535	6	0.587756	0.765489	NA	0.1	0.0333333	A0R6C7	A0R6C7	A0R6C7_MYCS2 Uncharacterized protein OS=Mycolicibacterium smegmatis (strain ATCC 700084 / mc(2)155) OX=246196 GN=MSMEG_6502 PE=4 SV=1
A0QQV4	RpoC-ALFA vs No ALFA	-0.257643	0.279109	-0.923091	6	0.391569	0.671692	NA	0.103448	0.0344828	A0QQV4	A0QQV4	A0QQV4_MYCS2 Aldehyde dehydrogenase OS=Mycolicibacterium smegmatis (strain ATCC 700084 / mc(2)155) OX=246196 GN=MSMEG_0889 PE=3 SV=1
A0QPM6	RpoC-ALFA vs No ALFA	-0.258447	0.436664	-0.591866	6	0.575547	0.761008	NA	0	0	A0QPM6	A0QPM6	A0QPM6_MYCS2 Oxidoreductase, FAD-linked OS=Mycolicibacterium smegmatis (strain ATCC 700084 / mc(2)155) OX=246196 GN=MSMEG_0451 PE=4 SV=1
A0QPA9	RpoC-ALFA vs No ALFA	-0.258664	0.447836	-0.577587	6	0.58455	0.765489	NA	0.418146	0.00295858	A0QPA9	A0QPA9	A0QPA9_MYCS2 Biotin carboxyl carrier protein OS=Mycolicibacterium smegmatis (strain ATCC 700084 / mc(2)155) OX=246196 GN=MSMEG_0334 PE=4 SV=1
A0QNI7	RpoC-ALFA vs No ALFA	-0.259227	0.378623	-0.684657	6	0.519118	0.729217	NA	0.222222	0.0555556	A0QNI7	ESPG1	ESPG1_MYCS2 ESX-1 secretion-associated protein EspG1 OS=Mycolicibacterium smegmatis (strain ATCC 700084 / mc(2)155) OX=246196 GN=espG1 PE=3 SV=1
A0QVZ0	RpoC-ALFA vs No ALFA	-0.261465	0.570196	-0.458552	6	0.662696	0.805179	NA	0.229167	0.0729167	A0QVZ0	A0QVZ0	A0QVZ0_MYCS2 Conserved hypothetical alanine and leucine rich protein OS=Mycolicibacterium smegmatis (strain ATCC 700084 / mc(2)155) OX=246196 GN=MSMEG_2746 PE=4 SV=1
P0CG47;P0CG48;P62979;P62987	RpoC-ALFA vs No ALFA	-0.261894	0.772724	-0.338923	5	0.748438	0.852082	NA	0.75	0.194444	P0CG47;P0CG48;P62979;P62987	NA;NA;NA;NA	NA;NA;NA;NA
A0R5L3	RpoC-ALFA vs No ALFA	-0.262461	0.5028	-0.521998	6	0.620374	0.780908	NA	0.358553	0	A0R5L3	A0R5L3	A0R5L3_MYCS2 Catalase KatA OS=Mycolicibacterium smegmatis (strain ATCC 700084 / mc(2)155) OX=246196 GN=katA PE=3 SV=1
A0QWV9	RpoC-ALFA vs No ALFA	-0.262496	0.303021	-0.866265	6	0.419632	0.681788	NA	0.179012	0.037037	A0QWV9	WHIA	WHIA_MYCS2 Probable cell division protein WhiA OS=Mycolicibacterium smegmatis (strain ATCC 700084 / mc(2)155) OX=246196 GN=whiA PE=1 SV=2
A0QUI8	RpoC-ALFA vs No ALFA	-0.263594	0.69494	-0.379305	4	0.723738	0.835154	NA	0.333333	0.166667	A0QUI8	A0QUI8	A0QUI8_MYCS2 Acetyl-CoA C-acyltransferase OS=Mycolicibacterium smegmatis (strain ATCC 700084 / mc(2)155) OX=246196 GN=MSMEG_2224 PE=3 SV=1
A0QQC2	RpoC-ALFA vs No ALFA	-0.265118	0.654478	-0.405083	6	0.699464	0.823116	NA	0.185185	0.0740741	A0QQC2	A0QQC2	A0QQC2_MYCS2 MDMPI_N domain-containing protein OS=Mycolicibacterium smegmatis (strain ATCC 700084 / mc(2)155) OX=246196 GN=MSMEG_0703 PE=4 SV=1
A0R753	RpoC-ALFA vs No ALFA	-0.265195	0.524029	-0.506069	6	0.63086	0.786508	NA	0.0973597	0.00825083	A0R753	A0R753	A0R753_MYCS2 Integral membrane protein OS=Mycolicibacterium smegmatis (strain ATCC 700084 / mc(2)155) OX=246196 GN=MSMEG_6783 PE=4 SV=1
A0QRY1	RpoC-ALFA vs No ALFA	-0.265581	0.436927	-0.607838	6	0.565576	0.759268	NA	0.178571	0.0267857	A0QRY1	Y1279	Y1279_MYCS2 Uncharacterized protein MSMEG_1279/MSMEI_1241 OS=Mycolicibacterium smegmatis (strain ATCC 700084 / mc(2)155) OX=246196 GN=MSMEG_1279 PE=2 SV=1
A0R4S6	RpoC-ALFA vs No ALFA	-0.266174	0.535194	-0.497341	6	0.636646	0.7875	NA	0.193333	0.06	A0R4S6	HOA2	HOA2_MYCS2 4-hydroxy-2-oxovalerate aldolase 2 OS=Mycolicibacterium smegmatis (strain ATCC 700084 / mc(2)155) OX=246196 GN=bphI-2 PE=3 SV=1
A0R1C3	RpoC-ALFA vs No ALFA	-0.267511	0.352371	-0.759175	6	0.476505	0.703517	NA	0.117521	0.0448718	A0R1C3	A0R1C3	A0R1C3_MYCS2 Energy-dependent translational throttle protein EttA OS=Mycolicibacterium smegmatis (strain ATCC 700084 / mc(2)155) OX=246196 GN=ettA PE=3 SV=1
A0R2G5	RpoC-ALFA vs No ALFA	-0.268179	0.384548	-0.697388	4	0.523969	0.731703	NA	0.520833	0.0833333	A0R2G5	DAPD	DAPD_MYCS2 2,3,4,5-tetrahydropyridine-2,6-dicarboxylate N-succinyltransferase OS=Mycolicibacterium smegmatis (strain ATCC 700084 / mc(2)155) OX=246196 GN=dapD PE=3 SV=1
A0R346	RpoC-ALFA vs No ALFA	-0.269587	0.534147	-0.504706	6	0.631761	0.786508	NA	0.333333	0	A0R346	A0R346	A0R346_MYCS2 TetR-family protein transcriptional regulator OS=Mycolicibacterium smegmatis (strain ATCC 700084 / mc(2)155) OX=246196 GN=MSMEG_5340 PE=4 SV=1
A0QPA2	RpoC-ALFA vs No ALFA	-0.270646	0.37231	-0.726936	6	0.494638	0.716527	NA	0.277778	0.166667	A0QPA2	A0QPA2	A0QPA2_MYCS2 Aldehyde dehydrogenase OS=Mycolicibacterium smegmatis (strain ATCC 700084 / mc(2)155) OX=246196 GN=MSMEG_0327 PE=4 SV=1
A0R5C8	RpoC-ALFA vs No ALFA	-0.271115	0.525483	-0.515936	6	0.624353	0.783847	NA	0.104938	0.0308642	A0R5C8	A0R5C8	A0R5C8_MYCS2 Uncharacterized protein OS=Mycolicibacterium smegmatis (strain ATCC 700084 / mc(2)155) OX=246196 GN=MSMEG_6145 PE=4 SV=1
A0R1D9	RpoC-ALFA vs No ALFA	-0.271457	0.403298	-0.673093	6	0.52595	0.731899	NA	0.105735	0.0107527	A0R1D9	A0R1D9	A0R1D9_MYCS2 Carboxyl transferase domain protein OS=Mycolicibacterium smegmatis (strain ATCC 700084 / mc(2)155) OX=246196 GN=MSMEG_4717 PE=3 SV=1
A0QYB5	RpoC-ALFA vs No ALFA	-0.271637	0.587876	-0.462064	5	0.663444	0.805179	NA	0.611111	0.111111	A0QYB5	THPA	THPA_MYCS2 D-threitol-binding protein OS=Mycolicibacterium smegmatis (strain ATCC 700084 / mc(2)155) OX=246196 GN=thpA PE=1 SV=1
A0QS42	RpoC-ALFA vs No ALFA	-0.272998	0.480978	-0.567589	6	0.590903	0.768076	NA	0	0	A0QS42	A0QS42	A0QS42_MYCS2 UPF0336 protein MSMEG_1342 OS=Mycolicibacterium smegmatis (strain ATCC 700084 / mc(2)155) OX=246196 GN=MSMEG_1342 PE=3 SV=1
A0QRA6	RpoC-ALFA vs No ALFA	-0.273136	0.397317	-0.687452	6	0.517476	0.728632	NA	0.388889	0.12963	A0QRA6	A0QRA6	A0QRA6_MYCS2 Nudix hydrolase OS=Mycolicibacterium smegmatis (strain ATCC 700084 / mc(2)155) OX=246196 GN=MSMEG_1047 PE=4 SV=1
A0QVU5	RpoC-ALFA vs No ALFA	-0.273519	0.516512	-0.529551	6	0.615436	0.780384	NA	0.111111	0.0277778	A0QVU5	A0QVU5	A0QVU5_MYCS2 LEH domain-containing protein OS=Mycolicibacterium smegmatis (strain ATCC 700084 / mc(2)155) OX=246196 GN=MSMEG_2698 PE=4 SV=1
A0QUZ9	RpoC-ALFA vs No ALFA	-0.273607	0.678516	-0.403244	6	0.700745	0.82408	NA	0	0	A0QUZ9	A0QUZ9	A0QUZ9_MYCS2 Transcriptional regulatory protein, AsnC family protein OS=Mycolicibacterium smegmatis (strain ATCC 700084 / mc(2)155) OX=246196 GN=MSMEG_2397 PE=4 SV=1
A0QNJ4	RpoC-ALFA vs No ALFA	-0.273619	0.455888	-0.600188	6	0.570339	0.759899	NA	0.154321	0.0123457	A0QNJ4	A0QNJ4	A0QNJ4_MYCS2 Ppe family protein OS=Mycolicibacterium smegmatis (strain ATCC 700084 / mc(2)155) OX=246196 GN=MSMEG_0064 PE=3 SV=1
A0QR08	RpoC-ALFA vs No ALFA	-0.273869	0.457959	-0.59802	6	0.571693	0.759899	NA	0.12963	0.0277778	A0QR08	A0QR08	A0QR08_MYCS2 Pyrroline-5-carboxylate reductase OS=Mycolicibacterium smegmatis (strain ATCC 700084 / mc(2)155) OX=246196 GN=proC PE=3 SV=1
A0R0B6	RpoC-ALFA vs No ALFA	-0.274833	0.429309	-0.640175	6	0.545713	0.747736	NA	0.53066	0	A0R0B6	A0R0B6	A0R0B6_MYCS2 Propionyl-CoA carboxylase beta chain OS=Mycolicibacterium smegmatis (strain ATCC 700084 / mc(2)155) OX=246196 GN=MSMEG_4329 PE=3 SV=1
A0R4B9	RpoC-ALFA vs No ALFA	-0.275529	0.944608	-0.291686	6	0.780349	0.869039	NA	0.0555556	0.0555556	A0R4B9	A0R4B9	A0R4B9_MYCS2 Alcohol dehydrogenase, zinc-binding OS=Mycolicibacterium smegmatis (strain ATCC 700084 / mc(2)155) OX=246196 GN=MSMEG_5778 PE=4 SV=1
A0R069	RpoC-ALFA vs No ALFA	-0.276083	0.298722	-0.924214	6	0.391029	0.671411	NA	0.12766	0.0141844	A0R069	A0R069	A0R069_MYCS2 Probable cytosol aminopeptidase OS=Mycolicibacterium smegmatis (strain ATCC 700084 / mc(2)155) OX=246196 GN=pepA PE=3 SV=1
A0R1H7	RpoC-ALFA vs No ALFA	-0.276745	0.345337	-0.801379	6	0.453471	0.695123	NA	0.77901	0	A0R1H7	A0R1H7	A0R1H7_MYCS2 Fatty acid synthase OS=Mycolicibacterium smegmatis (strain ATCC 700084 / mc(2)155) OX=246196 GN=MSMEG_4757 PE=1 SV=1
A0R4X7	RpoC-ALFA vs No ALFA	-0.277139	0.55692	-0.497628	6	0.636455	0.7875	NA	0.0277778	0.0277778	A0R4X7	A0R4X7	A0R4X7_MYCS2 Uncharacterized protein OS=Mycolicibacterium smegmatis (strain ATCC 700084 / mc(2)155) OX=246196 GN=MSMEG_5989 PE=4 SV=1
A0QSG2	RpoC-ALFA vs No ALFA	-0.277844	0.351768	-0.789849	6	0.459683	0.698398	NA	0.0625	0	A0QSG2	RS14Z	RS14Z_MYCS2 30S ribosomal protein S14 type Z OS=Mycolicibacterium smegmatis (strain ATCC 700084 / mc(2)155) OX=246196 GN=rpsZ PE=1 SV=1
A0QXD0	RpoC-ALFA vs No ALFA	-0.277874	0.245675	-1.13106	3	0.340275	0.633665	NA	0.777778	0.0833333	A0QXD0	A0QXD0	A0QXD0_MYCS2 Xylulose kinase OS=Mycolicibacterium smegmatis (strain ATCC 700084 / mc(2)155) OX=246196 GN=xylB PE=3 SV=1
A0QSZ4	RpoC-ALFA vs No ALFA	-0.27865	0.510568	-0.545764	6	0.60491	0.774145	NA	0.0964912	0.0438596	A0QSZ4	A0QSZ4	A0QSZ4_MYCS2 Hydrolase, alpha/beta fold family protein, putative OS=Mycolicibacterium smegmatis (strain ATCC 700084 / mc(2)155) OX=246196 GN=MSMEG_1655 PE=4 SV=1
A0R1Q0	RpoC-ALFA vs No ALFA	-0.278691	0.459475	-0.606541	6	0.566382	0.759268	NA	0.180556	0.138889	A0R1Q0	A0R1Q0	A0R1Q0_MYCS2 Acyl-CoA dehydrogenase OS=Mycolicibacterium smegmatis (strain ATCC 700084 / mc(2)155) OX=246196 GN=MSMEG_4832 PE=3 SV=1
A0QP68	RpoC-ALFA vs No ALFA	-0.280262	0.666199	-0.420689	6	0.688634	0.81961	NA	0.208333	0.104167	A0QP68	A0QP68	A0QP68_MYCS2 Dioxygenase, TauD/TfdA family protein OS=Mycolicibacterium smegmatis (strain ATCC 700084 / mc(2)155) OX=246196 GN=MSMEG_0291 PE=3 SV=1
A0QWH1	RpoC-ALFA vs No ALFA	-0.282052	0.448984	-0.628201	6	0.553017	0.749376	NA	0.177778	0.0222222	A0QWH1	Y2940	Y2940_MYCS2 Probable transcriptional regulatory protein MSMEG_2940/MSMEI_2866 OS=Mycolicibacterium smegmatis (strain ATCC 700084 / mc(2)155) OX=246196 GN=MSMEG_2940 PE=1 SV=1
A0QYZ2	RpoC-ALFA vs No ALFA	-0.282476	0.478362	-0.590506	6	0.576401	0.761008	NA	0.241497	0.037415	A0QYZ2	A0QYZ2	A0QYZ2_MYCS2 DNA polymerase I OS=Mycolicibacterium smegmatis (strain ATCC 700084 / mc(2)155) OX=246196 GN=polA PE=1 SV=1
A0R678	RpoC-ALFA vs No ALFA	-0.284464	0.414839	-0.685722	6	0.518491	0.728912	NA	0.0641026	0.025641	A0R678	A0R678	A0R678_MYCS2 [NADP+] succinate-semialdehyde dehydrogenase OS=Mycolicibacterium smegmatis (strain ATCC 700084 / mc(2)155) OX=246196 GN=MSMEG_6452 PE=4 SV=1
A0R2X4	RpoC-ALFA vs No ALFA	-0.28509	0.521493	-0.546681	6	0.604317	0.773942	NA	0	0	A0R2X4	A0R2X4	A0R2X4_MYCS2 Glutaryl-CoA dehydrogenase OS=Mycolicibacterium smegmatis (strain ATCC 700084 / mc(2)155) OX=246196 GN=MSMEG_5267 PE=3 SV=1
A0QVB1	RpoC-ALFA vs No ALFA	-0.285126	0.429925	-0.6632	6	0.53184	0.737794	NA	0.444444	0.0740741	A0QVB1	A0QVB1	A0QVB1_MYCS2 Siderophore utilization protein OS=Mycolicibacterium smegmatis (strain ATCC 700084 / mc(2)155) OX=246196 GN=MSMEG_2511 PE=4 SV=1
A0R2P1	RpoC-ALFA vs No ALFA	-0.285268	0.478549	-0.59611	6	0.572888	0.759899	NA	0.0833333	0.0111111	A0R2P1	A0R2P1	A0R2P1_MYCS2 3-Hydroxyacyl-CoA dehydrogenase OS=Mycolicibacterium smegmatis (strain ATCC 700084 / mc(2)155) OX=246196 GN=MSMEG_5183 PE=3 SV=1
A0R7J3	RpoC-ALFA vs No ALFA	-0.285576	0.479637	-0.5954	6	0.573332	0.759899	NA	0.0563063	0.0135135	A0R7J3	A0R7J3	A0R7J3_MYCS2 ParB-like partition proteins OS=Mycolicibacterium smegmatis (strain ATCC 700084 / mc(2)155) OX=246196 GN=MSMEG_6938 PE=3 SV=1
A0QVM8	RpoC-ALFA vs No ALFA	-0.285593	0.453558	-0.629673	6	0.552116	0.749376	NA	0.25	0.0648148	A0QVM8	RBFA	RBFA_MYCS2 Ribosome-binding factor A OS=Mycolicibacterium smegmatis (strain ATCC 700084 / mc(2)155) OX=246196 GN=rbfA PE=3 SV=1
A0QSX4	RpoC-ALFA vs No ALFA	-0.285634	0.53882	-0.53011	6	0.615071	0.780384	NA	0.204545	0.0227273	A0QSX4	A0QSX4	A0QSX4_MYCS2 Nitroreductase family protein OS=Mycolicibacterium smegmatis (strain ATCC 700084 / mc(2)155) OX=246196 GN=MSMEG_1635 PE=4 SV=1
A0R3U1	RpoC-ALFA vs No ALFA	-0.285989	0.547496	-0.522359	6	0.620138	0.780908	NA	0.125	0.03125	A0R3U1	A0R3U1	A0R3U1_MYCS2 Ferredoxin-dependent glutamate synthase OS=Mycolicibacterium smegmatis (strain ATCC 700084 / mc(2)155) OX=246196 GN=MSMEG_5594 PE=3 SV=1
Q3L887	RpoC-ALFA vs No ALFA	-0.286046	0.442703	-0.646136	6	0.5421	0.745074	NA	0.271242	0.0457516	Q3L887	FADE5	FADE5_MYCS2 Broad-specificity linear acyl-CoA dehydrogenase FadE5 OS=Mycolicibacterium smegmatis (strain ATCC 700084 / mc(2)155) OX=246196 GN=fadE5 PE=1 SV=1
A0QV51	RpoC-ALFA vs No ALFA	-0.28607	0.442037	-0.647164	6	0.541479	0.745074	NA	0.102837	0.0248227	A0QV51	A0QV51	A0QV51_MYCS2 Methylmalonate-semialdehyde dehydrogenase OS=Mycolicibacterium smegmatis (strain ATCC 700084 / mc(2)155) OX=246196 GN=mmsA PE=4 SV=1
A0QXX1	RpoC-ALFA vs No ALFA	-0.287789	0.598507	-0.480845	5	0.65093	0.798116	NA	0.166667	0	A0QXX1	A0QXX1	A0QXX1_MYCS2 Heat shock protein 15 OS=Mycolicibacterium smegmatis (strain ATCC 700084 / mc(2)155) OX=246196 GN=hslR PE=3 SV=1
A0R5D4	RpoC-ALFA vs No ALFA	-0.29088	0.708985	-0.410276	6	0.695851	0.821953	NA	0.0833333	0	A0R5D4	A0R5D4	A0R5D4_MYCS2 Alpha/beta hydrolase fold-1 OS=Mycolicibacterium smegmatis (strain ATCC 700084 / mc(2)155) OX=246196 GN=MSMEG_6151 PE=4 SV=1
A0QYC2	RpoC-ALFA vs No ALFA	-0.290928	0.583527	-0.498567	6	0.635831	0.7875	NA	0	0	A0QYC2	DTHD	DTHD_MYCS2 D-threitol dehydrogenase OS=Mycolicibacterium smegmatis (strain ATCC 700084 / mc(2)155) OX=246196 GN=dthD PE=1 SV=1
A0R6K9	RpoC-ALFA vs No ALFA	-0.292307	0.553984	-0.527646	6	0.616679	0.780646	NA	0.0185185	0.0185185	A0R6K9	A0R6K9	A0R6K9_MYCS2 Acyl-CoA dehydrogenase OS=Mycolicibacterium smegmatis (strain ATCC 700084 / mc(2)155) OX=246196 GN=MSMEG_6585 PE=3 SV=1
A0QU04	RpoC-ALFA vs No ALFA	-0.292549	0.000587152	-498.251	0	NA	NA	NA	0.666667	0	A0QU04	A0QU04	A0QU04_MYCS2 Transcriptional regulator, TetR family protein OS=Mycolicibacterium smegmatis (strain ATCC 700084 / mc(2)155) OX=246196 GN=MSMEG_2030 PE=4 SV=1
A0QQ62	RpoC-ALFA vs No ALFA	-0.293535	0.477764	-0.614392	6	0.561515	0.756527	NA	0.118687	0.0126263	A0QQ62	A0QQ62	A0QQ62_MYCS2 Oligopeptide transport ATP-binding protein OppD OS=Mycolicibacterium smegmatis (strain ATCC 700084 / mc(2)155) OX=246196 GN=MSMEG_0640 PE=4 SV=1
A0QV40	RpoC-ALFA vs No ALFA	-0.293761	0.508939	-0.577202	6	0.584794	0.765489	NA	0.113636	0.00757576	A0QV40	A0QV40	A0QV40_MYCS2 tRNA (guanine-N(1)-)-methyltransferase OS=Mycolicibacterium smegmatis (strain ATCC 700084 / mc(2)155) OX=246196 GN=trmD PE=1 SV=1
A0QUW3	RpoC-ALFA vs No ALFA	-0.294286	0.546614	-0.53838	6	0.609691	0.77692	NA	0.0757576	0.020202	A0QUW3	MNMA	MNMA_MYCS2 tRNA-specific 2-thiouridylase MnmA OS=Mycolicibacterium smegmatis (strain ATCC 700084 / mc(2)155) OX=246196 GN=mnmA PE=3 SV=1
A0R4J1	RpoC-ALFA vs No ALFA	-0.296181	0.385037	-0.769226	6	0.470946	0.700723	NA	0.142857	0.0357143	A0R4J1	A0R4J1	A0R4J1_MYCS2 Phosphoribosylamine--glycine ligase OS=Mycolicibacterium smegmatis (strain ATCC 700084 / mc(2)155) OX=246196 GN=purD PE=3 SV=1
A0QY53	RpoC-ALFA vs No ALFA	-0.296571	0.550605	-0.538627	6	0.60953	0.77692	NA	0	0	A0QY53	A0QY53	A0QY53_MYCS2 Cyclopropane-fatty-acyl-phospholipid synthase 1 OS=Mycolicibacterium smegmatis (strain ATCC 700084 / mc(2)155) OX=246196 GN=MSMEG_3538 PE=3 SV=1
A0QTD9	RpoC-ALFA vs No ALFA	-0.296928	0.62243	-0.477047	6	0.650207	0.797778	NA	0.194444	0.111111	A0QTD9	A0QTD9	A0QTD9_MYCS2 NTP_transf_3 domain-containing protein OS=Mycolicibacterium smegmatis (strain ATCC 700084 / mc(2)155) OX=246196 GN=MSMEG_1806 PE=4 SV=1
A0R729	RpoC-ALFA vs No ALFA	-0.296946	0.337665	-0.879408	6	0.413011	0.679239	NA	0.390593	0	A0R729	A0R729	A0R729_MYCS2 Glycerol kinase OS=Mycolicibacterium smegmatis (strain ATCC 700084 / mc(2)155) OX=246196 GN=glpK PE=3 SV=1
A0QNE0	RpoC-ALFA vs No ALFA	-0.297465	0.374399	-0.794513	6	0.457163	0.697672	NA	0.0751174	0.00938967	A0QNE0	GYRB	GYRB_MYCS2 DNA gyrase subunit B OS=Mycolicibacterium smegmatis (strain ATCC 700084 / mc(2)155) OX=246196 GN=gyrB PE=1 SV=1
A0QWT6	RpoC-ALFA vs No ALFA	-0.297983	0.433088	-0.688043	6	0.517129	0.728632	NA	0.166667	0.166667	A0QWT6	A0QWT6	A0QWT6_MYCS2 Lipoprotein OS=Mycolicibacterium smegmatis (strain ATCC 700084 / mc(2)155) OX=246196 GN=MSMEG_3058 PE=3 SV=1
A0R4G8	RpoC-ALFA vs No ALFA	-0.298847	0.606372	-0.492845	4	0.647951	0.795557	NA	0.25	0.0833333	A0R4G8	A0R4G8	A0R4G8_MYCS2 Probable M18 family aminopeptidase 2 OS=Mycolicibacterium smegmatis (strain ATCC 700084 / mc(2)155) OX=246196 GN=apeB PE=3 SV=1
A0R064	RpoC-ALFA vs No ALFA	-0.299528	0.430167	-0.696306	4	0.524578	0.731703	NA	0.166667	0	A0R064	A0R064	A0R064_MYCS2 Nicotinate-nucleotide--dimethylbenzimidazole phosphoribosyltransferase OS=Mycolicibacterium smegmatis (strain ATCC 700084 / mc(2)155) OX=246196 GN=cobT PE=3 SV=1
A0QYU7	RpoC-ALFA vs No ALFA	-0.300557	0.313592	-0.958434	6	0.374855	0.659426	NA	0	0	A0QYU7	RL35	RL35_MYCS2 50S ribosomal protein L35 OS=Mycolicibacterium smegmatis (strain ATCC 700084 / mc(2)155) OX=246196 GN=rpmI PE=1 SV=1
A0QZZ1	RpoC-ALFA vs No ALFA	-0.301079	0.510053	-0.59029	6	0.576537	0.761008	NA	0.107143	0	A0QZZ1	A0QZZ1	A0QZZ1_MYCS2 Peptidase M20 OS=Mycolicibacterium smegmatis (strain ATCC 700084 / mc(2)155) OX=246196 GN=MSMEG_4200 PE=4 SV=1
A0QR98	RpoC-ALFA vs No ALFA	-0.301179	0.46609	-0.646182	6	0.542072	0.745074	NA	0	0	A0QR98	A0QR98	A0QR98_MYCS2 GTP cyclohydrolase II OS=Mycolicibacterium smegmatis (strain ATCC 700084 / mc(2)155) OX=246196 GN=MSMEG_1038 PE=3 SV=1
A0R0Y9	RpoC-ALFA vs No ALFA	-0.301652	0.381122	-0.791485	6	0.458798	0.698398	NA	0.27193	0.0964912	A0R0Y9	A0R0Y9	A0R0Y9_MYCS2 Elongation factor 4 OS=Mycolicibacterium smegmatis (strain ATCC 700084 / mc(2)155) OX=246196 GN=lepA PE=3 SV=1
A0R447	RpoC-ALFA vs No ALFA	-0.302421	0.500981	-0.603659	6	0.568175	0.759838	NA	0.22043	0.0268817	A0R447	A0R447	A0R447_MYCS2 Molybdenum cofactor synthesis domain protein OS=Mycolicibacterium smegmatis (strain ATCC 700084 / mc(2)155) OX=246196 GN=MSMEG_5702 PE=4 SV=1
A0QZF5	RpoC-ALFA vs No ALFA	-0.303498	0.601464	-0.504599	6	0.631832	0.786508	NA	0.0277778	0.0277778	A0QZF5	A0QZF5	A0QZF5_MYCS2 Oxidoreductase, 2OG-Fe(II) oxygenase family protein OS=Mycolicibacterium smegmatis (strain ATCC 700084 / mc(2)155) OX=246196 GN=MSMEG_4007 PE=3 SV=1
A0R2L4	RpoC-ALFA vs No ALFA	-0.304477	0.502676	-0.605712	6	0.566897	0.759268	NA	0.0178571	0.00595238	A0R2L4	A0R2L4	A0R2L4_MYCS2 Base excision DNA repair protein, HhH-GPD family protein OS=Mycolicibacterium smegmatis (strain ATCC 700084 / mc(2)155) OX=246196 GN=MSMEG_5156 PE=4 SV=1
A0QSS3	RpoC-ALFA vs No ALFA	-0.304531	0.512235	-0.594513	6	0.573887	0.760071	NA	0.058642	0.0123457	A0QSS3	CH10	CH10_MYCS2 10 kDa chaperonin OS=Mycolicibacterium smegmatis (strain ATCC 700084 / mc(2)155) OX=246196 GN=groS PE=1 SV=1
A0QX93	RpoC-ALFA vs No ALFA	-0.30602	0.782088	-0.391287	6	0.709103	0.829485	NA	0.622807	0.0526316	A0QX93	TRPE	TRPE_MYCS2 Anthranilate synthase component 1 OS=Mycolicibacterium smegmatis (strain ATCC 700084 / mc(2)155) OX=246196 GN=trpE PE=1 SV=1
A0QNK6	RpoC-ALFA vs No ALFA	-0.306255	0.403657	-0.758703	6	0.476767	0.703517	NA	0.285714	0.047619	A0QNK6	A0QNK6	A0QNK6_MYCS2 EspA_EspE domain-containing protein OS=Mycolicibacterium smegmatis (strain ATCC 700084 / mc(2)155) OX=246196 GN=MSMEG_0078 PE=4 SV=1
A0R5H1	RpoC-ALFA vs No ALFA	-0.306427	0.394821	-0.776116	6	0.467162	0.69935	NA	0.166667	0.0736434	A0R5H1	A0R5H1	A0R5H1_MYCS2 Transcriptional regulator, Crp/Fnr family protein OS=Mycolicibacterium smegmatis (strain ATCC 700084 / mc(2)155) OX=246196 GN=MSMEG_6189 PE=4 SV=1
A0R2Y1	RpoC-ALFA vs No ALFA	-0.306501	0.435857	-0.703215	6	0.508276	0.724249	NA	0.268519	0.111111	A0R2Y1	A0R2Y1	A0R2Y1_MYCS2 Beta-ketoadipyl CoA thiolase OS=Mycolicibacterium smegmatis (strain ATCC 700084 / mc(2)155) OX=246196 GN=MSMEG_5273 PE=3 SV=1
A0R3J2	RpoC-ALFA vs No ALFA	-0.308167	0.714851	-0.431093	6	0.681459	0.815921	NA	0.136364	0	A0R3J2	A0R3J2	A0R3J2_MYCS2 Acetyl-CoA carboxylase carboxyltransferase OS=Mycolicibacterium smegmatis (strain ATCC 700084 / mc(2)155) OX=246196 GN=MSMEG_5492 PE=3 SV=1
A0QWW2	RpoC-ALFA vs No ALFA	-0.308808	0.470927	-0.655746	6	0.536307	0.741683	NA	0.142276	0.0609756	A0QWW2	G3P	G3P_MYCS2 Glyceraldehyde-3-phosphate dehydrogenase OS=Mycolicibacterium smegmatis (strain ATCC 700084 / mc(2)155) OX=246196 GN=gapA PE=1 SV=1
A0QY31	RpoC-ALFA vs No ALFA	-0.308876	0.491367	-0.628604	6	0.55277	0.749376	NA	0	0	A0QY31	A0QY31	A0QY31_MYCS2 3-alpha-(Or 20-beta)-hydroxysteroid dehydrogenase OS=Mycolicibacterium smegmatis (strain ATCC 700084 / mc(2)155) OX=246196 GN=MSMEG_3515 PE=4 SV=1
A0R2X1	RpoC-ALFA vs No ALFA	-0.309986	0.378715	-0.818521	6	0.444345	0.692617	NA	0.257576	0.0416667	A0R2X1	GREA	GREA_MYCS2 Transcription elongation factor GreA OS=Mycolicibacterium smegmatis (strain ATCC 700084 / mc(2)155) OX=246196 GN=greA PE=1 SV=1
A0QWW9	RpoC-ALFA vs No ALFA	-0.310089	0.525587	-0.589986	6	0.576728	0.761008	NA	0.362745	0.107843	A0QWW9	A0QWW9	A0QWW9_MYCS2 Transcriptional regulator, sugar-binding family protein OS=Mycolicibacterium smegmatis (strain ATCC 700084 / mc(2)155) OX=246196 GN=MSMEG_3092 PE=3 SV=1
A0QYD4	RpoC-ALFA vs No ALFA	-0.310964	0.644517	-0.482475	6	0.646565	0.794475	NA	0.277778	0.111111	A0QYD4	A0QYD4	A0QYD4_MYCS2 Short chain dehydrogenase OS=Mycolicibacterium smegmatis (strain ATCC 700084 / mc(2)155) OX=246196 GN=MSMEG_3619 PE=4 SV=1
A0QUY7	RpoC-ALFA vs No ALFA	-0.31106	0.534167	-0.582327	6	0.581553	0.764109	NA	0.116162	0.040404	A0QUY7	SYE	SYE_MYCS2 Glutamate--tRNA ligase OS=Mycolicibacterium smegmatis (strain ATCC 700084 / mc(2)155) OX=246196 GN=gltX PE=1 SV=1
A0QSS4	RpoC-ALFA vs No ALFA	-0.312374	0.396169	-0.788487	6	0.460421	0.698462	NA	0.188889	0.00277778	A0QSS4	CH602	CH602_MYCS2 60 kDa chaperonin 2 OS=Mycolicibacterium smegmatis (strain ATCC 700084 / mc(2)155) OX=246196 GN=groL2 PE=1 SV=1
A0QTY3	RpoC-ALFA vs No ALFA	-0.312375	0.437971	-0.713231	6	0.502487	0.721189	NA	0.0555556	0.00793651	A0QTY3	A0QTY3	A0QTY3_MYCS2 Putative HpcE protein OS=Mycolicibacterium smegmatis (strain ATCC 700084 / mc(2)155) OX=246196 GN=MSMEG_2007 PE=1 SV=1
A0QYT0	RpoC-ALFA vs No ALFA	-0.313389	0.426435	-0.734904	6	0.490113	0.715518	NA	0.126984	0	A0QYT0	ARGB	ARGB_MYCS2 Acetylglutamate kinase OS=Mycolicibacterium smegmatis (strain ATCC 700084 / mc(2)155) OX=246196 GN=argB PE=1 SV=1
A0QWY3	RpoC-ALFA vs No ALFA	-0.313572	0.49941	-0.627885	6	0.553211	0.749376	NA	0.266667	0.133333	A0QWY3	A0QWY3	A0QWY3_MYCS2 Quinone oxidoreductase OS=Mycolicibacterium smegmatis (strain ATCC 700084 / mc(2)155) OX=246196 GN=MSMEG_3106 PE=4 SV=1
P62805	RpoC-ALFA vs No ALFA	-0.314051	0.100514	-3.12445	6	0.0204686	0.159458	NA	0.333333	0.0833333	P62805	NA	NA
A0QWX9	RpoC-ALFA vs No ALFA	-0.315245	0.44607	-0.706717	6	0.506247	0.723673	NA	0.181818	0.0378788	A0QWX9	TAL	TAL_MYCS2 Transaldolase OS=Mycolicibacterium smegmatis (strain ATCC 700084 / mc(2)155) OX=246196 GN=tal PE=1 SV=1
A0R522	RpoC-ALFA vs No ALFA	-0.315808	0.416199	-0.758791	6	0.476718	0.703517	NA	0.047619	0.0047619	A0R522	A0R522	A0R522_MYCS2 Biphenyl-2,3-diol 1,2-dioxygenase OS=Mycolicibacterium smegmatis (strain ATCC 700084 / mc(2)155) OX=246196 GN=MSMEG_6036 PE=3 SV=1
A0QYT4	RpoC-ALFA vs No ALFA	-0.315867	0.559989	-0.56406	6	0.593155	0.768076	NA	0.172619	0.0297619	A0QYT4	A0QYT4	A0QYT4_MYCS2 Phenylalanine--tRNA ligase alpha subunit OS=Mycolicibacterium smegmatis (strain ATCC 700084 / mc(2)155) OX=246196 GN=pheS PE=3 SV=1
A0R1X3	RpoC-ALFA vs No ALFA	-0.316006	0.557836	-0.566485	6	0.591607	0.768076	NA	0.439394	0.181818	A0R1X3	A0R1X3	A0R1X3_MYCS2 ThiS family protein OS=Mycolicibacterium smegmatis (strain ATCC 700084 / mc(2)155) OX=246196 GN=MSMEG_4906 PE=4 SV=1
A0QS18	RpoC-ALFA vs No ALFA	-0.316903	0.553649	-0.572391	6	0.587847	0.765489	NA	0.388889	0.0714286	A0QS18	A0QS18	A0QS18_MYCS2 Peptide chain release factor 3 OS=Mycolicibacterium smegmatis (strain ATCC 700084 / mc(2)155) OX=246196 GN=prfC PE=3 SV=1
A0QTM2	RpoC-ALFA vs No ALFA	-0.317099	0.497111	-0.637884	6	0.547106	0.748187	NA	0.128205	0.025641	A0QTM2	A0QTM2	A0QTM2_MYCS2 Short chain dehydrogenase OS=Mycolicibacterium smegmatis (strain ATCC 700084 / mc(2)155) OX=246196 GN=MSMEG_1894 PE=4 SV=1
A0R197	RpoC-ALFA vs No ALFA	-0.317126	0.312984	-1.01323	6	0.350052	0.641965	NA	0.27381	0.0238095	A0R197	A0R197	A0R197_MYCS2 ATP-dependent Clp protease proteolytic subunit OS=Mycolicibacterium smegmatis (strain ATCC 700084 / mc(2)155) OX=246196 GN=clpP PE=3 SV=1
P04908;P0C0S5;P0C0S8;P16104;P20671;Q16777;Q6FI13;Q71UI9;Q7L7L0;Q93077;Q96KK5;Q96QV6;Q99878;Q9BTM1	RpoC-ALFA vs No ALFA	-0.317479	0.361234	-0.878873	2	0.472167	0.700786	NA	0.333333	0	P04908;P0C0S5;P0C0S8;P16104;P20671;Q16777;Q6FI13;Q71UI9;Q7L7L0;Q93077;Q96KK5;Q96QV6;Q99878;Q9BTM1	NA;NA;NA;NA;NA;NA;NA;NA;NA;NA;NA;NA;NA;NA	NA;NA;NA;NA;NA;NA;NA;NA;NA;NA;NA;NA;NA;NA
A0R4G4	RpoC-ALFA vs No ALFA	-0.317531	0.409904	-0.774647	6	0.467967	0.69935	NA	0.297619	0	A0R4G4	A0R4G4	A0R4G4_MYCS2 Phosphoribosylformylglycinamidine synthase subunit PurL OS=Mycolicibacterium smegmatis (strain ATCC 700084 / mc(2)155) OX=246196 GN=purL PE=3 SV=1
A0QYW4	RpoC-ALFA vs No ALFA	-0.317821	0.357561	-0.888858	6	0.408299	0.679239	NA	0.128378	0.036036	A0QYW4	A0QYW4	A0QYW4_MYCS2 UvrABC system protein A OS=Mycolicibacterium smegmatis (strain ATCC 700084 / mc(2)155) OX=246196 GN=uvrA PE=3 SV=1
A0R230	RpoC-ALFA vs No ALFA	-0.318021	0.753588	-0.422009	5	0.690549	0.820746	NA	0	0	A0R230	A0R230	A0R230_MYCS2 Bac_luciferase domain-containing protein OS=Mycolicibacterium smegmatis (strain ATCC 700084 / mc(2)155) OX=246196 GN=MSMEG_4967 PE=4 SV=1
A0R3B8	RpoC-ALFA vs No ALFA	-0.318116	0.402488	-0.790373	6	0.4594	0.698398	NA	0.138889	0.0222222	A0R3B8	ENO	ENO_MYCS2 Enolase OS=Mycolicibacterium smegmatis (strain ATCC 700084 / mc(2)155) OX=246196 GN=eno PE=1 SV=1
A0QVS6	RpoC-ALFA vs No ALFA	-0.318297	0.447005	-0.712065	5	0.508261	0.724249	NA	0	0	A0QVS6	A0QVS6	A0QVS6_MYCS2 Uncharacterized protein OS=Mycolicibacterium smegmatis (strain ATCC 700084 / mc(2)155) OX=246196 GN=MSMEG_2679 PE=4 SV=1
A0R2V2	RpoC-ALFA vs No ALFA	-0.318303	0.564499	-0.563867	6	0.593278	0.768076	NA	0.361111	0.0694444	A0R2V2	A0R2V2	A0R2V2_MYCS2 Two component transcriptional regulatory protein devr OS=Mycolicibacterium smegmatis (strain ATCC 700084 / mc(2)155) OX=246196 GN=MSMEG_5244 PE=4 SV=1
A0R150	RpoC-ALFA vs No ALFA	-0.318454	0.337169	-0.944491	6	0.381381	0.665738	NA	0	0	A0R150	RL27	RL27_MYCS2 50S ribosomal protein L27 OS=Mycolicibacterium smegmatis (strain ATCC 700084 / mc(2)155) OX=246196 GN=rpmA PE=1 SV=1
A0QWW4	RpoC-ALFA vs No ALFA	-0.318653	0.466405	-0.68321	6	0.519969	0.729839	NA	0.388889	0.111111	A0QWW4	A0QWW4	A0QWW4_MYCS2 Triosephosphate isomerase OS=Mycolicibacterium smegmatis (strain ATCC 700084 / mc(2)155) OX=246196 GN=tpiA PE=3 SV=1
A0QQQ0	RpoC-ALFA vs No ALFA	-0.31899	0.925796	-0.344557	2	0.763286	0.860002	NA	0.5	0	A0QQQ0	A0QQQ0	A0QQQ0_MYCS2 Tuberculin related peptide OS=Mycolicibacterium smegmatis (strain ATCC 700084 / mc(2)155) OX=246196 GN=MSMEG_0834 PE=4 SV=1
A0R1W8	RpoC-ALFA vs No ALFA	-0.319363	0.429425	-0.743699	6	0.485151	0.7106	NA	0.195652	0.0217391	A0R1W8	RNPH	RNPH_MYCS2 Ribonuclease PH OS=Mycolicibacterium smegmatis (strain ATCC 700084 / mc(2)155) OX=246196 GN=rph PE=1 SV=1
A0R2E3	RpoC-ALFA vs No ALFA	-0.319622	0.533486	-0.59912	6	0.571006	0.759899	NA	0.5	0	A0R2E3	A0R2E3	A0R2E3_MYCS2 Uncharacterized protein OS=Mycolicibacterium smegmatis (strain ATCC 700084 / mc(2)155) OX=246196 GN=MSMEG_5081 PE=4 SV=1
A0QWG9	RpoC-ALFA vs No ALFA	-0.320188	0.493519	-0.648785	6	0.540499	0.745074	NA	0.0277778	0.0277778	A0QWG9	A0QWG9	A0QWG9_MYCS2 Acyl-CoA thioesterase II OS=Mycolicibacterium smegmatis (strain ATCC 700084 / mc(2)155) OX=246196 GN=tesB PE=3 SV=1
A0R7F7	RpoC-ALFA vs No ALFA	-0.320286	0.415444	-0.770949	6	0.469998	0.70001	NA	0.0733333	0.0133333	A0R7F7	RS182	RS182_MYCS2 30S ribosomal protein S18 2 OS=Mycolicibacterium smegmatis (strain ATCC 700084 / mc(2)155) OX=246196 GN=rpsR2 PE=1 SV=1
A0QU52	RpoC-ALFA vs No ALFA	-0.322379	0.462322	-0.697305	6	0.511713	0.725894	NA	0.166667	0.0784314	A0QU52	A0QU52	A0QU52_MYCS2 Alcohol dehydrogenase OS=Mycolicibacterium smegmatis (strain ATCC 700084 / mc(2)155) OX=246196 GN=MSMEG_2079 PE=4 SV=1
A0QSQ1	RpoC-ALFA vs No ALFA	-0.322623	0.431461	-0.747746	6	0.48288	0.709019	NA	0.1625	0.0416667	A0QSQ1	GLMM	GLMM_MYCS2 Phosphoglucosamine mutase OS=Mycolicibacterium smegmatis (strain ATCC 700084 / mc(2)155) OX=246196 GN=glmM PE=3 SV=1
A0QSL9	RpoC-ALFA vs No ALFA	-0.322964	0.379515	-0.850992	6	0.427425	0.682655	NA	0.25	0.0208333	A0QSL9	RL17	RL17_MYCS2 50S ribosomal protein L17 OS=Mycolicibacterium smegmatis (strain ATCC 700084 / mc(2)155) OX=246196 GN=rplQ PE=1 SV=1
A0R4B7	RpoC-ALFA vs No ALFA	-0.323867	0.842467	-0.384427	4	0.720226	0.833453	NA	0.333333	0.0333333	A0R4B7	A0R4B7	A0R4B7_MYCS2 Phosphate-specific transport system accessory protein PhoU OS=Mycolicibacterium smegmatis (strain ATCC 700084 / mc(2)155) OX=246196 GN=phoU PE=3 SV=1
A0R1F7;A0R1F8	RpoC-ALFA vs No ALFA	-0.324614	0.592257	-0.548096	0	NA	NA	NA	0.388889	0.0555556	A0R1F7;A0R1F8	A0R1F7;A0R1F8	A0R1F7_MYCS2 PS_pyruv_trans domain-containing protein OS=Mycolicibacterium smegmatis (strain ATCC 700084 / mc(2)155) OX=246196 GN=MSMEG_4736 PE=4 SV=1;A0R1F8_MYCS2 PS_pyruv_trans domain-containing protein OS=Mycolicibacterium smegmatis (strain ATCC 700084 / mc(2)155) OX=246196 GN=MSMEG_4737 PE=4 SV=1
A0QVT5	RpoC-ALFA vs No ALFA	-0.327187	0.373876	-0.87512	6	0.415162	0.680119	NA	0.4	0	A0QVT5	A0QVT5	A0QVT5_MYCS2 Antibiotic biosynthesis monooxygenase domain protein OS=Mycolicibacterium smegmatis (strain ATCC 700084 / mc(2)155) OX=246196 GN=MSMEG_2688 PE=4 SV=1
A0R4S7	RpoC-ALFA vs No ALFA	-0.328002	0.475073	-0.690424	6	0.515733	0.728272	NA	0.166667	0	A0R4S7	ACDH2	ACDH2_MYCS2 Acetaldehyde dehydrogenase 2 OS=Mycolicibacterium smegmatis (strain ATCC 700084 / mc(2)155) OX=246196 GN=mhpF PE=3 SV=2
A0R090	RpoC-ALFA vs No ALFA	-0.328404	0.456541	-0.719331	6	0.498983	0.720525	NA	0.0566343	0.00323625	A0R090	A0R090	A0R090_MYCS2 Acyl-CoA synthase OS=Mycolicibacterium smegmatis (strain ATCC 700084 / mc(2)155) OX=246196 GN=MSMEG_4301 PE=4 SV=1
A0R2W6	RpoC-ALFA vs No ALFA	-0.328719	0.613263	-0.536016	6	0.611226	0.777482	NA	0.0151515	0.0151515	A0R2W6	A0R2W6	A0R2W6_MYCS2 Steroid delta-isomerase OS=Mycolicibacterium smegmatis (strain ATCC 700084 / mc(2)155) OX=246196 GN=MSMEG_5258 PE=4 SV=1
A0R3N9	RpoC-ALFA vs No ALFA	-0.329078	0.476321	-0.690875	6	0.515468	0.728272	NA	0.0833333	0.0194444	A0R3N9	G6PI	G6PI_MYCS2 Glucose-6-phosphate isomerase OS=Mycolicibacterium smegmatis (strain ATCC 700084 / mc(2)155) OX=246196 GN=pgi PE=1 SV=1
A0QZ53	RpoC-ALFA vs No ALFA	-0.329385	0.779666	-0.422469	6	0.687404	0.81961	NA	0.0833333	0	A0QZ53	A0QZ53	A0QZ53_MYCS2 L-2,4-diaminobutyric acid acetyltransferase OS=Mycolicibacterium smegmatis (strain ATCC 700084 / mc(2)155) OX=246196 GN=ectA PE=3 SV=1
A0R6V5	RpoC-ALFA vs No ALFA	-0.330209	0.600809	-0.549607	6	0.602429	0.773601	NA	0.240741	0.037037	A0R6V5	A0R6V5	A0R6V5_MYCS2 4-aminobutyrate transaminase OS=Mycolicibacterium smegmatis (strain ATCC 700084 / mc(2)155) OX=246196 GN=gabT PE=3 SV=1
P11021	RpoC-ALFA vs No ALFA	-0.330583	0.864887	-0.382226	6	0.715466	0.83261	NA	0	0	P11021	NA	NA
A0QSG4	RpoC-ALFA vs No ALFA	-0.330763	0.305036	-1.08434	6	0.31985	0.622622	NA	0.0705128	0	A0QSG4	RL6	RL6_MYCS2 50S ribosomal protein L6 OS=Mycolicibacterium smegmatis (strain ATCC 700084 / mc(2)155) OX=246196 GN=rplF PE=1 SV=1
A0QTX2	RpoC-ALFA vs No ALFA	-0.331056	0.491175	-0.674008	6	0.525407	0.731714	NA	0.259259	0.00925926	A0QTX2	A0QTX2	A0QTX2_MYCS2 N5,N10-methylenetetrahydromethanopterin reductase-related protein OS=Mycolicibacterium smegmatis (strain ATCC 700084 / mc(2)155) OX=246196 GN=MSMEG_1996 PE=4 SV=1
A0QSQ7	RpoC-ALFA vs No ALFA	-0.331425	0.468646	-0.707196	6	0.50597	0.723673	NA	0.11194	0.0298507	A0QSQ7	A0QSQ7	A0QSQ7_MYCS2 Oxidoreductase OS=Mycolicibacterium smegmatis (strain ATCC 700084 / mc(2)155) OX=246196 GN=MSMEG_1566 PE=4 SV=1
A0R2V6	RpoC-ALFA vs No ALFA	-0.333928	0.467849	-0.713753	6	0.502187	0.721189	NA	0.0530303	0.030303	A0R2V6	A0R2V6	A0R2V6_MYCS2 Acyl-[ACP] desaturase OS=Mycolicibacterium smegmatis (strain ATCC 700084 / mc(2)155) OX=246196 GN=MSMEG_5248 PE=3 SV=1
A0QRN3	RpoC-ALFA vs No ALFA	-0.334382	0.479522	-0.697324	6	0.511701	0.725894	NA	0.339286	0.0654762	A0QRN3	HUTU	HUTU_MYCS2 Urocanate hydratase OS=Mycolicibacterium smegmatis (strain ATCC 700084 / mc(2)155) OX=246196 GN=hutU PE=1 SV=1
A0QZ51	RpoC-ALFA vs No ALFA	-0.334458	0.397484	-0.841439	6	0.432353	0.686954	NA	0.0166667	0.0166667	A0QZ51	A0QZ51	A0QZ51_MYCS2 L-ectoine synthase OS=Mycolicibacterium smegmatis (strain ATCC 700084 / mc(2)155) OX=246196 GN=ectC PE=3 SV=1
A0QR78	RpoC-ALFA vs No ALFA	-0.334962	0.476603	-0.702812	3	0.532801	0.73798	NA	0.166667	0	A0QR78	A0QR78	A0QR78_MYCS2 Transcriptional regulator, TetR family protein OS=Mycolicibacterium smegmatis (strain ATCC 700084 / mc(2)155) OX=246196 GN=MSMEG_1015 PE=4 SV=1
A0R269	RpoC-ALFA vs No ALFA	-0.334996	0.662118	-0.505946	0	NA	NA	NA	0.611111	0.111111	A0R269	A0R269	A0R269_MYCS2 LprC protein OS=Mycolicibacterium smegmatis (strain ATCC 700084 / mc(2)155) OX=246196 GN=MSMEG_5005 PE=4 SV=1
A0R4K9	RpoC-ALFA vs No ALFA	-0.335286	0.574625	-0.583486	6	0.580821	0.764109	NA	0.0740741	0.0185185	A0R4K9	A0R4K9	A0R4K9_MYCS2 HIT family protein OS=Mycolicibacterium smegmatis (strain ATCC 700084 / mc(2)155) OX=246196 GN=MSMEG_5871 PE=4 SV=1
A0R2U8	RpoC-ALFA vs No ALFA	-0.335733	0.43064	-0.779613	6	0.465249	0.69935	NA	0.212121	0.0242424	A0R2U8	A0R2U8	A0R2U8_MYCS2 Fumarate hydratase class II OS=Mycolicibacterium smegmatis (strain ATCC 700084 / mc(2)155) OX=246196 GN=fumC PE=1 SV=1
A0QUZ3	RpoC-ALFA vs No ALFA	-0.336146	0.460312	-0.730256	6	0.492749	0.716527	NA	0.343137	0.0686275	A0QUZ3	A0QUZ3	A0QUZ3_MYCS2 Polyphosphate kinase OS=Mycolicibacterium smegmatis (strain ATCC 700084 / mc(2)155) OX=246196 GN=ppk PE=3 SV=1
A0R379	RpoC-ALFA vs No ALFA	-0.336597	1.47999	-0.227432	2	0.841222	0.903516	NA	0.666667	0.1	A0R379	A0R379	A0R379_MYCS2 Glutamate--ammonia ligase OS=Mycolicibacterium smegmatis (strain ATCC 700084 / mc(2)155) OX=246196 GN=MSMEG_5374 PE=3 SV=1
A0R6D2	RpoC-ALFA vs No ALFA	-0.337099	0.533932	-0.631351	6	0.55109	0.749376	NA	0.211382	0.0284553	A0R6D2	A0R6D2	A0R6D2_MYCS2 Glycogen debranching enzyme GlgX OS=Mycolicibacterium smegmatis (strain ATCC 700084 / mc(2)155) OX=246196 GN=glgX PE=3 SV=1
A0QQX6	RpoC-ALFA vs No ALFA	-0.338415	0.500404	-0.676283	6	0.524059	0.731703	NA	0.291667	0.0416667	A0QQX6	A0QQX6	A0QQX6_MYCS2 Isocitrase OS=Mycolicibacterium smegmatis (strain ATCC 700084 / mc(2)155) OX=246196 GN=aceA PE=4 SV=1
A0R4D0	RpoC-ALFA vs No ALFA	-0.339283	0.363111	-0.934378	6	0.38617	0.668213	NA	0	0	A0R4D0	Y5790	Y5790_MYCS2 Uncharacterized protein MSMEG_5790/MSMEI_5637 OS=Mycolicibacterium smegmatis (strain ATCC 700084 / mc(2)155) OX=246196 GN=MSMEG_5790 PE=1 SV=1
A0QW13	RpoC-ALFA vs No ALFA	-0.340717	0.539179	-0.631917	6	0.550744	0.749376	NA	0	0	A0QW13	A0QW13	A0QW13_MYCS2 Trk system potassium uptake protein TrkA OS=Mycolicibacterium smegmatis (strain ATCC 700084 / mc(2)155) OX=246196 GN=MSMEG_2769 PE=4 SV=1
O60814;P06899;P23527;P33778;P57053;P58876;P62807;Q16778;Q5QNW6;Q8N257;Q93079;Q99877;Q99879;Q99880	RpoC-ALFA vs No ALFA	-0.340785	0.343693	-0.991538	5	0.366951	0.650284	NA	0.566667	0.166667	O60814;P06899;P23527;P33778;P57053;P58876;P62807;Q16778;Q5QNW6;Q8N257;Q93079;Q99877;Q99879;Q99880	NA;NA;NA;NA;NA;NA;NA;NA;NA;NA;NA;NA;NA;NA	NA;NA;NA;NA;NA;NA;NA;NA;NA;NA;NA;NA;NA;NA
A0QYW0	RpoC-ALFA vs No ALFA	-0.342162	0.528612	-0.647283	6	0.541406	0.745074	NA	0.2	0.05	A0QYW0	A0QYW0	A0QYW0_MYCS2 Uncharacterized protein OS=Mycolicibacterium smegmatis (strain ATCC 700084 / mc(2)155) OX=246196 GN=MSMEG_3806 PE=4 SV=1
A0R7J0	RpoC-ALFA vs No ALFA	-0.342373	0.41757	-0.819919	6	0.443606	0.692617	NA	0.205128	0.0128205	A0R7J0	A0R7J0	A0R7J0_MYCS2 Thioredoxin OS=Mycolicibacterium smegmatis (strain ATCC 700084 / mc(2)155) OX=246196 GN=trx PE=3 SV=1
A0QRM0	RpoC-ALFA vs No ALFA	-0.343209	0.430948	-0.796405	6	0.456143	0.696924	NA	0.0535714	0.0119048	A0QRM0	Y1165	Y1165_MYCS2 UPF0234 protein MSMEG_1165/MSMEI_1134 OS=Mycolicibacterium smegmatis (strain ATCC 700084 / mc(2)155) OX=246196 GN=MSMEG_1165 PE=1 SV=1
A0QYX0	RpoC-ALFA vs No ALFA	-0.343668	0.428519	-0.801989	6	0.453144	0.695123	NA	0.197619	0.05	A0QYX0	A0QYX0	A0QYX0_MYCS2 UvrABC system protein B OS=Mycolicibacterium smegmatis (strain ATCC 700084 / mc(2)155) OX=246196 GN=uvrB PE=3 SV=1
A0QT22	RpoC-ALFA vs No ALFA	-0.344333	0.458619	-0.750804	6	0.481168	0.707087	NA	0.118056	0.0277778	A0QT22	A0QT22	A0QT22_MYCS2 Uncharacterized protein OS=Mycolicibacterium smegmatis (strain ATCC 700084 / mc(2)155) OX=246196 GN=MSMEG_1684 PE=4 SV=1
A0QNH2	RpoC-ALFA vs No ALFA	-0.345058	0.687965	-0.501563	6	0.633843	0.78682	NA	0.287879	0.0151515	A0QNH2	A0QNH2	A0QNH2_MYCS2 TetR-family protein transcriptional regulator OS=Mycolicibacterium smegmatis (strain ATCC 700084 / mc(2)155) OX=246196 GN=MSMEG_0042 PE=4 SV=1
A0QSH8	RpoC-ALFA vs No ALFA	-0.345372	0.440537	-0.783981	6	0.462868	0.69935	NA	0.237374	0.040404	A0QSH8	KAD	KAD_MYCS2 Adenylate kinase OS=Mycolicibacterium smegmatis (strain ATCC 700084 / mc(2)155) OX=246196 GN=adk PE=1 SV=1
A0QNZ4	RpoC-ALFA vs No ALFA	-0.345492	0.641014	-0.538977	4	0.618501	0.780896	NA	0.424242	0.151515	A0QNZ4	A0QNZ4	A0QNZ4_MYCS2 Alcohol dehydrogenase B OS=Mycolicibacterium smegmatis (strain ATCC 700084 / mc(2)155) OX=246196 GN=MSMEG_0217 PE=3 SV=1
A0QV19	RpoC-ALFA vs No ALFA	-0.345941	0.437555	-0.790624	6	0.459264	0.698398	NA	0.128205	0.0384615	A0QV19	A0QV19	A0QV19_MYCS2 Uncharacterized protein OS=Mycolicibacterium smegmatis (strain ATCC 700084 / mc(2)155) OX=246196 GN=MSMEG_2417 PE=4 SV=1
A0QX95	RpoC-ALFA vs No ALFA	-0.346308	0.399521	-0.86681	6	0.419356	0.681788	NA	0.0584795	0.0116959	A0QX95	TRPC	TRPC_MYCS2 Indole-3-glycerol phosphate synthase OS=Mycolicibacterium smegmatis (strain ATCC 700084 / mc(2)155) OX=246196 GN=trpC PE=1 SV=1
A0R407	RpoC-ALFA vs No ALFA	-0.346708	1.08778	-0.318731	5	0.762815	0.860002	NA	0.384615	0.102564	A0R407	A0R407	A0R407_MYCS2 DNA-binding response regulator PrrA OS=Mycolicibacterium smegmatis (strain ATCC 700084 / mc(2)155) OX=246196 GN=prrA PE=4 SV=1
P0C1Z6	RpoC-ALFA vs No ALFA	-0.34895	0.685357	-0.50915	5	0.632314	0.786508	NA	0	0	P0C1Z6	NA	NA
A0R111	RpoC-ALFA vs No ALFA	-0.349171	1.13669	-0.307182	4	0.774033	0.865189	NA	0.444444	0.111111	A0R111	A0R111	A0R111_MYCS2 Ribosomal silencing factor RsfS OS=Mycolicibacterium smegmatis (strain ATCC 700084 / mc(2)155) OX=246196 GN=rsfS PE=3 SV=1
A0R3E3	RpoC-ALFA vs No ALFA	-0.349251	0.471868	-0.740147	5	0.492479	0.716527	NA	0.222222	0.0555556	A0R3E3	A0R3E3	A0R3E3_MYCS2 Glutamate dehydrogenase OS=Mycolicibacterium smegmatis (strain ATCC 700084 / mc(2)155) OX=246196 GN=MSMEG_5442 PE=3 SV=1
A0QTN9	RpoC-ALFA vs No ALFA	-0.349826	0.509894	-0.686075	6	0.518284	0.728912	NA	0.0606061	0.0606061	A0QTN9	A0QTN9	A0QTN9_MYCS2 Catechol 1,2-dioxygenase OS=Mycolicibacterium smegmatis (strain ATCC 700084 / mc(2)155) OX=246196 GN=catA PE=3 SV=1
A0QXT4	RpoC-ALFA vs No ALFA	-0.350784	0.58743	-0.59715	6	0.572237	0.759899	NA	0	0	A0QXT4	A0QXT4	A0QXT4_MYCS2 Uncharacterized protein OS=Mycolicibacterium smegmatis (strain ATCC 700084 / mc(2)155) OX=246196 GN=MSMEG_3418 PE=4 SV=1
A0QNN0	RpoC-ALFA vs No ALFA	-0.351011	0.640153	-0.548324	6	0.603257	0.773696	NA	0.2125	0.0375	A0QNN0	A0QNN0	A0QNN0_MYCS2 Putative acyl-CoA dehydrogenase OS=Mycolicibacterium smegmatis (strain ATCC 700084 / mc(2)155) OX=246196 GN=MSMEG_0102 PE=3 SV=1
A0QX86	RpoC-ALFA vs No ALFA	-0.351567	0.52517	-0.669433	2	0.572152	0.759899	NA	0.566667	0.233333	A0QX86	IMPA	IMPA_MYCS2 Inositol-1-monophosphatase ImpA OS=Mycolicibacterium smegmatis (strain ATCC 700084 / mc(2)155) OX=246196 GN=impA PE=1 SV=1
A0QW24	RpoC-ALFA vs No ALFA	-0.353619	0.344432	-1.02668	1	0.491621	0.716527	NA	0.666667	0.0416667	A0QW24	A0QW24	A0QW24_MYCS2 Coproporphyrinogen III oxidase OS=Mycolicibacterium smegmatis (strain ATCC 700084 / mc(2)155) OX=246196 GN=hemG PE=3 SV=1
A0R4D7	RpoC-ALFA vs No ALFA	-0.356329	0.779832	-0.45693	6	0.663797	0.805179	NA	0.15	0	A0R4D7	A0R4D7	A0R4D7_MYCS2 Uncharacterized protein OS=Mycolicibacterium smegmatis (strain ATCC 700084 / mc(2)155) OX=246196 GN=MSMEG_5797 PE=4 SV=1
A0QV03	RpoC-ALFA vs No ALFA	-0.357398	0.410911	-0.86977	6	0.417858	0.681407	NA	0.0294118	0	A0QV03	A0QV03	A0QV03_MYCS2 50S ribosomal protein L28 OS=Mycolicibacterium smegmatis (strain ATCC 700084 / mc(2)155) OX=246196 GN=rpmB PE=1 SV=1
A0QWK7	RpoC-ALFA vs No ALFA	-0.358925	0.419415	-0.855776	6	0.424972	0.682144	NA	0.216667	0.0833333	A0QWK7	A0QWK7	A0QWK7_MYCS2 Histidine--tRNA ligase OS=Mycolicibacterium smegmatis (strain ATCC 700084 / mc(2)155) OX=246196 GN=hisS PE=3 SV=1
A0R5X8	RpoC-ALFA vs No ALFA	-0.35911	0.594758	-0.603792	6	0.568092	0.759838	NA	0.114583	0.0625	A0R5X8	PATR	PATR_MYCS2 Putative phenylalanine aminotransferase OS=Mycolicibacterium smegmatis (strain ATCC 700084 / mc(2)155) OX=246196 GN=pat PE=1 SV=1
A0R373	RpoC-ALFA vs No ALFA	-0.359221	0.71555	-0.50202	5	0.636975	0.7875	NA	0.483333	0	A0R373	A0R373	A0R373_MYCS2 Ectoine/hydroxyectoine ABC transporter solute-binding protein OS=Mycolicibacterium smegmatis (strain ATCC 700084 / mc(2)155) OX=246196 GN=ehuB PE=4 SV=1
A0R4H2	RpoC-ALFA vs No ALFA	-0.359377	0.791284	-0.45417	6	0.665673	0.805179	NA	0.1	0	A0R4H2	A0R4H2	A0R4H2_MYCS2 Phosphoribosylformylglycinamidine synthase subunit PurS OS=Mycolicibacterium smegmatis (strain ATCC 700084 / mc(2)155) OX=246196 GN=purS PE=3 SV=1
A0QYE7	RpoC-ALFA vs No ALFA	-0.361421	0.501199	-0.721113	6	0.497963	0.720491	NA	0.254902	0.00980392	A0QYE7	A0QYE7	A0QYE7_MYCS2 6-phosphogluconate dehydrogenase, decarboxylating OS=Mycolicibacterium smegmatis (strain ATCC 700084 / mc(2)155) OX=246196 GN=gnd PE=3 SV=1
A0R5E1	RpoC-ALFA vs No ALFA	-0.362054	0.403702	-0.896837	6	0.404352	0.679239	NA	0.133333	0	A0R5E1	CSPA	CSPA_MYCS2 Probable cold shock protein A OS=Mycolicibacterium smegmatis (strain ATCC 700084 / mc(2)155) OX=246196 GN=cspA PE=1 SV=1
A0R4H6	RpoC-ALFA vs No ALFA	-0.362415	0.52319	-0.692703	6	0.514399	0.728272	NA	0.194444	0.0185185	A0R4H6	A0R4H6	A0R4H6_MYCS2 Glutathione peroxidase OS=Mycolicibacterium smegmatis (strain ATCC 700084 / mc(2)155) OX=246196 GN=MSMEG_5837 PE=3 SV=1
A0R467	RpoC-ALFA vs No ALFA	-0.36269	0.700499	-0.517759	6	0.623155	0.782893	NA	0.0277778	0.0277778	A0R467	A0R467	A0R467_MYCS2 Uncharacterized protein OS=Mycolicibacterium smegmatis (strain ATCC 700084 / mc(2)155) OX=246196 GN=MSMEG_5722 PE=4 SV=1
A0R348	RpoC-ALFA vs No ALFA	-0.362914	0.520654	-0.697035	6	0.511869	0.725894	NA	0.0894309	0	A0R348	A0R348	A0R348_MYCS2 Uncharacterized protein OS=Mycolicibacterium smegmatis (strain ATCC 700084 / mc(2)155) OX=246196 GN=MSMEG_5342 PE=4 SV=1
A0R6A2	RpoC-ALFA vs No ALFA	-0.364277	0.449848	-0.809778	6	0.448982	0.694696	NA	0.0740741	0.0555556	A0R6A2	A0R6A2	A0R6A2_MYCS2 Peptide methionine sulfoxide reductase MsrA OS=Mycolicibacterium smegmatis (strain ATCC 700084 / mc(2)155) OX=246196 GN=msrA PE=3 SV=1
A0QYV9	RpoC-ALFA vs No ALFA	-0.364846	0.507466	-0.718957	6	0.499198	0.720525	NA	0.166667	0.00925926	A0QYV9	A0QYV9	A0QYV9_MYCS2 Uncharacterized protein OS=Mycolicibacterium smegmatis (strain ATCC 700084 / mc(2)155) OX=246196 GN=MSMEG_3804 PE=4 SV=1
A0QWQ5	RpoC-ALFA vs No ALFA	-0.365142	0.464345	-0.786359	6	0.461576	0.69935	NA	0	0	A0QWQ5	YQGF	YQGF_MYCS2 Putative pre-16S rRNA nuclease OS=Mycolicibacterium smegmatis (strain ATCC 700084 / mc(2)155) OX=246196 GN=MSMEG_3026 PE=3 SV=1
Q50441	RpoC-ALFA vs No ALFA	-0.365394	0.436534	-0.837034	6	0.434639	0.688629	NA	0.0740741	0.0185185	Q50441	AHPD	AHPD_MYCS2 Alkyl hydroperoxide reductase AhpD OS=Mycolicibacterium smegmatis (strain ATCC 700084 / mc(2)155) OX=246196 GN=ahpD PE=3 SV=2
A0QT95	RpoC-ALFA vs No ALFA	-0.366378	0.358452	-1.02211	6	0.346158	0.640289	NA	0	0	A0QT95	A0QT95	A0QT95_MYCS2 Short-chain dehydrogenase/reductase SDR OS=Mycolicibacterium smegmatis (strain ATCC 700084 / mc(2)155) OX=246196 GN=MSMEG_1760 PE=3 SV=1
A0R511	RpoC-ALFA vs No ALFA	-0.366805	0.718725	-0.510356	6	0.628029	0.786075	NA	0.0555556	0	A0R511	A0R511	A0R511_MYCS2 Acetoacetyl-CoA synthase OS=Mycolicibacterium smegmatis (strain ATCC 700084 / mc(2)155) OX=246196 GN=MSMEG_6024 PE=3 SV=1
A0R5R0	RpoC-ALFA vs No ALFA	-0.366874	0.464761	-0.789382	6	0.459936	0.698398	NA	0.111111	0.111111	A0R5R0	RECR	RECR_MYCS2 Recombination protein RecR OS=Mycolicibacterium smegmatis (strain ATCC 700084 / mc(2)155) OX=246196 GN=recR PE=3 SV=1
A0R349	RpoC-ALFA vs No ALFA	-0.367097	0.598075	-0.613797	6	0.561883	0.756527	NA	0	0	A0R349	A0R349	A0R349_MYCS2 Uncharacterized protein OS=Mycolicibacterium smegmatis (strain ATCC 700084 / mc(2)155) OX=246196 GN=MSMEG_5343 PE=4 SV=1
A0R079	RpoC-ALFA vs No ALFA	-0.36795	0.874047	-0.420973	6	0.688438	0.81961	NA	0.166667	0.0650407	A0R079	GLN1B	GLN1B_MYCS2 Glutamine synthetase OS=Mycolicibacterium smegmatis (strain ATCC 700084 / mc(2)155) OX=246196 GN=glnA PE=1 SV=1
A0QRA5	RpoC-ALFA vs No ALFA	-0.368593	0.445251	-0.827831	2	0.494821	0.716527	NA	0.333333	0	A0QRA5	A0QRA5	A0QRA5_MYCS2 ABC-type molybdenum transport system, ATPase component OS=Mycolicibacterium smegmatis (strain ATCC 700084 / mc(2)155) OX=246196 GN=MSMEG_1046 PE=4 SV=1
A0QTR2	RpoC-ALFA vs No ALFA	-0.369167	0.47624	-0.77517	6	0.46768	0.69935	NA	0.0185185	0.0185185	A0QTR2	A0QTR2	A0QTR2_MYCS2 ATP-binding protein OS=Mycolicibacterium smegmatis (strain ATCC 700084 / mc(2)155) OX=246196 GN=MSMEG_1934 PE=4 SV=1
A0QTF4	RpoC-ALFA vs No ALFA	-0.369226	0.421394	-0.876201	6	0.414619	0.680119	NA	0	0	A0QTF4	A0QTF4	A0QTF4_MYCS2 Acyl-CoA dehydrogenase OS=Mycolicibacterium smegmatis (strain ATCC 700084 / mc(2)155) OX=246196 GN=MSMEG_1821 PE=3 SV=1
A0QNI5	RpoC-ALFA vs No ALFA	-0.371106	0.818769	-0.453248	6	0.6663	0.805179	NA	0.354167	0.0208333	A0QNI5	ESPE	ESPE_MYCS2 ESX-1 secretion-associated protein EspE OS=Mycolicibacterium smegmatis (strain ATCC 700084 / mc(2)155) OX=246196 GN=espE PE=4 SV=1
A0R4D2	RpoC-ALFA vs No ALFA	-0.371562	0.571569	-0.650073	6	0.539722	0.744674	NA	0.362745	0.0196078	A0R4D2	Y5792	Y5792_MYCS2 UPF0678 fatty acid-binding protein-like protein MSMEG_5792/MSMEI_5639 OS=Mycolicibacterium smegmatis (strain ATCC 700084 / mc(2)155) OX=246196 GN=MSMEG_5792 PE=3 SV=1
A0R3C7	RpoC-ALFA vs No ALFA	-0.372016	0.600135	-0.619888	6	0.558123	0.753741	NA	0.135417	0.0208333	A0R3C7	GLMU	GLMU_MYCS2 Bifunctional protein GlmU OS=Mycolicibacterium smegmatis (strain ATCC 700084 / mc(2)155) OX=246196 GN=glmU PE=3 SV=1
A0QSP9	RpoC-ALFA vs No ALFA	-0.372363	0.329395	-1.13045	6	0.301442	0.609474	NA	0.1	0.02	A0QSP9	RS9	RS9_MYCS2 30S ribosomal protein S9 OS=Mycolicibacterium smegmatis (strain ATCC 700084 / mc(2)155) OX=246196 GN=rpsI PE=1 SV=1
A0QUX6	RpoC-ALFA vs No ALFA	-0.373856	0.380529	-0.982464	6	0.363812	0.650284	NA	0.13285	0.0289855	A0QUX6	A0QUX6	A0QUX6_MYCS2 Acetolactate synthase OS=Mycolicibacterium smegmatis (strain ATCC 700084 / mc(2)155) OX=246196 GN=ilvB PE=3 SV=1
A0QYE1	RpoC-ALFA vs No ALFA	-0.3747	0.36001	-1.04081	6	0.338077	0.630228	NA	0.0625	0	A0QYE1	A0QYE1	A0QYE1_MYCS2 Urease subunit beta OS=Mycolicibacterium smegmatis (strain ATCC 700084 / mc(2)155) OX=246196 GN=ureB PE=3 SV=1
A0QQF0	RpoC-ALFA vs No ALFA	-0.37475	0.462251	-0.810706	6	0.448488	0.694665	NA	0.122807	0.0350877	A0QQF0	A0QQF0	A0QQF0_MYCS2 Chaperone protein ClpB OS=Mycolicibacterium smegmatis (strain ATCC 700084 / mc(2)155) OX=246196 GN=clpB PE=3 SV=1
A0QT73	RpoC-ALFA vs No ALFA	-0.376306	0.408661	-0.920827	6	0.392659	0.672915	NA	0.125	0	A0QT73	A0QT73	A0QT73_MYCS2 Dehydrogenase/reductase SDR family protein member 4 OS=Mycolicibacterium smegmatis (strain ATCC 700084 / mc(2)155) OX=246196 GN=MSMEG_1740 PE=4 SV=1
A0QPH6	RpoC-ALFA vs No ALFA	-0.377535	0.518669	-0.727892	6	0.494094	0.716527	NA	0.152381	0.0166667	A0QPH6	A0QPH6	A0QPH6_MYCS2 Putative non-ribosomal peptide synthase OS=Mycolicibacterium smegmatis (strain ATCC 700084 / mc(2)155) OX=246196 GN=MSMEG_0401 PE=4 SV=1
A0R2M7	RpoC-ALFA vs No ALFA	-0.377819	0.464987	-0.812536	5	0.453418	0.695123	NA	0.462963	0.240741	A0R2M7	A0R2M7	A0R2M7_MYCS2 Uncharacterized protein OS=Mycolicibacterium smegmatis (strain ATCC 700084 / mc(2)155) OX=246196 GN=MSMEG_5169 PE=4 SV=1
A0R5B0	RpoC-ALFA vs No ALFA	-0.378318	0.359633	-1.05195	6	0.333331	0.630145	NA	0	0	A0R5B0	A0R5B0	A0R5B0_MYCS2 Anti-sigma factor antagonist OS=Mycolicibacterium smegmatis (strain ATCC 700084 / mc(2)155) OX=246196 GN=MSMEG_6127 PE=3 SV=1
A0R3I9	RpoC-ALFA vs No ALFA	-0.379422	0.375137	-1.01142	6	0.350849	0.641965	NA	0.133333	0	A0R3I9	RL32	RL32_MYCS2 50S ribosomal protein L32 OS=Mycolicibacterium smegmatis (strain ATCC 700084 / mc(2)155) OX=246196 GN=rpmF PE=1 SV=1
A0R425	RpoC-ALFA vs No ALFA	-0.380685	0.464347	-0.819829	6	0.443654	0.692617	NA	0.0789474	0.0526316	A0R425	A0R425	A0R425_MYCS2 Glyoxalase family protein OS=Mycolicibacterium smegmatis (strain ATCC 700084 / mc(2)155) OX=246196 GN=MSMEG_5680 PE=4 SV=1
A0QZ50	RpoC-ALFA vs No ALFA	-0.380841	0.421709	-0.903089	6	0.40128	0.67814	NA	0.05	0.025	A0QZ50	A0QZ50	A0QZ50_MYCS2 Ectoine dioxygenase OS=Mycolicibacterium smegmatis (strain ATCC 700084 / mc(2)155) OX=246196 GN=thpD PE=3 SV=1
A0R7G6	RpoC-ALFA vs No ALFA	-0.381226	0.502209	-0.759098	6	0.476547	0.703517	NA	0.171091	0.0103245	A0R7G6	INO1	INO1_MYCS2 Inositol-3-phosphate synthase OS=Mycolicibacterium smegmatis (strain ATCC 700084 / mc(2)155) OX=246196 GN=ino1 PE=1 SV=1
A0QTK2	RpoC-ALFA vs No ALFA	-0.381361	0.62781	-0.607446	6	0.56582	0.759268	NA	0.268519	0.0185185	A0QTK2	MTRA	MTRA_MYCS2 DNA-binding response regulator MtrA OS=Mycolicibacterium smegmatis (strain ATCC 700084 / mc(2)155) OX=246196 GN=mtrA PE=1 SV=1
A0QRA7	RpoC-ALFA vs No ALFA	-0.382392	0.434919	-0.879226	6	0.413102	0.679239	NA	0.0888889	0.0222222	A0QRA7	A0QRA7	A0QRA7_MYCS2 Probable enoyl-CoA hydratase OS=Mycolicibacterium smegmatis (strain ATCC 700084 / mc(2)155) OX=246196 GN=MSMEG_1048 PE=4 SV=1
A0QW27	RpoC-ALFA vs No ALFA	-0.383522	0.46151	-0.831015	6	0.437778	0.689754	NA	0.151515	0.0151515	A0QW27	A0QW27	A0QW27_MYCS2 Peptide-methionine (R)-S-oxide reductase OS=Mycolicibacterium smegmatis (strain ATCC 700084 / mc(2)155) OX=246196 GN=msrB PE=4 SV=1
A0QRD4	RpoC-ALFA vs No ALFA	-0.384138	0.378897	-1.01383	6	0.349787	0.641965	NA	0	0	A0QRD4	A0QRD4	A0QRD4_MYCS2 Uncharacterized protein OS=Mycolicibacterium smegmatis (strain ATCC 700084 / mc(2)155) OX=246196 GN=MSMEG_1076 PE=4 SV=1
A0QVB9	RpoC-ALFA vs No ALFA	-0.384435	0.446332	-0.861322	6	0.422142	0.682144	NA	0.220899	0	A0QVB9	EFTS	EFTS_MYCS2 Elongation factor Ts OS=Mycolicibacterium smegmatis (strain ATCC 700084 / mc(2)155) OX=246196 GN=tsf PE=1 SV=1
A0QSU3	RpoC-ALFA vs No ALFA	-0.384474	0.42027	-0.914826	6	0.39556	0.675845	NA	0.173469	0.0272109	A0QSU3	A0QSU3	A0QSU3_MYCS2 Inosine-5'-monophosphate dehydrogenase OS=Mycolicibacterium smegmatis (strain ATCC 700084 / mc(2)155) OX=246196 GN=guaB PE=3 SV=1
A0QWD0	RpoC-ALFA vs No ALFA	-0.384768	0.612116	-0.628587	6	0.552781	0.749376	NA	0	0	A0QWD0	A0QWD0	A0QWD0_MYCS2 Transcriptional regulator, TetR family protein OS=Mycolicibacterium smegmatis (strain ATCC 700084 / mc(2)155) OX=246196 GN=MSMEG_2898 PE=4 SV=1
A0QQ93	RpoC-ALFA vs No ALFA	-0.384808	0.466062	-0.825657	6	0.440585	0.691297	NA	0.314815	0.0740741	A0QQ93	A0QQ93	A0QQ93_MYCS2 Uncharacterized protein OS=Mycolicibacterium smegmatis (strain ATCC 700084 / mc(2)155) OX=246196 GN=MSMEG_0672 PE=4 SV=1
A0R1E8	RpoC-ALFA vs No ALFA	-0.385125	0.475325	-0.810234	1	0.566494	0.759268	NA	0.533333	0.0666667	A0R1E8	PKS5	PKS5_MYCS2 Mycocerosic acid synthase-like polyketide synthase OS=Mycolicibacterium smegmatis (strain ATCC 700084 / mc(2)155) OX=246196 GN=pks5 PE=1 SV=1
A0QTY5	RpoC-ALFA vs No ALFA	-0.386189	0.45904	-0.841296	6	0.432427	0.686954	NA	0.104938	0.0185185	A0QTY5	A0QTY5	A0QTY5_MYCS2 Regulatory protein GntR, HTH:GntR OS=Mycolicibacterium smegmatis (strain ATCC 700084 / mc(2)155) OX=246196 GN=MSMEG_2009 PE=4 SV=1
A0R558	RpoC-ALFA vs No ALFA	-0.38663	0.464801	-0.831817	6	0.437358	0.689754	NA	0.103535	0.0126263	A0R558	SYC	SYC_MYCS2 Cysteine--tRNA ligase OS=Mycolicibacterium smegmatis (strain ATCC 700084 / mc(2)155) OX=246196 GN=cysS PE=3 SV=1
A0R171	RpoC-ALFA vs No ALFA	-0.386993	0.462008	-0.837633	6	0.434328	0.688629	NA	0.199454	0.00546448	A0R171	A0R171	A0R171_MYCS2 Pyruvate synthase OS=Mycolicibacterium smegmatis (strain ATCC 700084 / mc(2)155) OX=246196 GN=MSMEG_4646 PE=4 SV=1
A0R2X3	RpoC-ALFA vs No ALFA	-0.387293	0.332852	-1.16356	1	0.451965	0.695123	NA	0.472222	0.0555556	A0R2X3	A0R2X3	A0R2X3_MYCS2 Putative cystathionine gamma-synthase OS=Mycolicibacterium smegmatis (strain ATCC 700084 / mc(2)155) OX=246196 GN=MSMEG_5265 PE=3 SV=1
A0QX69	RpoC-ALFA vs No ALFA	-0.387657	0.615674	-0.629646	5	0.556573	0.752217	NA	0.166667	0	A0QX69	A0QX69	A0QX69_MYCS2 Transcriptional regulator, TetR family protein OS=Mycolicibacterium smegmatis (strain ATCC 700084 / mc(2)155) OX=246196 GN=MSMEG_3193 PE=1 SV=1
A0QQJ4	RpoC-ALFA vs No ALFA	-0.387824	0.475296	-0.815964	6	0.445697	0.692617	NA	0.114379	0.0522876	A0QQJ4	FGD	FGD_MYCS2 F420-dependent glucose-6-phosphate dehydrogenase OS=Mycolicibacterium smegmatis (strain ATCC 700084 / mc(2)155) OX=246196 GN=fgd PE=1 SV=2
A0QZF0	RpoC-ALFA vs No ALFA	-0.38791	0.724842	-0.535165	5	0.615471	0.780384	NA	0	0	A0QZF0	A0QZF0	A0QZF0_MYCS2 Oxidoreductase, zinc-binding dehydrogenase family protein OS=Mycolicibacterium smegmatis (strain ATCC 700084 / mc(2)155) OX=246196 GN=MSMEG_4002 PE=3 SV=1
A0QTK6	RpoC-ALFA vs No ALFA	-0.388391	0.436795	-0.889184	6	0.408137	0.679239	NA	0.3	0.0857143	A0QTK6	A0QTK6	A0QTK6_MYCS2 Ribosome hibernation promoting factor OS=Mycolicibacterium smegmatis (strain ATCC 700084 / mc(2)155) OX=246196 GN=hpf PE=1 SV=1
Q9X5M0	RpoC-ALFA vs No ALFA	-0.388569	0.549024	-0.707745	6	0.505652	0.723673	NA	0.191358	0.0493827	Q9X5M0	SYR	SYR_MYCS2 Arginine--tRNA ligase OS=Mycolicibacterium smegmatis (strain ATCC 700084 / mc(2)155) OX=246196 GN=argS PE=3 SV=2
A0QND6	RpoC-ALFA vs No ALFA	-0.388605	0.442734	-0.87774	6	0.413847	0.679837	NA	0.125	0.015625	A0QND6	DPO3B	DPO3B_MYCS2 Beta sliding clamp OS=Mycolicibacterium smegmatis (strain ATCC 700084 / mc(2)155) OX=246196 GN=dnaN PE=1 SV=1
A0R196	RpoC-ALFA vs No ALFA	-0.388635	0.424949	-0.914545	6	0.395696	0.675845	NA	0.0555556	0.0111111	A0R196	CLPX	CLPX_MYCS2 ATP-dependent Clp protease ATP-binding subunit ClpX OS=Mycolicibacterium smegmatis (strain ATCC 700084 / mc(2)155) OX=246196 GN=clpX PE=3 SV=1
A0QSG6	RpoC-ALFA vs No ALFA	-0.389341	0.332247	-1.17184	6	0.285681	0.600526	NA	0.166667	0.0295359	A0QSG6	RS5	RS5_MYCS2 30S ribosomal protein S5 OS=Mycolicibacterium smegmatis (strain ATCC 700084 / mc(2)155) OX=246196 GN=rpsE PE=1 SV=1
A0R5H5	RpoC-ALFA vs No ALFA	-0.390141	0.457719	-0.852359	6	0.426723	0.682144	NA	0.444444	0.0555556	A0R5H5	A0R5H5	A0R5H5_MYCS2 Anion-transporting ATPase OS=Mycolicibacterium smegmatis (strain ATCC 700084 / mc(2)155) OX=246196 GN=MSMEG_6193 PE=4 SV=1
A0R5B1	RpoC-ALFA vs No ALFA	-0.390803	0.41548	-0.940607	6	0.383215	0.666412	NA	0	0	A0R5B1	A0R5B1	A0R5B1_MYCS2 HATPase_c domain-containing protein OS=Mycolicibacterium smegmatis (strain ATCC 700084 / mc(2)155) OX=246196 GN=MSMEG_6129 PE=4 SV=1
A0QZ48	RpoC-ALFA vs No ALFA	-0.391357	0.45227	-0.865316	6	0.420113	0.681788	NA	0.0333333	0.00833333	A0QZ48	PUP	PUP_MYCS2 Prokaryotic ubiquitin-like protein Pup OS=Mycolicibacterium smegmatis (strain ATCC 700084 / mc(2)155) OX=246196 GN=pup PE=1 SV=1
A0R426	RpoC-ALFA vs No ALFA	-0.392693	0.56224	-0.698443	6	0.511049	0.725894	NA	0.03125	0.0104167	A0R426	A0R426	A0R426_MYCS2 Probable ferredoxin/ferredoxin--NADP reductase OS=Mycolicibacterium smegmatis (strain ATCC 700084 / mc(2)155) OX=246196 GN=MSMEG_5681 PE=4 SV=1
A0R524	RpoC-ALFA vs No ALFA	-0.393165	0.509881	-0.771093	6	0.469919	0.70001	NA	0.178571	0.0238095	A0R524	A0R524	A0R524_MYCS2 Pigment production hydroxylase OS=Mycolicibacterium smegmatis (strain ATCC 700084 / mc(2)155) OX=246196 GN=MSMEG_6038 PE=4 SV=1
A0R462	RpoC-ALFA vs No ALFA	-0.393359	0.432348	-0.909822	6	0.397991	0.676205	NA	0	0	A0R462	A0R462	A0R462_MYCS2 Pyridoxamine 5'-phosphate oxidase family protein OS=Mycolicibacterium smegmatis (strain ATCC 700084 / mc(2)155) OX=246196 GN=MSMEG_5717 PE=4 SV=1
A0R5R6	RpoC-ALFA vs No ALFA	-0.393588	0.420176	-0.936722	6	0.385056	0.66758	NA	0.191176	0.0441176	A0R5R6	A0R5R6	A0R5R6_MYCS2 DNA polymerase III subunit gamma/tau OS=Mycolicibacterium smegmatis (strain ATCC 700084 / mc(2)155) OX=246196 GN=dnaX PE=3 SV=1
A0QXX7	RpoC-ALFA vs No ALFA	-0.393658	0.591527	-0.665495	6	0.53047	0.737614	NA	0.489744	0.000854701	A0QXX7	KATG2	KATG2_MYCS2 Catalase-peroxidase 2 OS=Mycolicibacterium smegmatis (strain ATCC 700084 / mc(2)155) OX=246196 GN=katG2 PE=1 SV=1
A0QWQ0	RpoC-ALFA vs No ALFA	-0.394103	0.466556	-0.844707	6	0.430662	0.685983	NA	0.201389	0.0347222	A0QWQ0	A0QWQ0	A0QWQ0_MYCS2 Uncharacterized protein OS=Mycolicibacterium smegmatis (strain ATCC 700084 / mc(2)155) OX=246196 GN=MSMEG_3020 PE=4 SV=1
A0QTS8	RpoC-ALFA vs No ALFA	-0.39513	0.496303	-0.796148	6	0.456282	0.696924	NA	0.0501792	0.0107527	A0QTS8	A0QTS8	A0QTS8_MYCS2 Uncharacterized protein OS=Mycolicibacterium smegmatis (strain ATCC 700084 / mc(2)155) OX=246196 GN=MSMEG_1950 PE=3 SV=1
A0QWG6	RpoC-ALFA vs No ALFA	-0.396666	0.33964	-1.1679	6	0.287151	0.600526	NA	0	0	A0QWG6	PIMA	PIMA_MYCS2 Phosphatidyl-myo-inositol mannosyltransferase OS=Mycolicibacterium smegmatis (strain ATCC 700084 / mc(2)155) OX=246196 GN=pimA PE=1 SV=1
A0QR76	RpoC-ALFA vs No ALFA	-0.396957	0.550145	-0.721549	5	0.502892	0.72119	NA	0.444444	0.111111	A0QR76	A0QR76	A0QR76_MYCS2 Uncharacterized protein OS=Mycolicibacterium smegmatis (strain ATCC 700084 / mc(2)155) OX=246196 GN=MSMEG_1013 PE=4 SV=1
A0QYQ2	RpoC-ALFA vs No ALFA	-0.397219	0.553623	-0.71749	6	0.500039	0.720573	NA	0.25	0.0833333	A0QYQ2	A0QYQ2	A0QYQ2_MYCS2 Transcriptional regulator OS=Mycolicibacterium smegmatis (strain ATCC 700084 / mc(2)155) OX=246196 GN=MSMEG_3741 PE=4 SV=1
A0R629	RpoC-ALFA vs No ALFA	-0.398036	0.450555	-0.883435	6	0.410998	0.679239	NA	0.125	0.0208333	A0R629	A0R629	A0R629_MYCS2 UDP-galactopyranose mutase OS=Mycolicibacterium smegmatis (strain ATCC 700084 / mc(2)155) OX=246196 GN=glf PE=1 SV=1
A0R4D5	RpoC-ALFA vs No ALFA	-0.398121	0.565236	-0.704345	6	0.50762	0.724249	NA	0.166667	0.0833333	A0R4D5	A0R4D5	A0R4D5_MYCS2 4-amino-4-deoxychorismate lyase OS=Mycolicibacterium smegmatis (strain ATCC 700084 / mc(2)155) OX=246196 GN=MSMEG_5795 PE=4 SV=1
A0QUV6	RpoC-ALFA vs No ALFA	-0.398193	0.430116	-0.92578	6	0.390278	0.670766	NA	0.0571429	0.00714286	A0QUV6	A0QUV6	A0QUV6_MYCS2 Electron transfer flavoprotein, beta subunit OS=Mycolicibacterium smegmatis (strain ATCC 700084 / mc(2)155) OX=246196 GN=etfB PE=3 SV=1
A0R635	RpoC-ALFA vs No ALFA	-0.398206	0.4969	-0.801381	6	0.453469	0.695123	NA	0.1	0.025	A0R635	Y6410	Y6410_MYCS2 Putative Rieske 2Fe-2S iron-sulfur protein MSMEG_6410/MSMEI_6242 OS=Mycolicibacterium smegmatis (strain ATCC 700084 / mc(2)155) OX=246196 GN=MSMEG_6410 PE=1 SV=1
A0QU48	RpoC-ALFA vs No ALFA	-0.39847	0.620193	-0.642493	6	0.544306	0.746382	NA	0.151515	0.0606061	A0QU48	A0QU48	A0QU48_MYCS2 Homogentisate 1,2-dioxygenase OS=Mycolicibacterium smegmatis (strain ATCC 700084 / mc(2)155) OX=246196 GN=hmgA PE=3 SV=1
A0R775	RpoC-ALFA vs No ALFA	-0.399559	0.892453	-0.447709	4	0.67754	0.813413	NA	0.222222	0.0555556	A0R775	A0R775	A0R775_MYCS2 Excinuclease ABC, A subunit OS=Mycolicibacterium smegmatis (strain ATCC 700084 / mc(2)155) OX=246196 GN=uvrA PE=4 SV=1
A0QPJ7	RpoC-ALFA vs No ALFA	-0.399838	0.546879	-0.731127	6	0.492255	0.716527	NA	0.203252	0.0528455	A0QPJ7	A0QPJ7	A0QPJ7_MYCS2 Transferase OS=Mycolicibacterium smegmatis (strain ATCC 700084 / mc(2)155) OX=246196 GN=MSMEG_0422 PE=4 SV=1
A0R724	RpoC-ALFA vs No ALFA	-0.400584	1.01413	-0.395002	6	0.706502	0.82812	NA	0.277778	0.277778	A0R724	A0R724	A0R724_MYCS2 MaoC like domain protein OS=Mycolicibacterium smegmatis (strain ATCC 700084 / mc(2)155) OX=246196 GN=MSMEG_6754 PE=1 SV=1
A0QVB6	RpoC-ALFA vs No ALFA	-0.401762	0.492293	-0.816103	6	0.445624	0.692617	NA	0	0	A0QVB6	A0QVB6	A0QVB6_MYCS2 Putative oxidoreductase OS=Mycolicibacterium smegmatis (strain ATCC 700084 / mc(2)155) OX=246196 GN=MSMEG_2516 PE=4 SV=1
A0R0W1	RpoC-ALFA vs No ALFA	-0.401975	0.451143	-0.891016	6	0.407229	0.679239	NA	0.130435	0.0217391	A0R0W1	A0R0W1	A0R0W1_MYCS2 Assimilatory sulfite reductase (ferredoxin) OS=Mycolicibacterium smegmatis (strain ATCC 700084 / mc(2)155) OX=246196 GN=MSMEG_4527 PE=4 SV=1
A0R2C0	RpoC-ALFA vs No ALFA	-0.402101	0.55179	-0.728722	6	0.493622	0.716527	NA	0.126263	0.0151515	A0R2C0	A0R2C0	A0R2C0_MYCS2 ABC transporter, ATP-binding protein SugC OS=Mycolicibacterium smegmatis (strain ATCC 700084 / mc(2)155) OX=246196 GN=MSMEG_5058 PE=1 SV=1
A0QX15	RpoC-ALFA vs No ALFA	-0.402355	0.615408	-0.653802	6	0.537475	0.742723	NA	0.104762	0.0190476	A0QX15	A0QX15	A0QX15_MYCS2 Thioredoxin OS=Mycolicibacterium smegmatis (strain ATCC 700084 / mc(2)155) OX=246196 GN=trx PE=4 SV=1
A0QX00	RpoC-ALFA vs No ALFA	-0.403112	0.37383	-1.07833	6	0.322317	0.624337	NA	0.174863	0.0327869	A0QX00	A0QX00	A0QX00_MYCS2 FeS assembly protein SufD OS=Mycolicibacterium smegmatis (strain ATCC 700084 / mc(2)155) OX=246196 GN=sufD PE=3 SV=1
A0QZ01	RpoC-ALFA vs No ALFA	-0.403734	0.398949	-1.01199	6	0.350597	0.641965	NA	0.368421	0.00877193	A0QZ01	A0QZ01	A0QZ01_MYCS2 Carboxylic ester hydrolase OS=Mycolicibacterium smegmatis (strain ATCC 700084 / mc(2)155) OX=246196 GN=MSMEG_3848 PE=3 SV=1
A0QX02	RpoC-ALFA vs No ALFA	-0.403826	0.63803	-0.632927	6	0.550127	0.749376	NA	0.159091	0.0378788	A0QX02	A0QX02	A0QX02_MYCS2 Cysteine desulfurase OS=Mycolicibacterium smegmatis (strain ATCC 700084 / mc(2)155) OX=246196 GN=MSMEG_3125 PE=3 SV=1
A0QZX6	RpoC-ALFA vs No ALFA	-0.404261	0.428911	-0.942528	6	0.382307	0.666051	NA	0.383966	0	A0QZX6	A0QZX6	A0QZX6_MYCS2 Methionine synthase OS=Mycolicibacterium smegmatis (strain ATCC 700084 / mc(2)155) OX=246196 GN=metH PE=3 SV=1
A0QPN2	RpoC-ALFA vs No ALFA	-0.404305	0.413718	-0.977246	6	0.366188	0.650284	NA	0.25	0.0438596	A0QPN2	TOPON	TOPON_MYCS2 Topoisomerase subunit TopoN OS=Mycolicibacterium smegmatis (strain ATCC 700084 / mc(2)155) OX=246196 GN=topoN PE=1 SV=2
A0R6P7	RpoC-ALFA vs No ALFA	-0.406474	0.537703	-0.755945	6	0.4783	0.704836	NA	0.203704	0.0462963	A0R6P7	A0R6P7	A0R6P7_MYCS2 Short-chain dehydrogenase/reductase SDR OS=Mycolicibacterium smegmatis (strain ATCC 700084 / mc(2)155) OX=246196 GN=MSMEG_6626 PE=4 SV=1
A0QRA0	RpoC-ALFA vs No ALFA	-0.407608	0.662917	-0.61487	6	0.56122	0.756527	NA	0.277778	0.144444	A0QRA0	A0QRA0	A0QRA0_MYCS2 O-phosphoserine phosphohydrolase OS=Mycolicibacterium smegmatis (strain ATCC 700084 / mc(2)155) OX=246196 GN=serB PE=3 SV=1
A0QU00	RpoC-ALFA vs No ALFA	-0.407712	0.741039	-0.550189	6	0.602054	0.773601	NA	0.395833	0.0625	A0QU00	A0QU00	A0QU00_MYCS2 Short chain dehydrogenase OS=Mycolicibacterium smegmatis (strain ATCC 700084 / mc(2)155) OX=246196 GN=MSMEG_2026 PE=3 SV=1
A0QUC9	RpoC-ALFA vs No ALFA	-0.407858	0.453957	-0.898452	4	0.419738	0.681788	NA	0.4	0	A0QUC9	A0QUC9	A0QUC9_MYCS2 Aldehyde dehydrogenase OS=Mycolicibacterium smegmatis (strain ATCC 700084 / mc(2)155) OX=246196 GN=MSMEG_2163 PE=4 SV=1
A0R0A8	RpoC-ALFA vs No ALFA	-0.407938	0.516843	-0.789288	6	0.459987	0.698398	NA	0.172619	0.0297619	A0R0A8	A0R0A8	A0R0A8_MYCS2 Uncharacterized protein OS=Mycolicibacterium smegmatis (strain ATCC 700084 / mc(2)155) OX=246196 GN=MSMEG_4321 PE=4 SV=1
A0QQ51	RpoC-ALFA vs No ALFA	-0.408505	0.415599	-0.982931	6	0.363601	0.650284	NA	0.111111	0.0277778	A0QQ51	A0QQ51	A0QQ51_MYCS2 Amidohydrolase family protein OS=Mycolicibacterium smegmatis (strain ATCC 700084 / mc(2)155) OX=246196 GN=MSMEG_0628 PE=4 SV=1
A0R6V6	RpoC-ALFA vs No ALFA	-0.409415	0.462693	-0.884853	6	0.410291	0.679239	NA	0.15261	0.0301205	A0R6V6	A0R6V6	A0R6V6_MYCS2 Glutaryl-CoA dehydrogenase OS=Mycolicibacterium smegmatis (strain ATCC 700084 / mc(2)155) OX=246196 GN=MSMEG_6686 PE=1 SV=1
A0R2V8	RpoC-ALFA vs No ALFA	-0.409453	0.521198	-0.7856	6	0.461988	0.69935	NA	0.0867347	0.0187075	A0R2V8	A0R2V8	A0R2V8_MYCS2 CalR9 protein OS=Mycolicibacterium smegmatis (strain ATCC 700084 / mc(2)155) OX=246196 GN=MSMEG_5250 PE=4 SV=1
A0QZ11	RpoC-ALFA vs No ALFA	-0.409736	0.655296	-0.625268	6	0.554815	0.750979	NA	0.277778	0.0909091	A0QZ11	RBPA	RBPA_MYCS2 RNA polymerase-binding protein RbpA OS=Mycolicibacterium smegmatis (strain ATCC 700084 / mc(2)155) OX=246196 GN=rbpA PE=1 SV=2
A0QSD7	RpoC-ALFA vs No ALFA	-0.410003	0.331893	-1.23535	6	0.262876	0.585383	NA	0.0501792	0.016129	A0QSD7	RS3	RS3_MYCS2 30S ribosomal protein S3 OS=Mycolicibacterium smegmatis (strain ATCC 700084 / mc(2)155) OX=246196 GN=rpsC PE=1 SV=1
A0R115	RpoC-ALFA vs No ALFA	-0.410057	0.545761	-0.751349	6	0.480864	0.707087	NA	0.0698925	0.00537634	A0R115	PROA	PROA_MYCS2 Gamma-glutamyl phosphate reductase OS=Mycolicibacterium smegmatis (strain ATCC 700084 / mc(2)155) OX=246196 GN=proA PE=3 SV=1
A0R4M9	RpoC-ALFA vs No ALFA	-0.41204	0.527453	-0.781188	6	0.46439	0.69935	NA	0.194444	0.0277778	A0R4M9	OTSA	OTSA_MYCS2 Trehalose-6-phosphate synthase OS=Mycolicibacterium smegmatis (strain ATCC 700084 / mc(2)155) OX=246196 GN=otsA PE=1 SV=1
A0R2T0	RpoC-ALFA vs No ALFA	-0.412407	0.395286	-1.04331	6	0.337004	0.630145	NA	0.163743	0.0321637	A0R2T0	A0R2T0	A0R2T0_MYCS2 Ribosome-binding ATPase YchF OS=Mycolicibacterium smegmatis (strain ATCC 700084 / mc(2)155) OX=246196 GN=ychF PE=3 SV=1
A0QYC8	RpoC-ALFA vs No ALFA	-0.413149	0.588095	-0.70252	6	0.508679	0.724249	NA	0.0925926	0.037037	A0QYC8	A0QYC8	A0QYC8_MYCS2 zf-CGNR domain-containing protein OS=Mycolicibacterium smegmatis (strain ATCC 700084 / mc(2)155) OX=246196 GN=MSMEG_3613 PE=4 SV=1
A0R566	RpoC-ALFA vs No ALFA	-0.413682	0.611981	-0.675973	6	0.524243	0.731703	NA	0.166667	0	A0R566	CYNT	CYNT_MYCS2 Carbonic anhydrase OS=Mycolicibacterium smegmatis (strain ATCC 700084 / mc(2)155) OX=246196 GN=cynT PE=1 SV=1
A0QVX5	RpoC-ALFA vs No ALFA	-0.414089	0.48576	-0.852456	6	0.426673	0.682144	NA	0	0	A0QVX5	MIAB	MIAB_MYCS2 tRNA-2-methylthio-N(6)-dimethylallyladenosine synthase OS=Mycolicibacterium smegmatis (strain ATCC 700084 / mc(2)155) OX=246196 GN=miaB PE=3 SV=1
A0R3P4	RpoC-ALFA vs No ALFA	-0.414402	0.555644	-0.745806	6	0.483968	0.709448	NA	0.114035	0.0350877	A0R3P4	A0R3P4	A0R3P4_MYCS2 DNA-(apurinic or apyrimidinic site) lyase OS=Mycolicibacterium smegmatis (strain ATCC 700084 / mc(2)155) OX=246196 GN=MSMEG_5545 PE=3 SV=1
A0R6N9	RpoC-ALFA vs No ALFA	-0.41474	0.454477	-0.912566	6	0.396656	0.675845	NA	0.0515152	0.0333333	A0R6N9	A0R6N9	A0R6N9_MYCS2 S-(Hydroxymethyl)glutathione dehydrogenase OS=Mycolicibacterium smegmatis (strain ATCC 700084 / mc(2)155) OX=246196 GN=MSMEG_6616 PE=3 SV=1
A0R7H5	RpoC-ALFA vs No ALFA	-0.414882	0.475604	-0.872327	6	0.416568	0.680547	NA	0.164021	0.042328	A0R7H5	SYL	SYL_MYCS2 Leucine--tRNA ligase OS=Mycolicibacterium smegmatis (strain ATCC 700084 / mc(2)155) OX=246196 GN=leuS PE=1 SV=1
A0R0B7	RpoC-ALFA vs No ALFA	-0.415452	0.646829	-0.64229	5	0.548972	0.749376	NA	0.222222	0.0694444	A0R0B7	A0R0B7	A0R0B7_MYCS2 Short chain dehydrogenase OS=Mycolicibacterium smegmatis (strain ATCC 700084 / mc(2)155) OX=246196 GN=MSMEG_4330 PE=4 SV=1
A0R1D2	RpoC-ALFA vs No ALFA	-0.416031	0.455579	-0.913193	6	0.396352	0.675845	NA	0.217949	0.025641	A0R1D2	A0R1D2	A0R1D2_MYCS2 Dihydrolipoamide acetyltransferase component of pyruvate dehydrogenase complex OS=Mycolicibacterium smegmatis (strain ATCC 700084 / mc(2)155) OX=246196 GN=MSMEG_4710 PE=3 SV=1
A0QZR0	RpoC-ALFA vs No ALFA	-0.417389	0.520976	-0.801168	6	0.453583	0.695123	NA	0.127451	0.0392157	A0QZR0	A0QZR0	A0QZR0_MYCS2 3-hydroxybutyryl-CoA dehydrogenase OS=Mycolicibacterium smegmatis (strain ATCC 700084 / mc(2)155) OX=246196 GN=MSMEG_4116 PE=4 SV=1
A0R1W4	RpoC-ALFA vs No ALFA	-0.417981	0.468567	-0.892041	6	0.406721	0.679239	NA	0.308333	0.075	A0R1W4	A0R1W4	A0R1W4_MYCS2 Non-ribosomal peptide synthetase OS=Mycolicibacterium smegmatis (strain ATCC 700084 / mc(2)155) OX=246196 GN=MSMEG_4896 PE=4 SV=1
A0QYH2	RpoC-ALFA vs No ALFA	-0.419943	0.577049	-0.727743	6	0.494179	0.716527	NA	0.126984	0.031746	A0QYH2	A0QYH2	A0QYH2_MYCS2 Succinate dehydrogenase OS=Mycolicibacterium smegmatis (strain ATCC 700084 / mc(2)155) OX=246196 GN=MSMEG_3657 PE=4 SV=1
A0QUG7	RpoC-ALFA vs No ALFA	-0.420475	0.338552	-1.24198	6	0.260588	0.584639	NA	0	0	A0QUG7	A0QUG7	A0QUG7_MYCS2 ZbpA protein OS=Mycolicibacterium smegmatis (strain ATCC 700084 / mc(2)155) OX=246196 GN=MSMEG_2201 PE=3 SV=1
A0QVB8	RpoC-ALFA vs No ALFA	-0.420733	0.318191	-1.32227	6	0.234248	0.559569	NA	0.0805243	0.0093633	A0QVB8	RS2	RS2_MYCS2 30S ribosomal protein S2 OS=Mycolicibacterium smegmatis (strain ATCC 700084 / mc(2)155) OX=246196 GN=rpsB PE=1 SV=2
A0QYD3	RpoC-ALFA vs No ALFA	-0.4211	0.486712	-0.865192	6	0.420176	0.681788	NA	0	0	A0QYD3	A0QYD3	A0QYD3_MYCS2 Alanine and proline-rich secreted protein Apa OS=Mycolicibacterium smegmatis (strain ATCC 700084 / mc(2)155) OX=246196 GN=MSMEG_3618 PE=3 SV=1
A0R025	RpoC-ALFA vs No ALFA	-0.421287	0.394639	-1.06753	5	0.334542	0.630145	NA	0	0	A0R025	MRAZ	MRAZ_MYCS2 Transcriptional regulator MraZ OS=Mycolicibacterium smegmatis (strain ATCC 700084 / mc(2)155) OX=246196 GN=mraZ PE=1 SV=1
A0QRG9	RpoC-ALFA vs No ALFA	-0.421813	0.497479	-0.847902	6	0.429014	0.684469	NA	0.255556	0.0333333	A0QRG9	A0QRG9	A0QRG9_MYCS2 Aconitate hydratase OS=Mycolicibacterium smegmatis (strain ATCC 700084 / mc(2)155) OX=246196 GN=MSMEG_1112 PE=4 SV=1
A0QYU8	RpoC-ALFA vs No ALFA	-0.424071	0.354027	-1.19785	6	0.276144	0.593543	NA	0.283333	0.00833333	A0QYU8	A0QYU8	A0QYU8_MYCS2 Translation initiation factor IF-3 OS=Mycolicibacterium smegmatis (strain ATCC 700084 / mc(2)155) OX=246196 GN=infC PE=3 SV=1
A0R2H4	RpoC-ALFA vs No ALFA	-0.424529	0.480716	-0.883117	6	0.411156	0.679239	NA	0.128205	0.025641	A0R2H4	A0R2H4	A0R2H4_MYCS2 Acyl-CoA synthase OS=Mycolicibacterium smegmatis (strain ATCC 700084 / mc(2)155) OX=246196 GN=MSMEG_5114 PE=4 SV=1
A0R388	RpoC-ALFA vs No ALFA	-0.424529	0.4635	-0.915921	6	0.395029	0.675845	NA	0.45	0.266667	A0R388	A0R388	A0R388_MYCS2 Metallo-beta-lactamase family protein OS=Mycolicibacterium smegmatis (strain ATCC 700084 / mc(2)155) OX=246196 GN=MSMEG_5385 PE=4 SV=1
A0R2R7	RpoC-ALFA vs No ALFA	-0.424753	0.497464	-0.853837	6	0.425965	0.682144	NA	0.316667	0.0166667	A0R2R7	A0R2R7	A0R2R7_MYCS2 Hydrolase, alpha/beta fold family protein OS=Mycolicibacterium smegmatis (strain ATCC 700084 / mc(2)155) OX=246196 GN=MSMEG_5209 PE=4 SV=1
A0QQH8	RpoC-ALFA vs No ALFA	-0.424818	0.830137	-0.511744	5	0.630623	0.786508	NA	0.166667	0	A0QQH8	A0QQH8	A0QQH8_MYCS2 Thioesterase family protein OS=Mycolicibacterium smegmatis (strain ATCC 700084 / mc(2)155) OX=246196 GN=MSMEG_0760 PE=4 SV=1
A0QWT2	RpoC-ALFA vs No ALFA	-0.42638	0.419185	-1.01716	6	0.348323	0.641965	NA	0.15	0.0333333	A0QWT2	COABC	COABC_MYCS2 Coenzyme A biosynthesis bifunctional protein CoaBC OS=Mycolicibacterium smegmatis (strain ATCC 700084 / mc(2)155) OX=246196 GN=coaBC PE=1 SV=1
A0R5Q2	RpoC-ALFA vs No ALFA	-0.426589	0.467846	-0.911814	6	0.397021	0.675845	NA	0.402778	0.125	A0R5Q2	A0R5Q2	A0R5Q2_MYCS2 2-isopropylmalate synthase OS=Mycolicibacterium smegmatis (strain ATCC 700084 / mc(2)155) OX=246196 GN=leuA PE=3 SV=1
A0R2B7	RpoC-ALFA vs No ALFA	-0.429226	0.553445	-0.775553	6	0.46747	0.69935	NA	0.0670996	0.017316	A0R2B7	A0R2B7	A0R2B7_MYCS2 NAD-dependent malic enzyme OS=Mycolicibacterium smegmatis (strain ATCC 700084 / mc(2)155) OX=246196 GN=MSMEG_5055 PE=3 SV=1
A0QSX7	RpoC-ALFA vs No ALFA	-0.43074	0.375015	-1.14859	6	0.294444	0.605869	NA	0	0	A0QSX7	A0QSX7	A0QSX7_MYCS2 Roadblock/LC7 domain protein OS=Mycolicibacterium smegmatis (strain ATCC 700084 / mc(2)155) OX=246196 GN=MSMEG_1638 PE=4 SV=1
A0R730	RpoC-ALFA vs No ALFA	-0.431116	0.513723	-0.839198	6	0.433515	0.68807	NA	0.115942	0.0289855	A0R730	A0R730	A0R730_MYCS2 Glycerol-3-phosphate dehydrogenase OS=Mycolicibacterium smegmatis (strain ATCC 700084 / mc(2)155) OX=246196 GN=MSMEG_6761 PE=3 SV=1
A0QXZ5	RpoC-ALFA vs No ALFA	-0.431225	0.796421	-0.541454	5	0.611439	0.777482	NA	0.166667	0	A0QXZ5	A0QXZ5	A0QXZ5_MYCS2 Thiol peroxidase OS=Mycolicibacterium smegmatis (strain ATCC 700084 / mc(2)155) OX=246196 GN=tpx PE=3 SV=1
A0QQP2	RpoC-ALFA vs No ALFA	-0.431246	0.399696	-1.07893	6	0.322069	0.624337	NA	0.413174	0	A0QQP2	A0QQP2	A0QQP2_MYCS2 Phosphomethylpyrimidine synthase OS=Mycolicibacterium smegmatis (strain ATCC 700084 / mc(2)155) OX=246196 GN=thiC PE=3 SV=1
A0QZM7	RpoC-ALFA vs No ALFA	-0.431317	0.618042	-0.697876	6	0.51138	0.725894	NA	0.230769	0.0384615	A0QZM7	A0QZM7	A0QZM7_MYCS2 Putative monooxygenase OS=Mycolicibacterium smegmatis (strain ATCC 700084 / mc(2)155) OX=246196 GN=MSMEG_4083 PE=3 SV=1
A0R0W2	RpoC-ALFA vs No ALFA	-0.431324	0.480267	-0.898093	6	0.403733	0.679239	NA	0.0797101	0.0181159	A0R0W2	CYSH	CYSH_MYCS2 Adenosine 5'-phosphosulfate reductase OS=Mycolicibacterium smegmatis (strain ATCC 700084 / mc(2)155) OX=246196 GN=cysH PE=1 SV=1
A0QRU8	RpoC-ALFA vs No ALFA	-0.432578	0.529937	-0.816282	6	0.445529	0.692617	NA	0.397436	0.108974	A0QRU8	A0QRU8	A0QRU8_MYCS2 Phosphoadenosine phosphosulfate reductase OS=Mycolicibacterium smegmatis (strain ATCC 700084 / mc(2)155) OX=246196 GN=MSMEG_1245 PE=4 SV=1
A0QPL6	RpoC-ALFA vs No ALFA	-0.435496	0.437053	-0.996437	6	0.357511	0.646855	NA	0	0	A0QPL6	A0QPL6	A0QPL6_MYCS2 Uncharacterized protein OS=Mycolicibacterium smegmatis (strain ATCC 700084 / mc(2)155) OX=246196 GN=MSMEG_0441 PE=4 SV=1
A0QQ30	RpoC-ALFA vs No ALFA	-0.43581	0.562719	-0.774472	6	0.468063	0.69935	NA	0.0740741	0.037037	A0QQ30	A0QQ30	A0QQ30_MYCS2 Glyoxalase family protein OS=Mycolicibacterium smegmatis (strain ATCC 700084 / mc(2)155) OX=246196 GN=MSMEG_0608 PE=3 SV=1
A0R3H1	RpoC-ALFA vs No ALFA	-0.435923	0.411747	-1.05871	6	0.330479	0.630145	NA	0.0948276	0.0258621	A0R3H1	A0R3H1	A0R3H1_MYCS2 UTP--glucose-1-phosphate uridylyltransferase OS=Mycolicibacterium smegmatis (strain ATCC 700084 / mc(2)155) OX=246196 GN=galU PE=3 SV=1
A0R757	RpoC-ALFA vs No ALFA	-0.436085	0.406747	-1.07213	6	0.32488	0.625788	NA	0.25	0.0833333	A0R757	DERI2	DERI2_MYCS2 D-erythrulose-4-phosphate isomerase 2 OS=Mycolicibacterium smegmatis (strain ATCC 700084 / mc(2)155) OX=246196 GN=derI2 PE=1 SV=1
A0QNT1	RpoC-ALFA vs No ALFA	-0.436902	0.414212	-1.05478	6	0.332137	0.630145	NA	0.5	0.0952381	A0QNT1	A0QNT1	A0QNT1_MYCS2 2-dehydropantoate 2-reductase OS=Mycolicibacterium smegmatis (strain ATCC 700084 / mc(2)155) OX=246196 GN=panE PE=3 SV=1
A0QVE0	RpoC-ALFA vs No ALFA	-0.437897	0.506369	-0.864779	6	0.420385	0.681788	NA	0.240741	0.0185185	A0QVE0	RRF	RRF_MYCS2 Ribosome-recycling factor OS=Mycolicibacterium smegmatis (strain ATCC 700084 / mc(2)155) OX=246196 GN=frr PE=1 SV=1
A0QR13	RpoC-ALFA vs No ALFA	-0.437908	0.442303	-0.990063	6	0.360374	0.648746	NA	0.121951	0.00813008	A0QR13	A0QR13	A0QR13_MYCS2 UPF0336 protein MSMEG_0948 OS=Mycolicibacterium smegmatis (strain ATCC 700084 / mc(2)155) OX=246196 GN=MSMEG_0948 PE=3 SV=1
A0QWT7	RpoC-ALFA vs No ALFA	-0.438598	0.502594	-0.87267	6	0.416395	0.680547	NA	0.0714286	0.00793651	A0QWT7	A0QWT7	A0QWT7_MYCS2 Esterase OS=Mycolicibacterium smegmatis (strain ATCC 700084 / mc(2)155) OX=246196 GN=MSMEG_3059 PE=4 SV=1
A0R298	RpoC-ALFA vs No ALFA	-0.438689	0.428878	-1.02288	6	0.345824	0.640289	NA	0.0833333	0	A0R298	A0R298	A0R298_MYCS2 Oxidoreductase, FAD-binding OS=Mycolicibacterium smegmatis (strain ATCC 700084 / mc(2)155) OX=246196 GN=MSMEG_5037 PE=4 SV=1
A0QUG4	RpoC-ALFA vs No ALFA	-0.439087	0.428404	-1.02494	6	0.344928	0.639658	NA	0.0734463	0.0169492	A0QUG4	A0QUG4	A0QUG4_MYCS2 ThiF family protein OS=Mycolicibacterium smegmatis (strain ATCC 700084 / mc(2)155) OX=246196 GN=MSMEG_2198 PE=4 SV=1
A0R4H0	RpoC-ALFA vs No ALFA	-0.439109	0.496747	-0.883969	6	0.410732	0.679239	NA	0.266667	0.133333	A0R4H0	A0R4H0	A0R4H0_MYCS2 29 kDa antigen Cfp29 OS=Mycolicibacterium smegmatis (strain ATCC 700084 / mc(2)155) OX=246196 GN=MSMEG_5830 PE=4 SV=1
A0R5Z0	RpoC-ALFA vs No ALFA	-0.439329	0.434075	-1.0121	6	0.350549	0.641965	NA	0.0784314	0.0245098	A0R5Z0	BPA	BPA_MYCS2 Bacterial proteasome activator OS=Mycolicibacterium smegmatis (strain ATCC 700084 / mc(2)155) OX=246196 GN=bpa PE=1 SV=1
A0R198	RpoC-ALFA vs No ALFA	-0.439627	0.515717	-0.852458	6	0.426672	0.682144	NA	0.0333333	0.0133333	A0R198	A0R198	A0R198_MYCS2 ATP-dependent Clp protease proteolytic subunit OS=Mycolicibacterium smegmatis (strain ATCC 700084 / mc(2)155) OX=246196 GN=clpP PE=1 SV=1
A0QY79	RpoC-ALFA vs No ALFA	-0.440035	0.613873	-0.716818	3	0.525254	0.731714	NA	0.266667	0.0333333	A0QY79	A0QY79	A0QY79_MYCS2 Bacterioferritin OS=Mycolicibacterium smegmatis (strain ATCC 700084 / mc(2)155) OX=246196 GN=bfr PE=1 SV=1
A0QTT2	RpoC-ALFA vs No ALFA	-0.440396	0.465392	-0.946289	6	0.380535	0.664911	NA	0.222222	0.05	A0QTT2	A0QTT2	A0QTT2_MYCS2 ABC1 family protein OS=Mycolicibacterium smegmatis (strain ATCC 700084 / mc(2)155) OX=246196 GN=MSMEG_1954 PE=4 SV=1
A0QT74	RpoC-ALFA vs No ALFA	-0.441081	0.404967	-1.08918	6	0.317876	0.622493	NA	0	0	A0QT74	A0QT74	A0QT74_MYCS2 Enoyl-CoA hydratase/isomerase family protein OS=Mycolicibacterium smegmatis (strain ATCC 700084 / mc(2)155) OX=246196 GN=MSMEG_1739 PE=4 SV=1
A0QR03	RpoC-ALFA vs No ALFA	-0.443011	0.642717	-0.689279	6	0.516404	0.728272	NA	0.314815	0.037037	A0QR03	A0QR03	A0QR03_MYCS2 Uncharacterized protein OS=Mycolicibacterium smegmatis (strain ATCC 700084 / mc(2)155) OX=246196 GN=MSMEG_0938 PE=4 SV=1
A0QQK9	RpoC-ALFA vs No ALFA	-0.443808	0.472748	-0.938783	6	0.384079	0.666533	NA	0	0	A0QQK9	A0QQK9	A0QQK9_MYCS2 Thiamine biosynthesis protein ThiS OS=Mycolicibacterium smegmatis (strain ATCC 700084 / mc(2)155) OX=246196 GN=thiS PE=4 SV=1
A0R3C8	RpoC-ALFA vs No ALFA	-0.447693	0.557735	-0.802699	6	0.452763	0.695123	NA	0.458333	0.208333	A0R3C8	A0R3C8	A0R3C8_MYCS2 Ribose-phosphate pyrophosphokinase OS=Mycolicibacterium smegmatis (strain ATCC 700084 / mc(2)155) OX=246196 GN=prs PE=1 SV=1
P12273	RpoC-ALFA vs No ALFA	-0.448121	0.703453	-0.637031	3	0.569389	0.759899	NA	0.5	0.0555556	P12273	NA	NA
A0QWS0	RpoC-ALFA vs No ALFA	-0.448169	0.473175	-0.947153	6	0.380128	0.664852	NA	0.0353535	0.00505051	A0QWS0	A0QWS0	A0QWS0_MYCS2 Bifunctional protein PyrR OS=Mycolicibacterium smegmatis (strain ATCC 700084 / mc(2)155) OX=246196 GN=pyrR PE=3 SV=1
A0QZX1	RpoC-ALFA vs No ALFA	-0.44844	0.562846	-0.796737	6	0.455965	0.696924	NA	0.183333	0.133333	A0QZX1	A0QZX1	A0QZX1_MYCS2 ATP phosphoribosyltransferase OS=Mycolicibacterium smegmatis (strain ATCC 700084 / mc(2)155) OX=246196 GN=hisG PE=3 SV=1
A0QPE0	RpoC-ALFA vs No ALFA	-0.449408	0.541622	-0.829744	6	0.438442	0.689754	NA	0.205882	0.0588235	A0QPE0	A0QPE0	A0QPE0_MYCS2 Uncharacterized protein OS=Mycolicibacterium smegmatis (strain ATCC 700084 / mc(2)155) OX=246196 GN=MSMEG_0365 PE=4 SV=1
A0QQC9	RpoC-ALFA vs No ALFA	-0.450147	0.409214	-1.10003	6	0.313484	0.617992	NA	0.262821	0.0448718	A0QQC9	A0QQC9	A0QQC9_MYCS2 Protein GrpE OS=Mycolicibacterium smegmatis (strain ATCC 700084 / mc(2)155) OX=246196 GN=grpE PE=3 SV=1
A0R2U7	RpoC-ALFA vs No ALFA	-0.450686	0.459687	-0.980419	6	0.364742	0.650284	NA	0.26087	0.00724638	A0R2U7	A0R2U7	A0R2U7_MYCS2 Fructose-1,6-bisphosphatase OS=Mycolicibacterium smegmatis (strain ATCC 700084 / mc(2)155) OX=246196 GN=glpX PE=3 SV=1
A0R3D6	RpoC-ALFA vs No ALFA	-0.451854	0.429276	-1.0526	6	0.333059	0.630145	NA	0.070922	0.0319149	A0R3D6	Y5435	Y5435_MYCS2 Putative ligase MSMEG_5435/MSMEI_5285 OS=Mycolicibacterium smegmatis (strain ATCC 700084 / mc(2)155) OX=246196 GN=MSMEG_5435 PE=1 SV=1
A0R696	RpoC-ALFA vs No ALFA	-0.45271	0.378713	-1.19539	6	0.277034	0.594696	NA	0.166667	0.00347222	A0R696	A0R696	A0R696_MYCS2 Glycine/D-amino acid oxidase OS=Mycolicibacterium smegmatis (strain ATCC 700084 / mc(2)155) OX=246196 GN=MSMEG_6471 PE=4 SV=1
A0R291	RpoC-ALFA vs No ALFA	-0.452817	0.48545	-0.932778	6	0.386932	0.668585	NA	0.25	0	A0R291	A0R291	A0R291_MYCS2 HIT family protein OS=Mycolicibacterium smegmatis (strain ATCC 700084 / mc(2)155) OX=246196 GN=MSMEG_5028 PE=1 SV=1
P0CG99;P0CH00	RpoC-ALFA vs No ALFA	-0.453047	0.391112	-1.15835	6	0.290738	0.60272	NA	0.0737179	0.0224359	P0CG99;P0CH00	RIR1A;RIR1B	RIR1A_MYCS2 Ribonucleoside-diphosphate reductase subunit alpha 1 OS=Mycolicibacterium smegmatis (strain ATCC 700084 / mc(2)155) OX=246196 GN=nrdE1 PE=1 SV=1;RIR1B_MYCS2 Ribonucleoside-diphosphate reductase subunit alpha 2 OS=Mycolicibacterium smegmatis (strain ATCC 700084 / mc(2)155) OX=246196 GN=nrdE2 PE=1 SV=1
A0QVL0	RpoC-ALFA vs No ALFA	-0.455105	0.478488	-0.951131	6	0.378262	0.662857	NA	0.5	0.09375	A0QVL0	A0QVL0	A0QVL0_MYCS2 Pyridine nucleotide-disulphide oxidoreductase family protein OS=Mycolicibacterium smegmatis (strain ATCC 700084 / mc(2)155) OX=246196 GN=MSMEG_2611 PE=3 SV=1
A0QTT0	RpoC-ALFA vs No ALFA	-0.455209	1.09546	-0.41554	3	0.70568	0.82812	NA	0.666667	0.166667	A0QTT0	A0QTT0	A0QTT0_MYCS2 DNA helicase OS=Mycolicibacterium smegmatis (strain ATCC 700084 / mc(2)155) OX=246196 GN=MSMEG_1952 PE=3 SV=1
A0QZM8	RpoC-ALFA vs No ALFA	-0.455998	0.534801	-0.852649	6	0.426574	0.682144	NA	0.151042	0.046875	A0QZM8	A0QZM8	A0QZM8_MYCS2 Putative acyl-CoA dehydrogenase OS=Mycolicibacterium smegmatis (strain ATCC 700084 / mc(2)155) OX=246196 GN=MSMEG_4084 PE=4 SV=1
A0R0T9	RpoC-ALFA vs No ALFA	-0.456224	0.516156	-0.883888	6	0.410772	0.679239	NA	0.0630631	0.0225225	A0R0T9	HRCA	HRCA_MYCS2 Heat-inducible transcription repressor HrcA OS=Mycolicibacterium smegmatis (strain ATCC 700084 / mc(2)155) OX=246196 GN=hrcA PE=1 SV=1
A0QQ31	RpoC-ALFA vs No ALFA	-0.457135	1.22168	-0.374187	6	0.721132	0.833453	NA	0.466667	0.133333	A0QQ31	A0QQ31	A0QQ31_MYCS2 S-adenosyl-L-methionine-dependent methyltransferase OS=Mycolicibacterium smegmatis (strain ATCC 700084 / mc(2)155) OX=246196 GN=MSMEG_0607 PE=3 SV=1
A0QTP6	RpoC-ALFA vs No ALFA	-0.457748	0.507019	-0.902822	6	0.40141	0.67814	NA	0.0888889	0.0222222	A0QTP6	A0QTP6	A0QTP6_MYCS2 Sensor histidine kinase OS=Mycolicibacterium smegmatis (strain ATCC 700084 / mc(2)155) OX=246196 GN=MSMEG_1918 PE=4 SV=1
A0R605	RpoC-ALFA vs No ALFA	-0.457957	0.492751	-0.929388	6	0.38855	0.669732	NA	0.0724638	0.0289855	A0R605	A0R605	A0R605_MYCS2 Uncharacterized protein OS=Mycolicibacterium smegmatis (strain ATCC 700084 / mc(2)155) OX=246196 GN=MSMEG_6380 PE=4 SV=1
A0R6Z9	RpoC-ALFA vs No ALFA	-0.458172	0.634297	-0.722331	5	0.502451	0.721189	NA	0.166667	0.0833333	A0R6Z9	A0R6Z9	A0R6Z9_MYCS2 Putative oxidoreductase YdbC OS=Mycolicibacterium smegmatis (strain ATCC 700084 / mc(2)155) OX=246196 GN=MSMEG_6730 PE=4 SV=1
A0R5H6	RpoC-ALFA vs No ALFA	-0.458896	0.437138	-1.04977	6	0.334254	0.630145	NA	0.122642	0.0283019	A0R5H6	A0R5H6	A0R5H6_MYCS2 Ion-transporting ATPase OS=Mycolicibacterium smegmatis (strain ATCC 700084 / mc(2)155) OX=246196 GN=MSMEG_6195 PE=4 SV=1
A0QTJ8	RpoC-ALFA vs No ALFA	-0.45939	0.537955	-0.853956	6	0.425904	0.682144	NA	0.25	0.0606061	A0QTJ8	A0QTJ8	A0QTJ8_MYCS2 Uncharacterized protein OS=Mycolicibacterium smegmatis (strain ATCC 700084 / mc(2)155) OX=246196 GN=MSMEG_1870 PE=4 SV=1
A0R5G1	RpoC-ALFA vs No ALFA	-0.461185	0.424138	-1.08735	6	0.318623	0.622622	NA	0.0967742	0.016129	A0R5G1	ACSA	ACSA_MYCS2 Acetyl-coenzyme A synthetase OS=Mycolicibacterium smegmatis (strain ATCC 700084 / mc(2)155) OX=246196 GN=acsA PE=3 SV=1
A0QSF9	RpoC-ALFA vs No ALFA	-0.461736	0.592648	-0.779107	6	0.465526	0.69935	NA	0.0858586	0.040404	A0QSF9	RL14	RL14_MYCS2 50S ribosomal protein L14 OS=Mycolicibacterium smegmatis (strain ATCC 700084 / mc(2)155) OX=246196 GN=rplN PE=1 SV=1
A0QSA6	RpoC-ALFA vs No ALFA	-0.462617	0.459588	-1.00659	6	0.352986	0.64327	NA	0.188889	0	A0QSA6	A0QSA6	A0QSA6_MYCS2 Universal stress protein family protein OS=Mycolicibacterium smegmatis (strain ATCC 700084 / mc(2)155) OX=246196 GN=MSMEG_1411 PE=4 SV=1
A0QV14	RpoC-ALFA vs No ALFA	-0.463085	0.428181	-1.08152	6	0.321008	0.623832	NA	0.767829	0	A0QV14	A0QV14	A0QV14_MYCS2 Pyruvate carboxylase OS=Mycolicibacterium smegmatis (strain ATCC 700084 / mc(2)155) OX=246196 GN=pyc PE=4 SV=1
P71534	RpoC-ALFA vs No ALFA	-0.466173	0.45297	-1.02915	6	0.343099	0.637593	NA	0.152174	0.0217391	P71534	MABA	MABA_MYCS2 3-oxoacyl-[acyl-carrier-protein] reductase MabA OS=Mycolicibacterium smegmatis (strain ATCC 700084 / mc(2)155) OX=246196 GN=mabA PE=1 SV=2
A0QQH7	RpoC-ALFA vs No ALFA	-0.466371	0.439823	-1.06036	6	0.329787	0.630145	NA	0.137931	0.0172414	A0QQH7	PURA	PURA_MYCS2 Adenylosuccinate synthetase OS=Mycolicibacterium smegmatis (strain ATCC 700084 / mc(2)155) OX=246196 GN=purA PE=1 SV=1
A0QYQ7	RpoC-ALFA vs No ALFA	-0.466478	0.501917	-0.929392	6	0.388548	0.669732	NA	0.146825	0.0238095	A0QYQ7	PYRG	PYRG_MYCS2 CTP synthase OS=Mycolicibacterium smegmatis (strain ATCC 700084 / mc(2)155) OX=246196 GN=pyrG PE=1 SV=1
A0QRG4	RpoC-ALFA vs No ALFA	-0.467764	0.412079	-1.13513	6	0.299622	0.609456	NA	0.150538	0.016129	A0QRG4	A0QRG4	A0QRG4_MYCS2 Hydrolase, alpha/beta fold family protein OS=Mycolicibacterium smegmatis (strain ATCC 700084 / mc(2)155) OX=246196 GN=MSMEG_1108 PE=4 SV=1
A0QTG8	RpoC-ALFA vs No ALFA	-0.468386	0.261403	-1.79182	1	0.324062	0.625434	NA	0.666667	0	A0QTG8	A0QTG8	A0QTG8_MYCS2 Mannose-6-phosphate isomerase OS=Mycolicibacterium smegmatis (strain ATCC 700084 / mc(2)155) OX=246196 GN=manA PE=3 SV=1
A0QV79	RpoC-ALFA vs No ALFA	-0.468606	0.598941	-0.782391	6	0.463734	0.69935	NA	0.0972222	0.0277778	A0QV79	A0QV79	A0QV79_MYCS2 Fumarylacetoacetate hydrolase family protein OS=Mycolicibacterium smegmatis (strain ATCC 700084 / mc(2)155) OX=246196 GN=MSMEG_2478 PE=4 SV=1
A0QTR5	RpoC-ALFA vs No ALFA	-0.469241	0.385685	-1.21664	6	0.269423	0.586836	NA	0.222222	0.0185185	A0QTR5	A0QTR5	A0QTR5_MYCS2 Molybdopterin biosynthesis protein MoeB OS=Mycolicibacterium smegmatis (strain ATCC 700084 / mc(2)155) OX=246196 GN=MSMEG_1937 PE=4 SV=1
A0R4G7	RpoC-ALFA vs No ALFA	-0.469809	0.459838	-1.02169	6	0.346345	0.640289	NA	0	0	A0R4G7	A0R4G7	A0R4G7_MYCS2 Glyoxalase family protein OS=Mycolicibacterium smegmatis (strain ATCC 700084 / mc(2)155) OX=246196 GN=MSMEG_5827 PE=4 SV=1
A0QQ43	RpoC-ALFA vs No ALFA	-0.470584	0.761706	-0.617802	0	NA	NA	NA	0.555556	0	A0QQ43	ESXG	ESXG_MYCS2 ESAT-6-like protein EsxG OS=Mycolicibacterium smegmatis (strain ATCC 700084 / mc(2)155) OX=246196 GN=esxG PE=1 SV=1
A0QSV5	RpoC-ALFA vs No ALFA	-0.471045	0.822779	-0.572505	6	0.587774	0.765489	NA	0.0925926	0.037037	A0QSV5	A0QSV5	A0QSV5_MYCS2 Gamma-glutamyltranspeptidase OS=Mycolicibacterium smegmatis (strain ATCC 700084 / mc(2)155) OX=246196 GN=ggt PE=4 SV=1
A0QYT1	RpoC-ALFA vs No ALFA	-0.471455	0.38858	-1.21328	6	0.270616	0.586836	NA	0.194444	0.0277778	A0QYT1	A0QYT1	A0QYT1_MYCS2 Arginine biosynthesis bifunctional protein ArgJ OS=Mycolicibacterium smegmatis (strain ATCC 700084 / mc(2)155) OX=246196 GN=argJ PE=3 SV=1
A0R2Q5	RpoC-ALFA vs No ALFA	-0.472661	0.505552	-0.934941	6	0.385902	0.668213	NA	0.166667	0.0357143	A0R2Q5	A0R2Q5	A0R2Q5_MYCS2 Long-chain specific acyl-CoA dehydrogenase OS=Mycolicibacterium smegmatis (strain ATCC 700084 / mc(2)155) OX=246196 GN=MSMEG_5197 PE=3 SV=1
A0QSL0	RpoC-ALFA vs No ALFA	-0.473576	0.330249	-1.434	6	0.201566	0.531842	NA	0.195035	0.035461	A0QSL0	A0QSL0	A0QSL0_MYCS2 Thioredoxin reductase OS=Mycolicibacterium smegmatis (strain ATCC 700084 / mc(2)155) OX=246196 GN=MSMEG_1516 PE=4 SV=1
A0R579	RpoC-ALFA vs No ALFA	-0.475244	0.477626	-0.995014	6	0.358149	0.646914	NA	0.291667	0.0666667	A0R579	COAX	COAX_MYCS2 Type III pantothenate kinase OS=Mycolicibacterium smegmatis (strain ATCC 700084 / mc(2)155) OX=246196 GN=coaX PE=3 SV=1
A0QU51	RpoC-ALFA vs No ALFA	-0.475306	0.421695	-1.12713	6	0.302735	0.609871	NA	0.366667	0	A0QU51	A85B	A85B_MYCS2 Diacylglycerol acyltransferase/mycolyltransferase Ag85B OS=Mycolicibacterium smegmatis (strain ATCC 700084 / mc(2)155) OX=246196 GN=fbpB PE=2 SV=1
A0QZN7	RpoC-ALFA vs No ALFA	-0.478251	0.542655	-0.881317	6	0.412056	0.679239	NA	0.5	0.0185185	A0QZN7	A0QZN7	A0QZN7_MYCS2 Oxidoreductase, aldo/keto reductase family protein OS=Mycolicibacterium smegmatis (strain ATCC 700084 / mc(2)155) OX=246196 GN=MSMEG_4093 PE=4 SV=1
A0R6G3	RpoC-ALFA vs No ALFA	-0.478542	0.539147	-0.887591	6	0.408928	0.679239	NA	0.177083	0.0208333	A0R6G3	A0R6G3	A0R6G3_MYCS2 3-oxoacyl-(Acyl-carrier-protein) reductase, putative OS=Mycolicibacterium smegmatis (strain ATCC 700084 / mc(2)155) OX=246196 GN=MSMEG_6538 PE=4 SV=1
A0QQX8	RpoC-ALFA vs No ALFA	-0.479319	0.410634	-1.16727	6	0.287388	0.600526	NA	0.0898693	0.0114379	A0QQX8	A0QQX8	A0QQX8_MYCS2 Methoxy mycolic acid synthase 1 OS=Mycolicibacterium smegmatis (strain ATCC 700084 / mc(2)155) OX=246196 GN=MSMEG_0913 PE=3 SV=1
A0R0R1	RpoC-ALFA vs No ALFA	-0.480788	1.02917	-0.467159	6	0.656869	0.802677	NA	0.266667	0.0833333	A0R0R1	A0R0R1	A0R0R1_MYCS2 Uncharacterized protein OS=Mycolicibacterium smegmatis (strain ATCC 700084 / mc(2)155) OX=246196 GN=MSMEG_4476 PE=4 SV=1
A0QSG1	RpoC-ALFA vs No ALFA	-0.480961	0.338488	-1.42091	6	0.205166	0.533846	NA	0.134615	0.025641	A0QSG1	RL5	RL5_MYCS2 50S ribosomal protein L5 OS=Mycolicibacterium smegmatis (strain ATCC 700084 / mc(2)155) OX=246196 GN=rplE PE=1 SV=1
A0R0I8	RpoC-ALFA vs No ALFA	-0.481946	0.476468	-1.0115	6	0.350816	0.641965	NA	0.0701754	0.0263158	A0R0I8	A0R0I8	A0R0I8_MYCS2 Phosphonoacetaldehyde hydrolase OS=Mycolicibacterium smegmatis (strain ATCC 700084 / mc(2)155) OX=246196 GN=MSMEG_4401 PE=4 SV=1
A0R2Y2	RpoC-ALFA vs No ALFA	-0.48223	0.417413	-1.15528	6	0.2919	0.60272	NA	0.189655	0.0574713	A0R2Y2	PURT	PURT_MYCS2 Formate-dependent phosphoribosylglycinamide formyltransferase OS=Mycolicibacterium smegmatis (strain ATCC 700084 / mc(2)155) OX=246196 GN=purT PE=3 SV=1
A0QQL0	RpoC-ALFA vs No ALFA	-0.482299	0.513711	-0.938852	6	0.384046	0.666533	NA	0.0641026	0.00641026	A0QQL0	THIG	THIG_MYCS2 Thiazole synthase OS=Mycolicibacterium smegmatis (strain ATCC 700084 / mc(2)155) OX=246196 GN=thiG PE=1 SV=1
A0R1Y8	RpoC-ALFA vs No ALFA	-0.482613	0.476775	-1.01225	6	0.350486	0.641965	NA	0.148649	0.0315315	A0R1Y8	A0R1Y8	A0R1Y8_MYCS2 Methylmalonyl-CoA epimerase OS=Mycolicibacterium smegmatis (strain ATCC 700084 / mc(2)155) OX=246196 GN=mce PE=3 SV=1
A0R0Q9	RpoC-ALFA vs No ALFA	-0.484814	0.465391	-1.04174	6	0.337679	0.630145	NA	0.222222	0.0185185	A0R0Q9	A0R0Q9	A0R0Q9_MYCS2 Acyl-CoA oxidase OS=Mycolicibacterium smegmatis (strain ATCC 700084 / mc(2)155) OX=246196 GN=MSMEG_4474 PE=3 SV=1
A0R1C6	RpoC-ALFA vs No ALFA	-0.48503	0.487192	-0.995562	1	0.501416	0.721189	NA	0.666667	0.0555556	A0R1C6	A0R1C6	A0R1C6_MYCS2 Glycerol-3-phosphate acyltransferase OS=Mycolicibacterium smegmatis (strain ATCC 700084 / mc(2)155) OX=246196 GN=MSMEG_4703 PE=3 SV=1
A0QTD8	RpoC-ALFA vs No ALFA	-0.485534	0.433463	-1.12013	6	0.305483	0.611651	NA	0.0128205	0.0128205	A0QTD8	A0QTD8	A0QTD8_MYCS2 RNA polymerase sigma-F factor OS=Mycolicibacterium smegmatis (strain ATCC 700084 / mc(2)155) OX=246196 GN=MSMEG_1804 PE=4 SV=1
A0QV90	RpoC-ALFA vs No ALFA	-0.485983	0.465712	-1.04353	6	0.336912	0.630145	NA	0.0277778	0.0277778	A0QV90	A0QV90	A0QV90_MYCS2 Transcriptional regulator, GntR family protein, putative OS=Mycolicibacterium smegmatis (strain ATCC 700084 / mc(2)155) OX=246196 GN=MSMEG_2489 PE=4 SV=1
A0QTJ5	RpoC-ALFA vs No ALFA	-0.48607	0.643227	-0.755675	6	0.478451	0.704836	NA	0.0833333	0.0208333	A0QTJ5	A0QTJ5	A0QTJ5_MYCS2 Transposase OS=Mycolicibacterium smegmatis (strain ATCC 700084 / mc(2)155) OX=246196 GN=MSMEG_1867 PE=4 SV=1
A0QXY1	RpoC-ALFA vs No ALFA	-0.486089	0.542556	-0.895924	6	0.404802	0.679239	NA	0.247619	0.047619	A0QXY1	A0QXY1	A0QXY1_MYCS2 Acyl-CoA synthase OS=Mycolicibacterium smegmatis (strain ATCC 700084 / mc(2)155) OX=246196 GN=MSMEG_3465 PE=4 SV=1
A0QSK9	RpoC-ALFA vs No ALFA	-0.487493	0.413785	-1.17813	6	0.28335	0.600353	NA	0.147059	0.0457516	A0QSK9	A0QSK9	A0QSK9_MYCS2 Two-component sensor histidine kinase OS=Mycolicibacterium smegmatis (strain ATCC 700084 / mc(2)155) OX=246196 GN=MSMEG_1515 PE=4 SV=1
A0QVJ3	RpoC-ALFA vs No ALFA	-0.488402	0.540665	-0.903335	6	0.401159	0.67814	NA	0.132959	0.011236	A0QVJ3	A0QVJ3	A0QVJ3_MYCS2 Asparagine synthase (Glutamine-hydrolyzing) OS=Mycolicibacterium smegmatis (strain ATCC 700084 / mc(2)155) OX=246196 GN=asnB PE=3 SV=1
A0R4E0	RpoC-ALFA vs No ALFA	-0.488476	0.50074	-0.975508	6	0.366982	0.650284	NA	0.130342	0.034188	A0R4E0	A0R4E0	A0R4E0_MYCS2 Amidophosphoribosyltransferase OS=Mycolicibacterium smegmatis (strain ATCC 700084 / mc(2)155) OX=246196 GN=purF PE=3 SV=1
A0QSX3	RpoC-ALFA vs No ALFA	-0.488785	0.967037	-0.505446	2	0.663445	0.805179	NA	0.333333	0	A0QSX3	A0QSX3	A0QSX3_MYCS2 Probable forkhead-associated protein OS=Mycolicibacterium smegmatis (strain ATCC 700084 / mc(2)155) OX=246196 GN=MSMEG_1634 PE=4 SV=1
A0QX90	RpoC-ALFA vs No ALFA	-0.492327	0.454223	-1.08389	6	0.320036	0.622622	NA	0.34058	0.057971	A0QX90	A0QX90	A0QX90_MYCS2 Uncharacterized protein OS=Mycolicibacterium smegmatis (strain ATCC 700084 / mc(2)155) OX=246196 GN=MSMEG_3214 PE=4 SV=1
A0R672	RpoC-ALFA vs No ALFA	-0.492976	0.443234	-1.11222	6	0.308609	0.61515	NA	0	0	A0R672	A0R672	A0R672_MYCS2 Uncharacterized protein OS=Mycolicibacterium smegmatis (strain ATCC 700084 / mc(2)155) OX=246196 GN=MSMEG_6447 PE=4 SV=1
A0R5Z1	RpoC-ALFA vs No ALFA	-0.493588	0.4239	-1.1644	6	0.288463	0.601152	NA	0.0722222	0.00833333	A0R5Z1	A0R5Z1	A0R5Z1_MYCS2 O-antigen export system, ATP-binding protein OS=Mycolicibacterium smegmatis (strain ATCC 700084 / mc(2)155) OX=246196 GN=MSMEG_6366 PE=4 SV=1
A0R2I4	RpoC-ALFA vs No ALFA	-0.494429	0.532447	-0.928598	6	0.388928	0.669737	NA	0.12987	0.0324675	A0R2I4	A0R2I4	A0R2I4_MYCS2 5-amino-6-(D-ribitylamino)uracil--L-tyrosine 4-hydroxyphenyl transferase OS=Mycolicibacterium smegmatis (strain ATCC 700084 / mc(2)155) OX=246196 GN=MSMEG_5126 PE=3 SV=1
A0QPE7	RpoC-ALFA vs No ALFA	-0.49539	0.507917	-0.975337	6	0.36706	0.650284	NA	0.07173	0.0337553	A0QPE7	A0QPE7	A0QPE7_MYCS2 Oxidoreductase, short chain dehydrogenase/reductase family protein OS=Mycolicibacterium smegmatis (strain ATCC 700084 / mc(2)155) OX=246196 GN=MSMEG_0372 PE=1 SV=1
A0QVT0	RpoC-ALFA vs No ALFA	-0.495464	0.449171	-1.10306	6	0.312266	0.617608	NA	0.3	0.0555556	A0QVT0	THYX	THYX_MYCS2 Flavin-dependent thymidylate synthase OS=Mycolicibacterium smegmatis (strain ATCC 700084 / mc(2)155) OX=246196 GN=thyX PE=3 SV=1
A0QRB9	RpoC-ALFA vs No ALFA	-0.496526	0.644161	-0.77081	6	0.470074	0.70001	NA	0.0925926	0.037037	A0QRB9	A0QRB9	A0QRB9_MYCS2 Phosphohydrolase OS=Mycolicibacterium smegmatis (strain ATCC 700084 / mc(2)155) OX=246196 GN=MSMEG_1061 PE=4 SV=1
A0QXB9	RpoC-ALFA vs No ALFA	-0.496651	0.612735	-0.810548	6	0.448573	0.694665	NA	0.0833333	0.0416667	A0QXB9	A0QXB9	A0QXB9_MYCS2 Response regulator OS=Mycolicibacterium smegmatis (strain ATCC 700084 / mc(2)155) OX=246196 GN=MSMEG_3246 PE=4 SV=1
A0R6M6	RpoC-ALFA vs No ALFA	-0.496664	0.664459	-0.747471	2	0.532713	0.73798	NA	0.333333	0.166667	A0R6M6	A0R6M6	A0R6M6_MYCS2 NADH:flavin oxidoreductase/nadh oxidase OS=Mycolicibacterium smegmatis (strain ATCC 700084 / mc(2)155) OX=246196 GN=MSMEG_6603 PE=4 SV=1
A0R0C8	RpoC-ALFA vs No ALFA	-0.496807	0.665988	-0.74597	6	0.483876	0.709448	NA	0.111111	0.111111	A0R0C8	A0R0C8	A0R0C8_MYCS2 Metallo-beta-lactamase family protein OS=Mycolicibacterium smegmatis (strain ATCC 700084 / mc(2)155) OX=246196 GN=MSMEG_4342 PE=4 SV=1
A0R4Z5	RpoC-ALFA vs No ALFA	-0.49771	0.608849	-0.81746	6	0.444905	0.692617	NA	0.219298	0.0263158	A0R4Z5	A0R4Z5	A0R4Z5_MYCS2 Acetyl-CoA acetyltransferase OS=Mycolicibacterium smegmatis (strain ATCC 700084 / mc(2)155) OX=246196 GN=MSMEG_6008 PE=3 SV=1
A0QWH6	RpoC-ALFA vs No ALFA	-0.497902	0.436487	-1.1407	6	0.297471	0.608674	NA	0.109375	0.015625	A0QWH6	RUVB	RUVB_MYCS2 Holliday junction ATP-dependent DNA helicase RuvB OS=Mycolicibacterium smegmatis (strain ATCC 700084 / mc(2)155) OX=246196 GN=ruvB PE=1 SV=1
A0R2P7	RpoC-ALFA vs No ALFA	-0.498013	0.0280409	-17.7602	1	0.0358074	0.231839	NA	0.555556	0.388889	A0R2P7	A0R2P7	A0R2P7_MYCS2 Oxidoreductase OS=Mycolicibacterium smegmatis (strain ATCC 700084 / mc(2)155) OX=246196 GN=MSMEG_5189 PE=4 SV=1
A0R6Q0	RpoC-ALFA vs No ALFA	-0.498587	0.603658	-0.825942	6	0.440435	0.691297	NA	0.111111	0	A0R6Q0	Y6630	Y6630_MYCS2 Uncharacterized protein MSMEG_6630 OS=Mycolicibacterium smegmatis (strain ATCC 700084 / mc(2)155) OX=246196 GN=MSMEG_6630 PE=1 SV=1
A0QUX8	RpoC-ALFA vs No ALFA	-0.498634	0.386921	-1.28872	6	0.244951	0.571232	NA	0.13468	0.026936	A0QUX8	ILVC	ILVC_MYCS2 Ketol-acid reductoisomerase (NADP(+)) OS=Mycolicibacterium smegmatis (strain ATCC 700084 / mc(2)155) OX=246196 GN=ilvC PE=1 SV=1
A0QRE7	RpoC-ALFA vs No ALFA	-0.498684	0.866901	-0.575249	4	0.595933	0.76928	NA	0.4	0	A0QRE7	A0QRE7	A0QRE7_MYCS2 Amidase OS=Mycolicibacterium smegmatis (strain ATCC 700084 / mc(2)155) OX=246196 GN=MSMEG_1090 PE=4 SV=1
A0QQU5	RpoC-ALFA vs No ALFA	-0.499142	0.39935	-1.24988	6	0.257883	0.584579	NA	0.315476	0.00119048	A0QQU5	CH601	CH601_MYCS2 60 kDa chaperonin 1 OS=Mycolicibacterium smegmatis (strain ATCC 700084 / mc(2)155) OX=246196 GN=groL1 PE=1 SV=1
Q3L893	RpoC-ALFA vs No ALFA	-0.500605	0.353473	-1.41624	6	0.206464	0.533846	NA	0.0666667	0	Q3L893	Q3L893	Q3L893_MYCS2 Conserved domain protein OS=Mycolicibacterium smegmatis (strain ATCC 700084 / mc(2)155) OX=246196 GN=mbtH PE=4 SV=1
A0R033	RpoC-ALFA vs No ALFA	-0.50076	0.376056	-1.33161	6	0.231342	0.556968	NA	0.12931	0.0431034	A0R033	AROG	AROG_MYCS2 Phospho-2-dehydro-3-deoxyheptonate aldolase AroG OS=Mycolicibacterium smegmatis (strain ATCC 700084 / mc(2)155) OX=246196 GN=aroG PE=3 SV=1
A0QUP3	RpoC-ALFA vs No ALFA	-0.500945	0.652929	-0.767228	6	0.472047	0.700786	NA	0.149123	0.0526316	A0QUP3	A0QUP3	A0QUP3_MYCS2 3-hydroxyacyl-CoA dehydrogenase type-2 OS=Mycolicibacterium smegmatis (strain ATCC 700084 / mc(2)155) OX=246196 GN=MSMEG_2279 PE=3 SV=1
A0QUZ0	RpoC-ALFA vs No ALFA	-0.502022	0.583998	-0.85963	6	0.423004	0.682144	NA	0.0277778	0.0277778	A0QUZ0	A0QUZ0	A0QUZ0_MYCS2 3-isopropylmalate dehydratase small subunit OS=Mycolicibacterium smegmatis (strain ATCC 700084 / mc(2)155) OX=246196 GN=leuD PE=3 SV=1
A0R1H3	RpoC-ALFA vs No ALFA	-0.502901	0.517823	-0.971184	6	0.368964	0.653007	NA	0.108333	0.0416667	A0R1H3	A0R1H3	A0R1H3_MYCS2 Antioxidant, AhpC/TSA family protein OS=Mycolicibacterium smegmatis (strain ATCC 700084 / mc(2)155) OX=246196 GN=MSMEG_4753 PE=4 SV=1
A0QNL6	RpoC-ALFA vs No ALFA	-0.503468	0.490818	-1.02577	6	0.344563	0.639647	NA	0.217949	0.0512821	A0QNL6	A0QNL6	A0QNL6_MYCS2 Phosphoenolpyruvate-protein phosphotransferase OS=Mycolicibacterium smegmatis (strain ATCC 700084 / mc(2)155) OX=246196 GN=ptsI PE=3 SV=1
A0R637	RpoC-ALFA vs No ALFA	-0.504375	0.526888	-0.957272	6	0.375395	0.659426	NA	0.0810811	0.0135135	A0R637	A0R637	A0R637_MYCS2 Uncharacterized protein OS=Mycolicibacterium smegmatis (strain ATCC 700084 / mc(2)155) OX=246196 GN=MSMEG_6412 PE=4 SV=1
A0QT01	RpoC-ALFA vs No ALFA	-0.50458	0.481804	-1.04727	6	0.335317	0.630145	NA	0.134921	0.0277778	A0QT01	A0QT01	A0QT01_MYCS2 Taurine-pyruvate aminotransferase OS=Mycolicibacterium smegmatis (strain ATCC 700084 / mc(2)155) OX=246196 GN=MSMEG_1662 PE=3 SV=1
A0R3C4	RpoC-ALFA vs No ALFA	-0.505954	0.587386	-0.861365	6	0.42212	0.682144	NA	0	0	A0R3C4	MAZG	MAZG_MYCS2 Nucleoside triphosphate pyrophosphohydrolase OS=Mycolicibacterium smegmatis (strain ATCC 700084 / mc(2)155) OX=246196 GN=mazG PE=1 SV=1
A0R466	RpoC-ALFA vs No ALFA	-0.506518	0.794458	-0.637565	6	0.5473	0.748187	NA	0.377778	0.0333333	A0R466	A0R466	A0R466_MYCS2 Acetyl-CoA acetyltransferase OS=Mycolicibacterium smegmatis (strain ATCC 700084 / mc(2)155) OX=246196 GN=MSMEG_5721 PE=3 SV=1
A0QY49	RpoC-ALFA vs No ALFA	-0.50964	0.469377	-1.08578	6	0.319262	0.622622	NA	0.194444	0.0277778	A0QY49	A0QY49	A0QY49_MYCS2 4-hydroxybenzoyl-CoA thioesterase OS=Mycolicibacterium smegmatis (strain ATCC 700084 / mc(2)155) OX=246196 GN=MSMEG_3534 PE=4 SV=1
A0QXA4	RpoC-ALFA vs No ALFA	-0.510004	0.479053	-1.06461	6	0.328009	0.629891	NA	0.137037	0.00740741	A0QXA4	A0QXA4	A0QXA4_MYCS2 Acyl-CoA thioesterase II OS=Mycolicibacterium smegmatis (strain ATCC 700084 / mc(2)155) OX=246196 GN=MSMEG_3228 PE=3 SV=1
A0QWX8	RpoC-ALFA vs No ALFA	-0.510846	0.466509	-1.09504	6	0.315497	0.619193	NA	0.147059	0.00980392	A0QWX8	A0QWX8	A0QWX8_MYCS2 Glucose-6-phosphate 1-dehydrogenase OS=Mycolicibacterium smegmatis (strain ATCC 700084 / mc(2)155) OX=246196 GN=zwf PE=3 SV=1
A0QVH9	RpoC-ALFA vs No ALFA	-0.511408	0.394096	-1.29768	6	0.242053	0.56783	NA	0.136364	0.0363636	A0QVH9	A0QVH9	A0QVH9_MYCS2 4-hydroxy-3-methylbut-2-en-1-yl diphosphate synthase (flavodoxin) OS=Mycolicibacterium smegmatis (strain ATCC 700084 / mc(2)155) OX=246196 GN=ispG PE=3 SV=1
A0R3L4	RpoC-ALFA vs No ALFA	-0.511779	0.44267	-1.15612	6	0.291583	0.60272	NA	0.156863	0.0539216	A0R3L4	A0R3L4	A0R3L4_MYCS2 Bifunctional purine biosynthesis protein PurH OS=Mycolicibacterium smegmatis (strain ATCC 700084 / mc(2)155) OX=246196 GN=purH PE=3 SV=1
A0QUE0	RpoC-ALFA vs No ALFA	-0.512071	0.410816	-1.24647	6	0.259047	0.584639	NA	0.121795	0.00641026	A0QUE0	A0QUE0	A0QUE0_MYCS2 DNA helicase OS=Mycolicibacterium smegmatis (strain ATCC 700084 / mc(2)155) OX=246196 GN=MSMEG_2174 PE=1 SV=1
A0QXY9	RpoC-ALFA vs No ALFA	-0.512581	0.661594	-0.774767	6	0.467901	0.69935	NA	0.190476	0.0238095	A0QXY9	A0QXY9	A0QXY9_MYCS2 Uracil phosphoribosyltransferase OS=Mycolicibacterium smegmatis (strain ATCC 700084 / mc(2)155) OX=246196 GN=upp PE=3 SV=1
A0QNK2	RpoC-ALFA vs No ALFA	-0.513839	0.873538	-0.588227	3	0.597729	0.769927	NA	0.388889	0.0555556	A0QNK2	A0QNK2	A0QNK2_MYCS2 IS1549, transposase OS=Mycolicibacterium smegmatis (strain ATCC 700084 / mc(2)155) OX=246196 GN=MSMEG_0074 PE=4 SV=1
A0QYR0	RpoC-ALFA vs No ALFA	-0.515697	0.603226	-0.8549	6	0.42542	0.682144	NA	0.138889	0.138889	A0QYR0	A0QYR0	A0QYR0_MYCS2 Hemolysin A OS=Mycolicibacterium smegmatis (strain ATCC 700084 / mc(2)155) OX=246196 GN=MSMEG_3751 PE=4 SV=1
A0R003	RpoC-ALFA vs No ALFA	-0.515904	0.46223	-1.11612	6	0.307065	0.61413	NA	0.0462963	0.0185185	A0R003	A0R003	A0R003_MYCS2 Glutamine amidotransferase OS=Mycolicibacterium smegmatis (strain ATCC 700084 / mc(2)155) OX=246196 GN=MSMEG_4214 PE=4 SV=1
A0QSU9	RpoC-ALFA vs No ALFA	-0.515942	0.696535	-0.740727	4	0.499984	0.720573	NA	0.333333	0	A0QSU9	A0QSU9	A0QSU9_MYCS2 Glycosyl transferase OS=Mycolicibacterium smegmatis (strain ATCC 700084 / mc(2)155) OX=246196 GN=MSMEG_1608 PE=3 SV=1
A0QWS8	RpoC-ALFA vs No ALFA	-0.516369	0.664436	-0.777154	6	0.466594	0.69935	NA	0.034188	0	A0QWS8	A0QWS8	A0QWS8_MYCS2 Integration host factor OS=Mycolicibacterium smegmatis (strain ATCC 700084 / mc(2)155) OX=246196 GN=MSMEG_3050 PE=4 SV=1
A0QU37	RpoC-ALFA vs No ALFA	-0.51708	0.572411	-0.903336	6	0.401158	0.67814	NA	0.0416667	0.0416667	A0QU37	A0QU37	A0QU37_MYCS2 Two-component system response regulator OS=Mycolicibacterium smegmatis (strain ATCC 700084 / mc(2)155) OX=246196 GN=MSMEG_2064 PE=4 SV=1
A0QSD4	RpoC-ALFA vs No ALFA	-0.517569	0.425941	-1.21512	6	0.269962	0.586836	NA	0.077381	0.0267857	A0QSD4	RL2	RL2_MYCS2 50S ribosomal protein L2 OS=Mycolicibacterium smegmatis (strain ATCC 700084 / mc(2)155) OX=246196 GN=rplB PE=1 SV=1
A0QV09	RpoC-ALFA vs No ALFA	-0.518362	0.435564	-1.19009	6	0.278959	0.596003	NA	0.194444	0.0833333	A0QV09	Y2407	Y2407_MYCS2 Uncharacterized oxidoreductase MSMEG_2407/MSMEI_2346 OS=Mycolicibacterium smegmatis (strain ATCC 700084 / mc(2)155) OX=246196 GN=MSMEG_2407 PE=1 SV=1
A0R1H5	RpoC-ALFA vs No ALFA	-0.51852	0.593541	-0.873604	6	0.415925	0.680547	NA	0.04	0.00666667	A0R1H5	A0R1H5	A0R1H5_MYCS2 Peptidase M20 OS=Mycolicibacterium smegmatis (strain ATCC 700084 / mc(2)155) OX=246196 GN=MSMEG_4755 PE=4 SV=1
A0QWH4	RpoC-ALFA vs No ALFA	-0.52039	0.528132	-0.985341	6	0.362508	0.650284	NA	0.125	0	A0QWH4	RUVC	RUVC_MYCS2 Crossover junction endodeoxyribonuclease RuvC OS=Mycolicibacterium smegmatis (strain ATCC 700084 / mc(2)155) OX=246196 GN=ruvC PE=3 SV=1
A0R3Y1	RpoC-ALFA vs No ALFA	-0.52087	0.49766	-1.04664	6	0.335587	0.630145	NA	0.0292398	0.00292398	A0R3Y1	A0R3Y1	A0R3Y1_MYCS2 Uncharacterized protein OS=Mycolicibacterium smegmatis (strain ATCC 700084 / mc(2)155) OX=246196 GN=MSMEG_5635 PE=4 SV=1
A0R2B5	RpoC-ALFA vs No ALFA	-0.522537	0.341784	-1.52885	6	0.177167	0.505482	NA	0.198718	0.025641	A0R2B5	A0R2B5	A0R2B5_MYCS2 Short chain alcohol dehydrogenase OS=Mycolicibacterium smegmatis (strain ATCC 700084 / mc(2)155) OX=246196 GN=MSMEG_5053 PE=3 SV=1
Q3L891	RpoC-ALFA vs No ALFA	-0.523642	0.460382	-1.13741	6	0.298741	0.609456	NA	0.329736	0.00359712	Q3L891	Q3L891	Q3L891_MYCS2 Mycobactin synthetase protein B OS=Mycolicibacterium smegmatis (strain ATCC 700084 / mc(2)155) OX=246196 GN=mps2 PE=3 SV=1
A0R1Q1	RpoC-ALFA vs No ALFA	-0.52375	0.90932	-0.57598	6	0.585569	0.765489	NA	0.174603	0.0634921	A0R1Q1	A0R1Q1	A0R1Q1_MYCS2 Putative acyl-CoA dehydrogenase OS=Mycolicibacterium smegmatis (strain ATCC 700084 / mc(2)155) OX=246196 GN=MSMEG_4833 PE=3 SV=1
A0R1Z0	RpoC-ALFA vs No ALFA	-0.523912	0.59849	-0.875389	6	0.415027	0.680119	NA	0.285714	0.0833333	A0R1Z0	NUCS	NUCS_MYCS2 Endonuclease NucS OS=Mycolicibacterium smegmatis (strain ATCC 700084 / mc(2)155) OX=246196 GN=nucS PE=3 SV=1
A0R758	RpoC-ALFA vs No ALFA	-0.524075	0.585586	-0.894958	6	0.405279	0.679239	NA	0.162162	0.0810811	A0R758	LERK	LERK_MYCS2 L-erythrulose 1-kinase OS=Mycolicibacterium smegmatis (strain ATCC 700084 / mc(2)155) OX=246196 GN=lerK PE=1 SV=1
A0QV38	RpoC-ALFA vs No ALFA	-0.524268	0.438892	-1.19453	6	0.277347	0.594696	NA	0.52381	0.0952381	A0QV38	A0QV38	A0QV38_MYCS2 UPF0109 protein MSMEG_2436 OS=Mycolicibacterium smegmatis (strain ATCC 700084 / mc(2)155) OX=246196 GN=MSMEG_2436 PE=3 SV=1
A0R3B5	RpoC-ALFA vs No ALFA	-0.525306	0.595519	-0.882097	6	0.411666	0.679239	NA	0.333333	0.333333	A0R3B5	A0R3B5	A0R3B5_MYCS2 Immunogenic protein MPT63 OS=Mycolicibacterium smegmatis (strain ATCC 700084 / mc(2)155) OX=246196 GN=MSMEG_5412 PE=4 SV=1
A0QTN2	RpoC-ALFA vs No ALFA	-0.526583	0.54467	-0.966793	6	0.370984	0.654812	NA	0.151786	0.014881	A0QTN2	A0QTN2	A0QTN2_MYCS2 Acyl-CoA dehydrogenase OS=Mycolicibacterium smegmatis (strain ATCC 700084 / mc(2)155) OX=246196 GN=MSMEG_1904 PE=3 SV=1
A0R557	RpoC-ALFA vs No ALFA	-0.527463	0.397141	-1.32815	6	0.232414	0.558795	NA	0.180556	0.0138889	A0R557	Y6073	Y6073_MYCS2 Uncharacterized tRNA/rRNA methyltransferase MSMEG_6073/MSMEI_5913 OS=Mycolicibacterium smegmatis (strain ATCC 700084 / mc(2)155) OX=246196 GN=MSMEG_6073 PE=3 SV=1
A0R072	RpoC-ALFA vs No ALFA	-0.527489	0.380187	-1.38745	6	0.214642	0.541614	NA	0.109524	0.0119048	A0R072	A0R072	A0R072_MYCS2 Dihydrolipoamide acetyltransferase component of pyruvate dehydrogenase complex OS=Mycolicibacterium smegmatis (strain ATCC 700084 / mc(2)155) OX=246196 GN=sucB PE=3 SV=1
A0QRA9	RpoC-ALFA vs No ALFA	-0.52756	0.424539	-1.24267	6	0.260352	0.584639	NA	0.25	0.166667	A0QRA9	A0QRA9	A0QRA9_MYCS2 SAM-dependent methyltransferase OS=Mycolicibacterium smegmatis (strain ATCC 700084 / mc(2)155) OX=246196 GN=MSMEG_1050 PE=4 SV=1
A0QPV9	RpoC-ALFA vs No ALFA	-0.527617	0.517676	-1.0192	6	0.34743	0.64163	NA	0.166667	0.047619	A0QPV9	A0QPV9	A0QPV9_MYCS2 Intracellular protease, PfpI family protein OS=Mycolicibacterium smegmatis (strain ATCC 700084 / mc(2)155) OX=246196 GN=MSMEG_0536 PE=3 SV=1
A0QTE6	RpoC-ALFA vs No ALFA	-0.527654	0.678511	-0.777665	6	0.466314	0.69935	NA	0.375	0.0833333	A0QTE6	A0QTE6	A0QTE6_MYCS2 Uncharacterized protein OS=Mycolicibacterium smegmatis (strain ATCC 700084 / mc(2)155) OX=246196 GN=MSMEG_1812 PE=4 SV=1
A0QVM9	RpoC-ALFA vs No ALFA	-0.527802	0.405125	-1.30281	6	0.240403	0.565804	NA	0.047619	0.0119048	A0QVM9	A0QVM9	A0QVM9_MYCS2 DHH family protein OS=Mycolicibacterium smegmatis (strain ATCC 700084 / mc(2)155) OX=246196 GN=MSMEG_2630 PE=1 SV=1
A0QQK8	RpoC-ALFA vs No ALFA	-0.529268	0.505692	-1.04662	6	0.335595	0.630145	NA	0.0952381	0.00793651	A0QQK8	A0QQK8	A0QQK8_MYCS2 Glycine oxidase ThiO OS=Mycolicibacterium smegmatis (strain ATCC 700084 / mc(2)155) OX=246196 GN=thiO PE=4 SV=1
P94965	RpoC-ALFA vs No ALFA	-0.53074	0.541723	-0.979725	6	0.365058	0.650284	NA	0.0555556	0.0555556	P94965	RECX	RECX_MYCS2 Regulatory protein RecX OS=Mycolicibacterium smegmatis (strain ATCC 700084 / mc(2)155) OX=246196 GN=recX PE=3 SV=2
A0QZY4	RpoC-ALFA vs No ALFA	-0.53215	0.465757	-1.14255	6	0.296759	0.608674	NA	0.141667	0.0583333	A0QZY4	A0QZY4	A0QZY4_MYCS2 Phosphoglycerate mutase family protein OS=Mycolicibacterium smegmatis (strain ATCC 700084 / mc(2)155) OX=246196 GN=MSMEG_4193 PE=4 SV=1
A0QUX7	RpoC-ALFA vs No ALFA	-0.532188	0.473273	-1.12448	6	0.303771	0.610208	NA	0.0944444	0.0111111	A0QUX7	ILVH	ILVH_MYCS2 Acetolactate synthase small subunit OS=Mycolicibacterium smegmatis (strain ATCC 700084 / mc(2)155) OX=246196 GN=ilvH PE=1 SV=1
A0QVR3	RpoC-ALFA vs No ALFA	-0.533403	0.561255	-0.950375	6	0.378616	0.662857	NA	0.270833	0.125	A0QVR3	DAPB	DAPB_MYCS2 4-hydroxy-tetrahydrodipicolinate reductase OS=Mycolicibacterium smegmatis (strain ATCC 700084 / mc(2)155) OX=246196 GN=dapB PE=1 SV=1
A0QY09	RpoC-ALFA vs No ALFA	-0.533511	0.529667	-1.00726	6	0.35269	0.64327	NA	0.125	0	A0QY09	A0QY09	A0QY09_MYCS2 Putative secreted protein OS=Mycolicibacterium smegmatis (strain ATCC 700084 / mc(2)155) OX=246196 GN=MSMEG_3493 PE=4 SV=1
A0R4D8	RpoC-ALFA vs No ALFA	-0.534089	0.392182	-1.36184	6	0.222161	0.54818	NA	0.141844	0.0248227	A0R4D8	A0R4D8	A0R4D8_MYCS2 Phosphoribosylformylglycinamidine cyclo-ligase OS=Mycolicibacterium smegmatis (strain ATCC 700084 / mc(2)155) OX=246196 GN=purM PE=3 SV=1
A0R6E6	RpoC-ALFA vs No ALFA	-0.534593	0.660902	-0.808884	6	0.449459	0.694702	NA	0.469697	0.0909091	A0R6E6	A0R6E6	A0R6E6_MYCS2 Sulfate/thiosulfate import ATP-binding protein CysA 2 OS=Mycolicibacterium smegmatis (strain ATCC 700084 / mc(2)155) OX=246196 GN=MSMEG_6521 PE=4 SV=1
A0R156	RpoC-ALFA vs No ALFA	-0.534922	0.38007	-1.40743	6	0.208936	0.534781	NA	0	0	A0R156	A0R156	A0R156_MYCS2 Uncharacterized protein OS=Mycolicibacterium smegmatis (strain ATCC 700084 / mc(2)155) OX=246196 GN=MSMEG_4631 PE=4 SV=1
A0R4C9	RpoC-ALFA vs No ALFA	-0.538471	0.47549	-1.13245	6	0.300661	0.609456	NA	0.132653	0.0578231	A0R4C9	THTR	THTR_MYCS2 Putative thiosulfate sulfurtransferase OS=Mycolicibacterium smegmatis (strain ATCC 700084 / mc(2)155) OX=246196 GN=MSMEG_5789 PE=1 SV=1
A0R3A6	RpoC-ALFA vs No ALFA	-0.538779	0.535274	-1.00655	6	0.353005	0.64327	NA	0.153333	0.0333333	A0R3A6	A0R3A6	A0R3A6_MYCS2 Propionate--CoA ligase OS=Mycolicibacterium smegmatis (strain ATCC 700084 / mc(2)155) OX=246196 GN=MSMEG_5404 PE=3 SV=1
A0R2M8	RpoC-ALFA vs No ALFA	-0.538799	0.704879	-0.764386	6	0.473617	0.702355	NA	0.12963	0.0185185	A0R2M8	A0R2M8	A0R2M8_MYCS2 Pyridoxamine 5'-phosphate oxidase family protein OS=Mycolicibacterium smegmatis (strain ATCC 700084 / mc(2)155) OX=246196 GN=MSMEG_5170 PE=4 SV=1
A0R3N8	RpoC-ALFA vs No ALFA	-0.540125	0.551206	-0.979898	6	0.364979	0.650284	NA	0.191667	0.0583333	A0R3N8	A0R3N8	A0R3N8_MYCS2 [NADP+] succinate-semialdehyde dehydrogenase OS=Mycolicibacterium smegmatis (strain ATCC 700084 / mc(2)155) OX=246196 GN=MSMEG_5538 PE=3 SV=1
A0QQB4	RpoC-ALFA vs No ALFA	-0.540593	0.458678	-1.17859	6	0.283181	0.600353	NA	0.177778	0.0722222	A0QQB4	A0QQB4	A0QQB4_MYCS2 Isoniazid inductible protein IniA OS=Mycolicibacterium smegmatis (strain ATCC 700084 / mc(2)155) OX=246196 GN=MSMEG_0695 PE=4 SV=1
A0R420	RpoC-ALFA vs No ALFA	-0.540927	0.961204	-0.56276	6	0.593986	0.768435	NA	0.120833	0.0208333	A0R420	PDXH	PDXH_MYCS2 Pyridoxine/pyridoxamine 5'-phosphate oxidase OS=Mycolicibacterium smegmatis (strain ATCC 700084 / mc(2)155) OX=246196 GN=pdxH PE=3 SV=1
A0QX36	RpoC-ALFA vs No ALFA	-0.542258	0.5205	-1.0418	6	0.33765	0.630145	NA	0.333333	0.0196078	A0QX36	A0QX36	A0QX36_MYCS2 Methylmalonyl-CoA mutase large subunit OS=Mycolicibacterium smegmatis (strain ATCC 700084 / mc(2)155) OX=246196 GN=MSMEG_3159 PE=4 SV=1
A0R061	RpoC-ALFA vs No ALFA	-0.543578	0.34084	-1.59482	6	0.161863	0.494814	NA	0.0698925	0	A0R061	A0R061	A0R061_MYCS2 HesB/YadR/YfhF family protein OS=Mycolicibacterium smegmatis (strain ATCC 700084 / mc(2)155) OX=246196 GN=MSMEG_4272 PE=4 SV=1
Q9NZT1	RpoC-ALFA vs No ALFA	-0.543643	0.442539	-1.22846	4	0.286608	0.600526	NA	0.166667	0	Q9NZT1	NA	NA
P21333	RpoC-ALFA vs No ALFA	-0.544565	0.0484951	-11.2293	1	0.0565437	0.307543	NA	0.388889	0.0555556	P21333	NA	NA
A0QV52	RpoC-ALFA vs No ALFA	-0.544679	0.516067	-1.05544	6	0.331856	0.630145	NA	0.0784314	0.0490196	A0QV52	A0QV52	A0QV52_MYCS2 Adenosylmethionine--8-amino-7-oxononanoate transaminase OS=Mycolicibacterium smegmatis (strain ATCC 700084 / mc(2)155) OX=246196 GN=MSMEG_2450 PE=3 SV=1
A0QYD5	RpoC-ALFA vs No ALFA	-0.545116	0.396419	-1.3751	6	0.218237	0.544525	NA	0.0833333	0.0119048	A0QYD5	A0QYD5	A0QYD5_MYCS2 Bac_luciferase domain-containing protein OS=Mycolicibacterium smegmatis (strain ATCC 700084 / mc(2)155) OX=246196 GN=MSMEG_3620 PE=4 SV=1
A0R2T3	RpoC-ALFA vs No ALFA	-0.545846	0.541412	-1.00819	6	0.352278	0.64327	NA	0.0104167	0.0104167	A0R2T3	A0R2T3	A0R2T3_MYCS2 Uncharacterized protein OS=Mycolicibacterium smegmatis (strain ATCC 700084 / mc(2)155) OX=246196 GN=MSMEG_5225 PE=4 SV=1
A0QU61	RpoC-ALFA vs No ALFA	-0.546756	0.41917	-1.30438	6	0.239903	0.565373	NA	0.337719	0.0350877	A0QU61	A0QU61	A0QU61_MYCS2 Cell division ATP-binding protein FtsE OS=Mycolicibacterium smegmatis (strain ATCC 700084 / mc(2)155) OX=246196 GN=ftsE PE=3 SV=1
A0QV76	RpoC-ALFA vs No ALFA	-0.547316	1.3007	-0.420786	4	0.695535	0.821953	NA	0.444444	0	A0QV76	A0QV76	A0QV76_MYCS2 Putative oxidoreductase YdbC OS=Mycolicibacterium smegmatis (strain ATCC 700084 / mc(2)155) OX=246196 GN=MSMEG_2475 PE=4 SV=1
A0R644	RpoC-ALFA vs No ALFA	-0.548463	0.441885	-1.24119	6	0.260859	0.584639	NA	0.166667	0.116667	A0R644	A0R644	A0R644_MYCS2 DUF2470 domain-containing protein OS=Mycolicibacterium smegmatis (strain ATCC 700084 / mc(2)155) OX=246196 GN=MSMEG_6419 PE=4 SV=1
A0QR28	RpoC-ALFA vs No ALFA	-0.548482	0.471752	-1.16265	6	0.289119	0.601152	NA	0.277778	0	A0QR28	A0QR28	A0QR28_MYCS2 Pyridoxamine 5'-phosphate oxidase family protein OS=Mycolicibacterium smegmatis (strain ATCC 700084 / mc(2)155) OX=246196 GN=MSMEG_0964 PE=4 SV=1
A0R3I8	RpoC-ALFA vs No ALFA	-0.549199	0.293886	-1.86875	6	0.110871	0.433286	NA	0.351852	0.0740741	A0R3I8	MPRA	MPRA_MYCS2 Response regulator MprA OS=Mycolicibacterium smegmatis (strain ATCC 700084 / mc(2)155) OX=246196 GN=mprA PE=1 SV=1
A0R226	RpoC-ALFA vs No ALFA	-0.549485	0.431807	-1.27253	5	0.259149	0.584639	NA	0.462963	0.037037	A0R226	A0R226	A0R226_MYCS2 RemO protein OS=Mycolicibacterium smegmatis (strain ATCC 700084 / mc(2)155) OX=246196 GN=MSMEG_4962 PE=4 SV=1
A0QR04	RpoC-ALFA vs No ALFA	-0.549741	0.526186	-1.04477	6	0.336384	0.630145	NA	0.166667	0.0833333	A0QR04	A0QR04	A0QR04_MYCS2 Ppx/GppA phosphatase family protein OS=Mycolicibacterium smegmatis (strain ATCC 700084 / mc(2)155) OX=246196 GN=MSMEG_0939 PE=4 SV=1
A0QR94	RpoC-ALFA vs No ALFA	-0.550065	0.469925	-1.17054	6	0.286167	0.600526	NA	0.0717593	0.0300926	A0QR94	A0QR94	A0QR94_MYCS2 Ribonucleoside-diphosphate reductase subunit beta OS=Mycolicibacterium smegmatis (strain ATCC 700084 / mc(2)155) OX=246196 GN=MSMEG_1033 PE=3 SV=1
A0QWS5	RpoC-ALFA vs No ALFA	-0.550068	0.387404	-1.41988	6	0.205452	0.533846	NA	0.507463	0	A0QWS5	A0QWS5	A0QWS5_MYCS2 Carbamoyl-phosphate synthase large chain OS=Mycolicibacterium smegmatis (strain ATCC 700084 / mc(2)155) OX=246196 GN=carB PE=3 SV=1
A0R5H2	RpoC-ALFA vs No ALFA	-0.550416	0.353879	-1.55538	5	0.180577	0.505739	NA	0.361111	0.0277778	A0R5H2	A0R5H2	A0R5H2_MYCS2 Metallo-beta-lactamase family protein OS=Mycolicibacterium smegmatis (strain ATCC 700084 / mc(2)155) OX=246196 GN=MSMEG_6190 PE=4 SV=1
A0QX55	RpoC-ALFA vs No ALFA	-0.55109	0.459206	-1.20009	6	0.275334	0.593543	NA	0.317073	0.0609756	A0QX55	A0QX55	A0QX55_MYCS2 DNA polymerase III subunit alpha OS=Mycolicibacterium smegmatis (strain ATCC 700084 / mc(2)155) OX=246196 GN=MSMEG_3178 PE=4 SV=1
A0QQA8	RpoC-ALFA vs No ALFA	-0.551329	0.584532	-0.943197	6	0.381991	0.666051	NA	0.172619	0.047619	A0QQA8	A0QQA8	A0QQA8_MYCS2 Aspartate aminotransferase OS=Mycolicibacterium smegmatis (strain ATCC 700084 / mc(2)155) OX=246196 GN=MSMEG_0688 PE=4 SV=1
A0QVC0	RpoC-ALFA vs No ALFA	-0.551446	0.804418	-0.685522	1	0.617428	0.780646	NA	0.666667	0.0416667	A0QVC0	A0QVC0	A0QVC0_MYCS2 Amidase OS=Mycolicibacterium smegmatis (strain ATCC 700084 / mc(2)155) OX=246196 GN=MSMEG_2521 PE=4 SV=1
A0R4K4	RpoC-ALFA vs No ALFA	-0.551981	0.372426	-1.48213	4	0.21244	0.537579	NA	0.366667	0	A0R4K4	A0R4K4	A0R4K4_MYCS2 Uncharacterized protein OS=Mycolicibacterium smegmatis (strain ATCC 700084 / mc(2)155) OX=246196 GN=MSMEG_5865 PE=4 SV=1
A0R260	RpoC-ALFA vs No ALFA	-0.552037	0.703815	-0.78435	3	0.490067	0.715518	NA	0.65	0.05	A0R260	A0R260	A0R260_MYCS2 ABC transporter, ATP-binding protein OppD OS=Mycolicibacterium smegmatis (strain ATCC 700084 / mc(2)155) OX=246196 GN=oppD PE=4 SV=1
A0R5J5	RpoC-ALFA vs No ALFA	-0.55397	0.613085	-0.903578	6	0.40104	0.67814	NA	0.314815	0.0925926	A0R5J5	A0R5J5	A0R5J5_MYCS2 GatB/Yqey domain protein OS=Mycolicibacterium smegmatis (strain ATCC 700084 / mc(2)155) OX=246196 GN=MSMEG_6214 PE=4 SV=1
A0QPE8	RpoC-ALFA vs No ALFA	-0.554386	0.467158	-1.18672	6	0.280191	0.597205	NA	0.0656566	0.030303	A0QPE8	A0QPE8	A0QPE8_MYCS2 3-ketoacyl-CoA thiolase OS=Mycolicibacterium smegmatis (strain ATCC 700084 / mc(2)155) OX=246196 GN=MSMEG_0373 PE=3 SV=1
A0R1R7	RpoC-ALFA vs No ALFA	-0.554717	0.451506	-1.22859	6	0.265224	0.585383	NA	0.230769	0.025641	A0R1R7	A0R1R7	A0R1R7_MYCS2 Carveol dehydrogenase OS=Mycolicibacterium smegmatis (strain ATCC 700084 / mc(2)155) OX=246196 GN=MSMEG_4849 PE=3 SV=1
A0QZY1	RpoC-ALFA vs No ALFA	-0.555379	0.71474	-0.777036	3	0.493781	0.716527	NA	0.37037	0.0925926	A0QZY1	A0QZY1	A0QZY1_MYCS2 Inositol monophosphatase family protein OS=Mycolicibacterium smegmatis (strain ATCC 700084 / mc(2)155) OX=246196 GN=MSMEG_4190 PE=4 SV=1
A0R0G1	RpoC-ALFA vs No ALFA	-0.555493	0.619711	-0.896373	5	0.411129	0.679239	NA	0.0555556	0.0555556	A0R0G1	A0R0G1	A0R0G1_MYCS2 Agmatinase OS=Mycolicibacterium smegmatis (strain ATCC 700084 / mc(2)155) OX=246196 GN=speB PE=3 SV=1
A0QPV4	RpoC-ALFA vs No ALFA	-0.557006	0.473343	-1.17675	6	0.28386	0.600526	NA	0.166667	0	A0QPV4	A0QPV4	A0QPV4_MYCS2 Putative acyl-CoA dehydrogenase OS=Mycolicibacterium smegmatis (strain ATCC 700084 / mc(2)155) OX=246196 GN=MSMEG_0531 PE=3 SV=1
A0R392	RpoC-ALFA vs No ALFA	-0.557455	0.169811	-3.28279	0	NA	NA	NA	0.5	0	A0R392	A0R392	A0R392_MYCS2 DUF302 domain-containing protein OS=Mycolicibacterium smegmatis (strain ATCC 700084 / mc(2)155) OX=246196 GN=MSMEG_5390 PE=4 SV=1
A0QNK1	RpoC-ALFA vs No ALFA	-0.557597	0.492684	-1.13175	6	0.300933	0.609456	NA	0.192488	0.0516432	A0QNK1	A0QNK1	A0QNK1_MYCS2 Uncharacterized protein OS=Mycolicibacterium smegmatis (strain ATCC 700084 / mc(2)155) OX=246196 GN=MSMEG_0071 PE=4 SV=1
A0R1D1	RpoC-ALFA vs No ALFA	-0.559609	0.457253	-1.22385	6	0.266884	0.585383	NA	0.0263158	0	A0R1D1	A0R1D1	A0R1D1_MYCS2 Enoyl-CoA hydratase OS=Mycolicibacterium smegmatis (strain ATCC 700084 / mc(2)155) OX=246196 GN=MSMEG_4709 PE=3 SV=1
A0QX04	RpoC-ALFA vs No ALFA	-0.559999	0.714069	-0.784236	6	0.46273	0.69935	NA	0	0	A0QX04	A0QX04	A0QX04_MYCS2 Conserved protein, DUF59 OS=Mycolicibacterium smegmatis (strain ATCC 700084 / mc(2)155) OX=246196 GN=MSMEG_3127 PE=4 SV=1
A0R221	RpoC-ALFA vs No ALFA	-0.560154	0.385072	-1.45467	6	0.195997	0.528983	NA	0.0555556	0.0246914	A0R221	A0R221	A0R221_MYCS2 Homoserine dehydrogenase OS=Mycolicibacterium smegmatis (strain ATCC 700084 / mc(2)155) OX=246196 GN=MSMEG_4957 PE=3 SV=1
A0R1Q2	RpoC-ALFA vs No ALFA	-0.560824	0.697498	-0.804051	6	0.452039	0.695123	NA	0.233333	0.0666667	A0R1Q2	A0R1Q2	A0R1Q2_MYCS2 L-carnitine dehydratase/bile acid-inducible protein F OS=Mycolicibacterium smegmatis (strain ATCC 700084 / mc(2)155) OX=246196 GN=MSMEG_4834 PE=4 SV=1
A0QQ15	RpoC-ALFA vs No ALFA	-0.56108	0.813046	-0.690096	5	0.520851	0.730007	NA	0.166667	0.0833333	A0QQ15	A0QQ15	A0QQ15_MYCS2 Putative rhamnose catabolism operon transcriptional regulator OS=Mycolicibacterium smegmatis (strain ATCC 700084 / mc(2)155) OX=246196 GN=MSMEG_0592 PE=4 SV=1
A0R1G0	RpoC-ALFA vs No ALFA	-0.561141	0.510531	-1.09913	6	0.313846	0.617992	NA	0.194444	0.0277778	A0R1G0	A0R1G0	A0R1G0_MYCS2 Uncharacterized protein OS=Mycolicibacterium smegmatis (strain ATCC 700084 / mc(2)155) OX=246196 GN=MSMEG_4739 PE=4 SV=1
A0QYG1	RpoC-ALFA vs No ALFA	-0.563651	0.773857	-0.728365	5	0.499058	0.720525	NA	0.222222	0.0555556	A0QYG1	A0QYG1	A0QYG1_MYCS2 Transcriptional regulator, MerR family protein OS=Mycolicibacterium smegmatis (strain ATCC 700084 / mc(2)155) OX=246196 GN=MSMEG_3646 PE=4 SV=1
A0QUH2	RpoC-ALFA vs No ALFA	-0.564401	0.461398	-1.22324	6	0.267097	0.585383	NA	0.291667	0.0208333	A0QUH2	A0QUH2	A0QUH2_MYCS2 3-oxoacyl-(Acyl-carrier-protein) reductase OS=Mycolicibacterium smegmatis (strain ATCC 700084 / mc(2)155) OX=246196 GN=fabG PE=4 SV=1
A0QP32	RpoC-ALFA vs No ALFA	-0.564887	0.495392	-1.14028	6	0.297632	0.608674	NA	0.0722892	0.0240964	A0QP32	PCKG	PCKG_MYCS2 Phosphoenolpyruvate carboxykinase [GTP] OS=Mycolicibacterium smegmatis (strain ATCC 700084 / mc(2)155) OX=246196 GN=pckG PE=1 SV=1
Q8IWZ3	RpoC-ALFA vs No ALFA	-0.565037	0.980029	-0.576551	2	0.622484	0.782601	NA	0.555556	0.0555556	Q8IWZ3	NA	NA
A0QSY5	RpoC-ALFA vs No ALFA	-0.565102	0.391237	-1.4444	6	0.198746	0.530361	NA	0.166667	0.166667	A0QSY5	FOLD	FOLD_MYCS2 Bifunctional protein FolD OS=Mycolicibacterium smegmatis (strain ATCC 700084 / mc(2)155) OX=246196 GN=folD PE=1 SV=1
A0R1C2	RpoC-ALFA vs No ALFA	-0.56537	0.355422	-1.5907	6	0.162781	0.494814	NA	0.171958	0.0555556	A0R1C2	DHE2	DHE2_MYCS2 NAD-specific glutamate dehydrogenase OS=Mycolicibacterium smegmatis (strain ATCC 700084 / mc(2)155) OX=246196 GN=gdh PE=1 SV=1
A0QP01	RpoC-ALFA vs No ALFA	-0.565412	0.356312	-1.58685	6	0.163644	0.494814	NA	0.206667	0.02	A0QP01	A0QP01	A0QP01_MYCS2 O-methyltransferase MdmC OS=Mycolicibacterium smegmatis (strain ATCC 700084 / mc(2)155) OX=246196 GN=MSMEG_0224 PE=4 SV=1
A0QS97	RpoC-ALFA vs No ALFA	-0.568601	0.438899	-1.29552	6	0.242749	0.56783	NA	0.150538	0.0268817	A0QS97	RS7	RS7_MYCS2 30S ribosomal protein S7 OS=Mycolicibacterium smegmatis (strain ATCC 700084 / mc(2)155) OX=246196 GN=rpsG PE=1 SV=1
A0QWS4	RpoC-ALFA vs No ALFA	-0.56866	0.405207	-1.40338	6	0.210081	0.536153	NA	0.12	0.00666667	A0QWS4	A0QWS4	A0QWS4_MYCS2 Carbamoyl-phosphate synthase small chain OS=Mycolicibacterium smegmatis (strain ATCC 700084 / mc(2)155) OX=246196 GN=carA PE=3 SV=1
A0QU98	RpoC-ALFA vs No ALFA	-0.569383	0.447649	-1.27194	6	0.250468	0.57656	NA	0.151515	0.030303	A0QU98	A0QU98	A0QU98_MYCS2 Lysine N-acyltransferase MbtK OS=Mycolicibacterium smegmatis (strain ATCC 700084 / mc(2)155) OX=246196 GN=MSMEG_2128 PE=4 SV=1
A0R3J4	RpoC-ALFA vs No ALFA	-0.569502	0.54511	-1.04475	6	0.336393	0.630145	NA	0.128788	0.0378788	A0R3J4	A0R3J4	A0R3J4_MYCS2 Acyl-CoA dehydrogenase fadE12 OS=Mycolicibacterium smegmatis (strain ATCC 700084 / mc(2)155) OX=246196 GN=MSMEG_5494 PE=3 SV=1
A0QP11	RpoC-ALFA vs No ALFA	-0.569666	0.469557	-1.2132	6	0.270644	0.586836	NA	0.217172	0.0505051	A0QP11	A0QP11	A0QP11_MYCS2 Metallopeptidase OS=Mycolicibacterium smegmatis (strain ATCC 700084 / mc(2)155) OX=246196 GN=MSMEG_0234 PE=4 SV=1
A0R189	RpoC-ALFA vs No ALFA	-0.57015	0.463049	-1.23129	5	0.272965	0.590266	NA	0	0	A0R189	A0R189	A0R189_MYCS2 IolD protein OS=Mycolicibacterium smegmatis (strain ATCC 700084 / mc(2)155) OX=246196 GN=MSMEG_4664 PE=3 SV=1
A0R2H7	RpoC-ALFA vs No ALFA	-0.57086	0.513227	-1.1123	6	0.308581	0.61515	NA	0.126437	0.045977	A0R2H7	A0R2H7	A0R2H7_MYCS2 Proline dehydrogenase OS=Mycolicibacterium smegmatis (strain ATCC 700084 / mc(2)155) OX=246196 GN=MSMEG_5117 PE=4 SV=1
A0QYE8	RpoC-ALFA vs No ALFA	-0.571145	0.665979	-0.857602	6	0.424039	0.682144	NA	0.466667	0.266667	A0QYE8	A0QYE8	A0QYE8_MYCS2 IMP dehydrogenase family protein OS=Mycolicibacterium smegmatis (strain ATCC 700084 / mc(2)155) OX=246196 GN=MSMEG_3634 PE=3 SV=1
A0R6A8	RpoC-ALFA vs No ALFA	-0.5718	0.51291	-1.11482	6	0.307581	0.614473	NA	0.0909091	0.0151515	A0R6A8	A0R6A8	A0R6A8_MYCS2 Methyltransferase type 11 OS=Mycolicibacterium smegmatis (strain ATCC 700084 / mc(2)155) OX=246196 GN=MSMEG_6483 PE=4 SV=1
A0R0A0	RpoC-ALFA vs No ALFA	-0.572234	0.566907	-1.0094	3	0.387135	0.668585	NA	0.555556	0	A0R0A0	A0R0A0	A0R0A0_MYCS2 Cobalamin biosynthesis protein CobD OS=Mycolicibacterium smegmatis (strain ATCC 700084 / mc(2)155) OX=246196 GN=cobD PE=3 SV=1
A0R2Q4	RpoC-ALFA vs No ALFA	-0.572648	0.490658	-1.1671	6	0.28745	0.600526	NA	0.047619	0	A0R2Q4	A0R2Q4	A0R2Q4_MYCS2 Fasciclin domain protein OS=Mycolicibacterium smegmatis (strain ATCC 700084 / mc(2)155) OX=246196 GN=MSMEG_5196 PE=4 SV=1
A0R194	RpoC-ALFA vs No ALFA	-0.572811	0.534625	-1.07143	6	0.325171	0.625788	NA	0.181818	0.0454545	A0R194	A0R194	A0R194_MYCS2 Sulfur carrier protein FdhD OS=Mycolicibacterium smegmatis (strain ATCC 700084 / mc(2)155) OX=246196 GN=fdhD PE=3 SV=1
A0QP89	RpoC-ALFA vs No ALFA	-0.573107	0.384795	-1.48938	6	0.186964	0.517123	NA	0.0967078	0.0329218	A0QP89	A0QP89	A0QP89_MYCS2 Phosphogluconate dehydratase OS=Mycolicibacterium smegmatis (strain ATCC 700084 / mc(2)155) OX=246196 GN=edd PE=3 SV=1
A0QWV0	RpoC-ALFA vs No ALFA	-0.57317	0.522306	-1.09738	6	0.314551	0.618697	NA	0.234127	0.00396825	A0QWV0	A0QWV0	A0QWV0_MYCS2 Riboflavin biosynthesis protein RibBA OS=Mycolicibacterium smegmatis (strain ATCC 700084 / mc(2)155) OX=246196 GN=ribBA PE=3 SV=1
A0R2U5	RpoC-ALFA vs No ALFA	-0.573889	0.546338	-1.05043	6	0.333977	0.630145	NA	0.338542	0.0520833	A0R2U5	A0R2U5	A0R2U5_MYCS2 Dienelactone hydrolase family protein OS=Mycolicibacterium smegmatis (strain ATCC 700084 / mc(2)155) OX=246196 GN=MSMEG_5236 PE=4 SV=1
A0QQX4	RpoC-ALFA vs No ALFA	-0.575379	0.542646	-1.06032	6	0.329804	0.630145	NA	0.122222	0.0111111	A0QQX4	A0QQX4	A0QQX4_MYCS2 Acyl-ACP thioesterase superfamily protein OS=Mycolicibacterium smegmatis (strain ATCC 700084 / mc(2)155) OX=246196 GN=MSMEG_0909 PE=4 SV=1
A0R0B5	RpoC-ALFA vs No ALFA	-0.575852	0.534813	-1.07674	6	0.322975	0.624932	NA	0.140523	0.0490196	A0R0B5	A0R0B5	A0R0B5_MYCS2 3-oxoacyl-[acyl-carrier-protein] synthase 2 OS=Mycolicibacterium smegmatis (strain ATCC 700084 / mc(2)155) OX=246196 GN=MSMEG_4328 PE=3 SV=1
A0R7H3	RpoC-ALFA vs No ALFA	-0.576893	0.499924	-1.15396	5	0.300675	0.609456	NA	0.166667	0	A0R7H3	A0R7H3	A0R7H3_MYCS2 Uncharacterized protein OS=Mycolicibacterium smegmatis (strain ATCC 700084 / mc(2)155) OX=246196 GN=MSMEG_6914 PE=4 SV=1
A0R0A1	RpoC-ALFA vs No ALFA	-0.578232	1.053	-0.549129	5	0.606539	0.775562	NA	0.222222	0.0555556	A0R0A1	A0R0A1	A0R0A1_MYCS2 Glyoxalase/bleomycin resistance protein/dioxygenase OS=Mycolicibacterium smegmatis (strain ATCC 700084 / mc(2)155) OX=246196 GN=MSMEG_4313 PE=4 SV=1
A0QV04	RpoC-ALFA vs No ALFA	-0.579997	0.226531	-2.56035	0	NA	NA	NA	0.5	0	A0QV04	A0QV04	A0QV04_MYCS2 Dihydroxyacetone kinase OS=Mycolicibacterium smegmatis (strain ATCC 700084 / mc(2)155) OX=246196 GN=MSMEG_2402 PE=4 SV=1
A0R2W9	RpoC-ALFA vs No ALFA	-0.580986	0.711329	-0.816761	6	0.445276	0.692617	NA	0.193333	0.0866667	A0R2W9	MCA	MCA_MYCS2 Mycothiol S-conjugate amidase OS=Mycolicibacterium smegmatis (strain ATCC 700084 / mc(2)155) OX=246196 GN=mca PE=1 SV=1
A0QWY4	RpoC-ALFA vs No ALFA	-0.581554	0.515022	-1.12918	6	0.301934	0.609474	NA	0.106667	0.00666667	A0QWY4	A0QWY4	A0QWY4_MYCS2 Uncharacterized protein OS=Mycolicibacterium smegmatis (strain ATCC 700084 / mc(2)155) OX=246196 GN=MSMEG_3107 PE=4 SV=1
A0QPJ0	RpoC-ALFA vs No ALFA	-0.583051	0.339013	-1.71985	6	0.136253	0.465894	NA	0.141026	0.0384615	A0QPJ0	A0QPJ0	A0QPJ0_MYCS2 NADH-fmn oxidoreductase OS=Mycolicibacterium smegmatis (strain ATCC 700084 / mc(2)155) OX=246196 GN=MSMEG_0415 PE=3 SV=1
A0QYQ4	RpoC-ALFA vs No ALFA	-0.583645	0.505142	-1.15541	6	0.291853	0.60272	NA	0.583333	0.25	A0QYQ4	A0QYQ4	A0QYQ4_MYCS2 SpoOJ regulator protein OS=Mycolicibacterium smegmatis (strain ATCC 700084 / mc(2)155) OX=246196 GN=soj PE=4 SV=1
A0QNS6	RpoC-ALFA vs No ALFA	-0.585693	0.370767	-1.57968	6	0.16526	0.496458	NA	0	0	A0QNS6	A0QNS6	A0QNS6_MYCS2 Transcriptional regulator, TetR family protein OS=Mycolicibacterium smegmatis (strain ATCC 700084 / mc(2)155) OX=246196 GN=MSMEG_0148 PE=4 SV=1
A0R1B5	RpoC-ALFA vs No ALFA	-0.58791	0.22518	-2.61084	1	0.232864	0.558989	NA	0.666667	0.333333	A0R1B5	Y4692	Y4692_MYCS2 Uncharacterized protein MSMEG_4692/MSMEI_4575 OS=Mycolicibacterium smegmatis (strain ATCC 700084 / mc(2)155) OX=246196 GN=MSMEG_4692 PE=1 SV=1
A0R6L2	RpoC-ALFA vs No ALFA	-0.588992	0.491181	-1.19913	6	0.27568	0.593543	NA	0.538462	0.0512821	A0R6L2	A0R6L2	A0R6L2_MYCS2 ATP-dependent helicase HrpA OS=Mycolicibacterium smegmatis (strain ATCC 700084 / mc(2)155) OX=246196 GN=hrpA PE=4 SV=1
A0R411	RpoC-ALFA vs No ALFA	-0.590926	0.52581	-1.12384	6	0.304025	0.610208	NA	0.458333	0.0833333	A0R411	A0R411	A0R411_MYCS2 Uncharacterized protein OS=Mycolicibacterium smegmatis (strain ATCC 700084 / mc(2)155) OX=246196 GN=MSMEG_5666 PE=4 SV=1
A0QZY0	RpoC-ALFA vs No ALFA	-0.590939	0.571255	-1.03446	6	0.340804	0.633988	NA	0.203704	0.0277778	A0QZY0	MSHC	MSHC_MYCS2 L-cysteine:1D-myo-inositol 2-amino-2-deoxy-alpha-D-glucopyranoside ligase OS=Mycolicibacterium smegmatis (strain ATCC 700084 / mc(2)155) OX=246196 GN=mshC PE=1 SV=1
A0R0Y6	RpoC-ALFA vs No ALFA	-0.590953	0.474733	-1.24481	6	0.259616	0.584639	NA	0.166667	0.0277778	A0R0Y6	A0R0Y6	A0R0Y6_MYCS2 GAF domain, putative OS=Mycolicibacterium smegmatis (strain ATCC 700084 / mc(2)155) OX=246196 GN=MSMEG_4553 PE=4 SV=1
A0QPF6	RpoC-ALFA vs No ALFA	-0.591156	0.700997	-0.843308	5	0.437528	0.689754	NA	0.416667	0.0833333	A0QPF6	A0QPF6	A0QPF6_MYCS2 Mmp14a protein OS=Mycolicibacterium smegmatis (strain ATCC 700084 / mc(2)155) OX=246196 GN=mmpl4a PE=4 SV=1
A0QYB9	RpoC-ALFA vs No ALFA	-0.591463	0.453144	-1.30524	5	0.248643	0.574245	NA	0.3125	0.0833333	A0QYB9	A0QYB9	A0QYB9_MYCS2 Sorbitol utilization protein SOU2 OS=Mycolicibacterium smegmatis (strain ATCC 700084 / mc(2)155) OX=246196 GN=MSMEG_3604 PE=4 SV=1
A0QZ46	RpoC-ALFA vs No ALFA	-0.591474	0.430044	-1.37538	6	0.218156	0.544525	NA	0	0	A0QZ46	PSA	PSA_MYCS2 Proteasome subunit alpha OS=Mycolicibacterium smegmatis (strain ATCC 700084 / mc(2)155) OX=246196 GN=prcA PE=1 SV=1
A0QT20	RpoC-ALFA vs No ALFA	-0.592154	0.436519	-1.35654	6	0.223747	0.551332	NA	0.0652174	0.0652174	A0QT20	A0QT20	A0QT20_MYCS2 Flavin-containing monooxygenase FMO OS=Mycolicibacterium smegmatis (strain ATCC 700084 / mc(2)155) OX=246196 GN=MSMEG_1682 PE=4 SV=1
A0QVL7	RpoC-ALFA vs No ALFA	-0.592873	0.511397	-1.15932	6	0.290373	0.60272	NA	0.259259	0.037037	A0QVL7	A0QVL7	A0QVL7_MYCS2 Uroporphyrinogen III methylase OS=Mycolicibacterium smegmatis (strain ATCC 700084 / mc(2)155) OX=246196 GN=cobA PE=3 SV=1
A0R0B4	RpoC-ALFA vs No ALFA	-0.593415	0.439443	-1.35038	6	0.225602	0.55361	NA	0.0770833	0.01875	A0R0B4	A0R0B4	A0R0B4_MYCS2 3-oxoacyl-[acyl-carrier-protein] synthase 1 OS=Mycolicibacterium smegmatis (strain ATCC 700084 / mc(2)155) OX=246196 GN=MSMEG_4327 PE=3 SV=1
A0QY44	RpoC-ALFA vs No ALFA	-0.593613	0.510499	-1.16281	6	0.28906	0.601152	NA	0.166667	0.0897436	A0QY44	A0QY44	A0QY44_MYCS2 ErfK/YbiS/YcfS/YnhG family protein OS=Mycolicibacterium smegmatis (strain ATCC 700084 / mc(2)155) OX=246196 GN=MSMEG_3528 PE=4 SV=1
A0R0V0	RpoC-ALFA vs No ALFA	-0.594737	0.495031	-1.20141	6	0.274857	0.593543	NA	0.269841	0.015873	A0R0V0	A0R0V0	A0R0V0_MYCS2 2,3-dihydroxybenzoate-AMP ligase OS=Mycolicibacterium smegmatis (strain ATCC 700084 / mc(2)155) OX=246196 GN=MSMEG_4516 PE=1 SV=1
A0QUY6	RpoC-ALFA vs No ALFA	-0.595098	0.445309	-1.33637	6	0.229874	0.554932	NA	0.0980392	0.0245098	A0QUY6	A0QUY6	A0QUY6_MYCS2 5-carboxymethyl-2-hydroxymuconate delta-isomerase OS=Mycolicibacterium smegmatis (strain ATCC 700084 / mc(2)155) OX=246196 GN=MSMEG_2382 PE=1 SV=1
A0QXU0	RpoC-ALFA vs No ALFA	-0.598462	0.49932	-1.19856	6	0.275888	0.593543	NA	0.27381	0.0714286	A0QXU0	A0QXU0	A0QXU0_MYCS2 S-adenosyl-L-methionine-dependent methyltransferase OS=Mycolicibacterium smegmatis (strain ATCC 700084 / mc(2)155) OX=246196 GN=MSMEG_3424 PE=3 SV=1
A0QQH2	RpoC-ALFA vs No ALFA	-0.598516	0.629493	-0.950791	6	0.378422	0.662857	NA	0.0555556	0.0555556	A0QQH2	A0QQH2	A0QQH2_MYCS2 Uncharacterized protein OS=Mycolicibacterium smegmatis (strain ATCC 700084 / mc(2)155) OX=246196 GN=MSMEG_0754 PE=4 SV=1
A0QZX7	RpoC-ALFA vs No ALFA	-0.598591	0.636455	-0.940509	6	0.383262	0.666412	NA	0.0151515	0.0151515	A0QZX7	A0QZX7	A0QZX7_MYCS2 Uncharacterized protein OS=Mycolicibacterium smegmatis (strain ATCC 700084 / mc(2)155) OX=246196 GN=MSMEG_4186 PE=4 SV=1
A0QQX7	RpoC-ALFA vs No ALFA	-0.598802	0.493662	-1.21298	6	0.270721	0.586836	NA	0.175439	0.0964912	A0QQX7	A0QQX7	A0QQX7_MYCS2 3-hydroxybutyryl-CoA dehydrogenase OS=Mycolicibacterium smegmatis (strain ATCC 700084 / mc(2)155) OX=246196 GN=MSMEG_0912 PE=4 SV=1
A0QVP7	RpoC-ALFA vs No ALFA	-0.598887	0.525064	-1.1406	6	0.297511	0.608674	NA	0.240741	0.0740741	A0QVP7	A0QVP7	A0QVP7_MYCS2 Sfp-type phosphopantetheinyl transferase OS=Mycolicibacterium smegmatis (strain ATCC 700084 / mc(2)155) OX=246196 GN=MSMEG_2648 PE=4 SV=1
A0QTG6	RpoC-ALFA vs No ALFA	-0.599133	0.377495	-1.58713	6	0.163581	0.494814	NA	0.338889	0.0222222	A0QTG6	A0QTG6	A0QTG6_MYCS2 Phosphomannomutase/phosphoglucomutase OS=Mycolicibacterium smegmatis (strain ATCC 700084 / mc(2)155) OX=246196 GN=MSMEG_1834 PE=3 SV=1
A0QYR3	RpoC-ALFA vs No ALFA	-0.599291	0.443228	-1.35211	6	0.22508	0.55309	NA	0.09375	0.0520833	A0QYR3	A0QYR3	A0QYR3_MYCS2 TPR-repeat-containing protein OS=Mycolicibacterium smegmatis (strain ATCC 700084 / mc(2)155) OX=246196 GN=MSMEG_3754 PE=4 SV=1
A0QRI7	RpoC-ALFA vs No ALFA	-0.599543	1.05876	-0.566269	6	0.591745	0.768076	NA	0.25	0.047619	A0QRI7	A0QRI7	A0QRI7_MYCS2 Tryptophan-rich sensory protein OS=Mycolicibacterium smegmatis (strain ATCC 700084 / mc(2)155) OX=246196 GN=MSMEG_1131 PE=3 SV=1
A0R1Y4	RpoC-ALFA vs No ALFA	-0.600164	0.666473	-0.900507	6	0.402546	0.679239	NA	0.361111	0.0694444	A0R1Y4	GLGB	GLGB_MYCS2 1,4-alpha-glucan branching enzyme GlgB OS=Mycolicibacterium smegmatis (strain ATCC 700084 / mc(2)155) OX=246196 GN=glgB PE=3 SV=1
A0QTG2	RpoC-ALFA vs No ALFA	-0.602191	0.531051	-1.13396	6	0.300077	0.609456	NA	0.176471	0.0294118	A0QTG2	FBIA	FBIA_MYCS2 Phosphoenolpyruvate transferase OS=Mycolicibacterium smegmatis (strain ATCC 700084 / mc(2)155) OX=246196 GN=fbiA PE=1 SV=1
A0QUG2	RpoC-ALFA vs No ALFA	-0.602943	0.568173	-1.0612	5	0.337147	0.630145	NA	0.111111	0.111111	A0QUG2	A0QUG2	A0QUG2_MYCS2 Uncharacterized protein OS=Mycolicibacterium smegmatis (strain ATCC 700084 / mc(2)155) OX=246196 GN=MSMEG_2197 PE=4 SV=1
A0R5R5	RpoC-ALFA vs No ALFA	-0.603702	0.505965	-1.19317	6	0.27784	0.594784	NA	0.204082	0.0510204	A0R5R5	A0R5R5	A0R5R5_MYCS2 Cyclopropane-fatty-acyl-phospholipid synthase OS=Mycolicibacterium smegmatis (strain ATCC 700084 / mc(2)155) OX=246196 GN=MSMEG_6284 PE=3 SV=1
A0QSB8	RpoC-ALFA vs No ALFA	-0.603739	0.451482	-1.33724	6	0.229606	0.554932	NA	0.183908	0.0632184	A0QSB8	MFTC	MFTC_MYCS2 Mycofactocin maturase MftC OS=Mycolicibacterium smegmatis (strain ATCC 700084 / mc(2)155) OX=246196 GN=mftC PE=1 SV=1
A0QW03	RpoC-ALFA vs No ALFA	-0.604279	0.433992	-1.39237	0	NA	NA	NA	0.75	0	A0QW03	A0QW03	A0QW03_MYCS2 Polyphosphate glucokinase OS=Mycolicibacterium smegmatis (strain ATCC 700084 / mc(2)155) OX=246196 GN=MSMEG_2760 PE=4 SV=1
A0R2U9	RpoC-ALFA vs No ALFA	-0.604586	0.849667	-0.711556	2	0.550539	0.749376	NA	0.555556	0.111111	A0R2U9	A0R2U9	A0R2U9_MYCS2 GAF family protein OS=Mycolicibacterium smegmatis (strain ATCC 700084 / mc(2)155) OX=246196 GN=MSMEG_5241 PE=1 SV=1
A0QVZ3	RpoC-ALFA vs No ALFA	-0.606042	0.547984	-1.10595	6	0.311109	0.616688	NA	0.134921	0.0396825	A0QVZ3	A0QVZ3	A0QVZ3_MYCS2 Iron-dependent repressor IdeR OS=Mycolicibacterium smegmatis (strain ATCC 700084 / mc(2)155) OX=246196 GN=MSMEG_2750 PE=3 SV=1
A0R4D6	RpoC-ALFA vs No ALFA	-0.607603	0.56491	-1.07557	6	0.323454	0.625181	NA	0.166667	0.0833333	A0R4D6	A0R4D6	A0R4D6_MYCS2 Glycine cleavage T-protein (Aminomethyl transferase) OS=Mycolicibacterium smegmatis (strain ATCC 700084 / mc(2)155) OX=246196 GN=MSMEG_5796 PE=4 SV=1
A0R2Z3	RpoC-ALFA vs No ALFA	-0.607609	0.455935	-1.33266	6	0.231016	0.556936	NA	0.0438596	0.0175439	A0R2Z3	A0R2Z3	A0R2Z3_MYCS2 Phospholipase, patatin family protein OS=Mycolicibacterium smegmatis (strain ATCC 700084 / mc(2)155) OX=246196 GN=MSMEG_5285 PE=4 SV=1
A0QST4	RpoC-ALFA vs No ALFA	-0.607961	0.468143	-1.29867	6	0.241734	0.56783	NA	0.240741	0.0185185	A0QST4	A0QST4	A0QST4_MYCS2 Enoyl-CoA hydratase OS=Mycolicibacterium smegmatis (strain ATCC 700084 / mc(2)155) OX=246196 GN=MSMEG_1594 PE=1 SV=1
A0R7G7	RpoC-ALFA vs No ALFA	-0.609463	0.502133	-1.21375	6	0.270449	0.586836	NA	0.0416667	0.0208333	A0R7G7	A0R7G7	A0R7G7_MYCS2 Putative hydrolase OS=Mycolicibacterium smegmatis (strain ATCC 700084 / mc(2)155) OX=246196 GN=MSMEG_6906 PE=4 SV=1
A0QT18	RpoC-ALFA vs No ALFA	-0.610283	0.389091	-1.56848	6	0.167817	0.496458	NA	0.111111	0	A0QT18	A0QT18	A0QT18_MYCS2 Uncharacterized protein OS=Mycolicibacterium smegmatis (strain ATCC 700084 / mc(2)155) OX=246196 GN=MSMEG_1680 PE=4 SV=1
A0QUH4	RpoC-ALFA vs No ALFA	-0.610453	1.01697	-0.600266	3	0.590645	0.768076	NA	0.393939	0.0454545	A0QUH4	A0QUH4	A0QUH4_MYCS2 Acyl-CoA dehydrogenase OS=Mycolicibacterium smegmatis (strain ATCC 700084 / mc(2)155) OX=246196 GN=MSMEG_2208 PE=3 SV=1
A0QVU0	RpoC-ALFA vs No ALFA	-0.611541	0.940006	-0.650572	2	0.582077	0.764109	NA	0.5	0.333333	A0QVU0	A0QVU0	A0QVU0_MYCS2 Competence-damaged protein OS=Mycolicibacterium smegmatis (strain ATCC 700084 / mc(2)155) OX=246196 GN=MSMEG_2693 PE=4 SV=1
A0R338	RpoC-ALFA vs No ALFA	-0.612395	1.09713	-0.558179	6	0.596919	0.769439	NA	0.326389	0.0486111	A0R338	A0R338	A0R338_MYCS2 SIS domain protein OS=Mycolicibacterium smegmatis (strain ATCC 700084 / mc(2)155) OX=246196 GN=MSMEG_5330 PE=4 SV=1
A0R3R5	RpoC-ALFA vs No ALFA	-0.613367	0.49202	-1.24663	6	0.258993	0.584639	NA	0.157407	0.0277778	A0R3R5	A0R3R5	A0R3R5_MYCS2 Clavaldehyde dehydrogenase OS=Mycolicibacterium smegmatis (strain ATCC 700084 / mc(2)155) OX=246196 GN=MSMEG_5568 PE=3 SV=1
A0QTZ4	RpoC-ALFA vs No ALFA	-0.613697	0.386117	-1.58941	6	0.16307	0.494814	NA	0.277778	0.0555556	A0QTZ4	A0QTZ4	A0QTZ4_MYCS2 Short-chain dehydrogenase/reductase SDR OS=Mycolicibacterium smegmatis (strain ATCC 700084 / mc(2)155) OX=246196 GN=MSMEG_2019 PE=3 SV=1
A0QZV7	RpoC-ALFA vs No ALFA	-0.614359	0.482365	-1.27364	6	0.249904	0.576007	NA	0.257576	0.0909091	A0QZV7	A0QZV7	A0QZV7_MYCS2 [NAD+] benzaldehyde dehydrogenase OS=Mycolicibacterium smegmatis (strain ATCC 700084 / mc(2)155) OX=246196 GN=MSMEG_4165 PE=3 SV=1
A0QVJ7	RpoC-ALFA vs No ALFA	-0.614613	0.555531	-1.10635	6	0.310948	0.616688	NA	0.0757576	0.030303	A0QVJ7	A0QVJ7	A0QVJ7_MYCS2 Short chain dehydrogenase OS=Mycolicibacterium smegmatis (strain ATCC 700084 / mc(2)155) OX=246196 GN=MSMEG_2598 PE=1 SV=1
A0QRD3	RpoC-ALFA vs No ALFA	-0.61522	0.616142	-0.998504	6	0.356586	0.645836	NA	0.151961	0.0539216	A0QRD3	MENB	MENB_MYCS2 1,4-dihydroxy-2-naphthoyl-CoA synthase OS=Mycolicibacterium smegmatis (strain ATCC 700084 / mc(2)155) OX=246196 GN=menB PE=1 SV=1
A0QVL1	RpoC-ALFA vs No ALFA	-0.615745	0.475773	-1.2942	6	0.243174	0.56783	NA	0.333333	0.121212	A0QVL1	A0QVL1	A0QVL1_MYCS2 Hydrolase_4 domain-containing protein OS=Mycolicibacterium smegmatis (strain ATCC 700084 / mc(2)155) OX=246196 GN=MSMEG_2612 PE=4 SV=1
A0QT19	RpoC-ALFA vs No ALFA	-0.616859	0.406443	-1.5177	6	0.179886	0.505739	NA	0	0	A0QT19	A0QT19	A0QT19_MYCS2 Endoribonuclease L-PSP superfamily protein OS=Mycolicibacterium smegmatis (strain ATCC 700084 / mc(2)155) OX=246196 GN=MSMEG_1681 PE=4 SV=1
A0R1D7	RpoC-ALFA vs No ALFA	-0.618708	0.506636	-1.22121	6	0.267812	0.58623	NA	0.216667	0.0611111	A0R1D7	A0R1D7	A0R1D7_MYCS2 Acyl-CoA dehydrogenase OS=Mycolicibacterium smegmatis (strain ATCC 700084 / mc(2)155) OX=246196 GN=MSMEG_4715 PE=3 SV=1
A0QTV8	RpoC-ALFA vs No ALFA	-0.619748	0.420755	-1.47294	6	0.191193	0.522828	NA	0.187075	0.0238095	A0QTV8	A0QTV8	A0QTV8_MYCS2 Acyl-CoA synthase OS=Mycolicibacterium smegmatis (strain ATCC 700084 / mc(2)155) OX=246196 GN=MSMEG_1982 PE=4 SV=1
A0QX62	RpoC-ALFA vs No ALFA	-0.619919	0.340465	-1.8208	6	0.118489	0.446011	NA	0.296296	0.185185	A0QX62	A0QX62	A0QX62_MYCS2 Glycogen debranching enzyme GlgX OS=Mycolicibacterium smegmatis (strain ATCC 700084 / mc(2)155) OX=246196 GN=glgX PE=3 SV=1
A0QWH0	RpoC-ALFA vs No ALFA	-0.621789	0.80652	-0.770953	5	0.475569	0.703517	NA	0.444444	0.0277778	A0QWH0	PDXT	PDXT_MYCS2 Pyridoxal 5'-phosphate synthase subunit PdxT OS=Mycolicibacterium smegmatis (strain ATCC 700084 / mc(2)155) OX=246196 GN=pdxT PE=1 SV=1
A0R3L1	RpoC-ALFA vs No ALFA	-0.622938	0.485385	-1.28339	6	0.246692	0.572152	NA	0.520833	0.0729167	A0R3L1	A0R3L1	A0R3L1_MYCS2 Magnesium chelatase OS=Mycolicibacterium smegmatis (strain ATCC 700084 / mc(2)155) OX=246196 GN=MSMEG_5512 PE=4 SV=1
A0QWN4	RpoC-ALFA vs No ALFA	-0.623442	0.759049	-0.821346	6	0.442854	0.692617	NA	0.0833333	0.0378788	A0QWN4	A0QWN4	A0QWN4_MYCS2 Uncharacterized protein OS=Mycolicibacterium smegmatis (strain ATCC 700084 / mc(2)155) OX=246196 GN=MSMEG_3004 PE=3 SV=1
A0R6U3	RpoC-ALFA vs No ALFA	-0.62865	0.571659	-1.0997	6	0.313619	0.617992	NA	0.216146	0.0494792	A0R6U3	A0R6U3	A0R6U3_MYCS2 6-aminohexanoate-cyclic-dimer hydrolase OS=Mycolicibacterium smegmatis (strain ATCC 700084 / mc(2)155) OX=246196 GN=MSMEG_6673 PE=4 SV=1
A0QUN9	RpoC-ALFA vs No ALFA	-0.629818	0.399435	-1.57677	5	0.175672	0.505482	NA	0.4375	0.0208333	A0QUN9	A0QUN9	A0QUN9_MYCS2 Hydrogenase expression/formation protein HypD OS=Mycolicibacterium smegmatis (strain ATCC 700084 / mc(2)155) OX=246196 GN=hypD PE=3 SV=1
A0QQF9	RpoC-ALFA vs No ALFA	-0.632084	0.468871	-1.3481	6	0.226293	0.554326	NA	0.175926	0.0462963	A0QQF9	A0QQF9	A0QQF9_MYCS2 Bac_luciferase domain-containing protein OS=Mycolicibacterium smegmatis (strain ATCC 700084 / mc(2)155) OX=246196 GN=MSMEG_0741 PE=4 SV=1
A0R151	RpoC-ALFA vs No ALFA	-0.632111	0.43874	-1.44074	6	0.199733	0.530926	NA	0	0	A0R151	RL21	RL21_MYCS2 50S ribosomal protein L21 OS=Mycolicibacterium smegmatis (strain ATCC 700084 / mc(2)155) OX=246196 GN=rplU PE=1 SV=1
A0R4S3	RpoC-ALFA vs No ALFA	-0.632965	0.374468	-1.6903	6	0.141926	0.471942	NA	0.0707071	0.030303	A0R4S3	A0R4S3	A0R4S3_MYCS2 ATP-dependent DNA helicase OS=Mycolicibacterium smegmatis (strain ATCC 700084 / mc(2)155) OX=246196 GN=MSMEG_5935 PE=4 SV=1
A0R6E0	RpoC-ALFA vs No ALFA	-0.633854	0.53727	-1.17977	6	0.282745	0.600353	NA	0.35	0.0833333	A0R6E0	TRES	TRES_MYCS2 Trehalose synthase/amylase TreS OS=Mycolicibacterium smegmatis (strain ATCC 700084 / mc(2)155) OX=246196 GN=treS PE=1 SV=1
A0QUZ7	RpoC-ALFA vs No ALFA	-0.634778	0.441805	-1.43678	6	0.200807	0.531254	NA	0.196429	0.077381	A0QUZ7	DDL	DDL_MYCS2 D-alanine--D-alanine ligase OS=Mycolicibacterium smegmatis (strain ATCC 700084 / mc(2)155) OX=246196 GN=ddl PE=3 SV=1
A0QTE7	RpoC-ALFA vs No ALFA	-0.635223	0.449655	-1.41269	6	0.207458	0.533846	NA	0.448148	0	A0QTE7	A0QTE7	A0QTE7_MYCS2 Propionyl-CoA carboxylase beta chain OS=Mycolicibacterium smegmatis (strain ATCC 700084 / mc(2)155) OX=246196 GN=MSMEG_1813 PE=3 SV=1
A0QZ49	RpoC-ALFA vs No ALFA	-0.636777	0.365051	-1.74435	6	0.131716	0.463473	NA	0.176471	0.0294118	A0QZ49	DOP	DOP_MYCS2 Pup deamidase/depupylase OS=Mycolicibacterium smegmatis (strain ATCC 700084 / mc(2)155) OX=246196 GN=dop PE=1 SV=1
A0R1E4	RpoC-ALFA vs No ALFA	-0.636792	0.406081	-1.56814	6	0.167896	0.496458	NA	0.0833333	0.00724638	A0R1E4	A0R1E4	A0R1E4_MYCS2 Short-chain dehydrogenase OS=Mycolicibacterium smegmatis (strain ATCC 700084 / mc(2)155) OX=246196 GN=MSMEG_4722 PE=4 SV=1
A0R6Q9	RpoC-ALFA vs No ALFA	-0.637333	0.499116	-1.27692	6	0.248818	0.574245	NA	0.214286	0.0595238	A0R6Q9	A0R6Q9	A0R6Q9_MYCS2 5-methyltetrahydropteroyltriglutamate--homocysteine methyltransferase OS=Mycolicibacterium smegmatis (strain ATCC 700084 / mc(2)155) OX=246196 GN=metE PE=3 SV=1
A0QQM2	RpoC-ALFA vs No ALFA	-0.638044	0.931938	-0.684641	5	0.524009	0.731703	NA	0.277778	0.0277778	A0QQM2	A0QQM2	A0QQM2_MYCS2 Hydrolase OS=Mycolicibacterium smegmatis (strain ATCC 700084 / mc(2)155) OX=246196 GN=MSMEG_0806 PE=3 SV=1
A0QVP8	RpoC-ALFA vs No ALFA	-0.638496	0.366719	-1.7411	6	0.132309	0.46373	NA	0.0277778	0.0277778	A0QVP8	A0QVP8	A0QVP8_MYCS2 tRNA pseudouridine synthase B OS=Mycolicibacterium smegmatis (strain ATCC 700084 / mc(2)155) OX=246196 GN=truB PE=3 SV=1
A0QUV7	RpoC-ALFA vs No ALFA	-0.639944	0.48682	-1.31454	6	0.236676	0.560731	NA	0.0163934	0.00819672	A0QUV7	A0QUV7	A0QUV7_MYCS2 Electron transfer flavoprotein, alpha subunit OS=Mycolicibacterium smegmatis (strain ATCC 700084 / mc(2)155) OX=246196 GN=etfA PE=3 SV=1
A0R2Z9	RpoC-ALFA vs No ALFA	-0.640124	0.507523	-1.26127	6	0.254031	0.581015	NA	0.291667	0.0583333	A0R2Z9	A0R2Z9	A0R2Z9_MYCS2 Acyl-CoA synthase OS=Mycolicibacterium smegmatis (strain ATCC 700084 / mc(2)155) OX=246196 GN=MSMEG_5291 PE=4 SV=1
Q9X5M1	RpoC-ALFA vs No ALFA	-0.641152	0.382118	-1.67789	6	0.144378	0.475122	NA	0.174419	0.0232558	Q9X5M1	DCDA	DCDA_MYCS2 Diaminopimelate decarboxylase OS=Mycolicibacterium smegmatis (strain ATCC 700084 / mc(2)155) OX=246196 GN=lysA PE=3 SV=1
A0R5C5	RpoC-ALFA vs No ALFA	-0.641637	0.453038	-1.4163	6	0.206449	0.533846	NA	0.222222	0.0138889	A0R5C5	GALE	GALE_MYCS2 UDP-glucose 4-epimerase OS=Mycolicibacterium smegmatis (strain ATCC 700084 / mc(2)155) OX=246196 GN=MSMEG_6142 PE=1 SV=2
A0QSB1	RpoC-ALFA vs No ALFA	-0.642775	0.423918	-1.51627	6	0.180237	0.505739	NA	0.0833333	0.0101626	A0QSB1	A0QSB1	A0QSB1_MYCS2 Pyridine nucleotide-disulphide oxidoreductase OS=Mycolicibacterium smegmatis (strain ATCC 700084 / mc(2)155) OX=246196 GN=MSMEG_1416 PE=4 SV=1
A0QSP2	RpoC-ALFA vs No ALFA	-0.643266	0.612388	-1.05042	6	0.333979	0.630145	NA	0.138889	0.0694444	A0QSP2	A0QSP2	A0QSP2_MYCS2 Propanediol utilization: dehydratase, medium subunit OS=Mycolicibacterium smegmatis (strain ATCC 700084 / mc(2)155) OX=246196 GN=MSMEG_1548 PE=4 SV=1
A0QX35	RpoC-ALFA vs No ALFA	-0.64332	0.466374	-1.37941	6	0.216977	0.542899	NA	0.0833333	0.0416667	A0QX35	A0QX35	A0QX35_MYCS2 Methylmalonyl-CoA mutase OS=Mycolicibacterium smegmatis (strain ATCC 700084 / mc(2)155) OX=246196 GN=mutA PE=3 SV=1
A0R618	RpoC-ALFA vs No ALFA	-0.643776	0.51127	-1.25917	6	0.254737	0.581023	NA	0.0995025	0.0199005	A0R618	FAA32	FAA32_MYCS2 Long-chain-fatty-acid--AMP ligase FadD32 OS=Mycolicibacterium smegmatis (strain ATCC 700084 / mc(2)155) OX=246196 GN=fadD32 PE=1 SV=1
A0R597	RpoC-ALFA vs No ALFA	-0.644419	0.520859	-1.23722	6	0.262226	0.585383	NA	0.0625	0.015625	A0R597	A0R597	A0R597_MYCS2 Inorganic pyrophosphatase OS=Mycolicibacterium smegmatis (strain ATCC 700084 / mc(2)155) OX=246196 GN=ppa PE=3 SV=1
A0R1E5	RpoC-ALFA vs No ALFA	-0.645225	0.449306	-1.43605	6	0.201007	0.531254	NA	0.110215	0.0322581	A0R1E5	A0R1E5	A0R1E5_MYCS2 DUF853 domain-containing protein OS=Mycolicibacterium smegmatis (strain ATCC 700084 / mc(2)155) OX=246196 GN=MSMEG_4723 PE=4 SV=1
A0QVI4	RpoC-ALFA vs No ALFA	-0.646347	0.639861	-1.01014	4	0.369571	0.653434	NA	0.277778	0.111111	A0QVI4	A0QVI4	A0QVI4_MYCS2 Uncharacterized protein OS=Mycolicibacterium smegmatis (strain ATCC 700084 / mc(2)155) OX=246196 GN=MSMEG_2585 PE=4 SV=1
A0QNF9	RpoC-ALFA vs No ALFA	-0.647422	0.347729	-1.86186	5	0.12168	0.448466	NA	0.333333	0.166667	A0QNF9	A0QNF9	A0QNF9_MYCS2 Uncharacterized protein OS=Mycolicibacterium smegmatis (strain ATCC 700084 / mc(2)155) OX=246196 GN=MSMEG_0027 PE=3 SV=1
A0QXI0	RpoC-ALFA vs No ALFA	-0.64945	0.554269	-1.17173	1	0.449765	0.694702	NA	0.222222	0.0555556	A0QXI0	A0QXI0	A0QXI0_MYCS2 Tryptophan synthase OS=Mycolicibacterium smegmatis (strain ATCC 700084 / mc(2)155) OX=246196 GN=MSMEG_3309 PE=3 SV=1
A0QSD3	RpoC-ALFA vs No ALFA	-0.649883	0.348818	-1.8631	6	0.111743	0.433286	NA	0.135417	0.0416667	A0QSD3	RL23	RL23_MYCS2 50S ribosomal protein L23 OS=Mycolicibacterium smegmatis (strain ATCC 700084 / mc(2)155) OX=246196 GN=rplW PE=1 SV=1
A0R5J4	RpoC-ALFA vs No ALFA	-0.650421	0.559011	-1.16352	4	0.309293	0.615421	NA	0.111111	0.111111	A0R5J4	A0R5J4	A0R5J4_MYCS2 Manganese containing catalase OS=Mycolicibacterium smegmatis (strain ATCC 700084 / mc(2)155) OX=246196 GN=MSMEG_6213 PE=4 SV=1
A0R3B6	RpoC-ALFA vs No ALFA	-0.651518	0.813874	-0.800515	6	0.453934	0.695123	NA	0.12963	0.0185185	A0R3B6	A0R3B6	A0R3B6_MYCS2 Exopolyphosphatase OS=Mycolicibacterium smegmatis (strain ATCC 700084 / mc(2)155) OX=246196 GN=MSMEG_5413 PE=4 SV=1
A0QQP8	RpoC-ALFA vs No ALFA	-0.651824	0.517996	-1.25836	6	0.255012	0.581023	NA	0.277778	0.111111	A0QQP8	DEF	DEF_MYCS2 Peptide deformylase OS=Mycolicibacterium smegmatis (strain ATCC 700084 / mc(2)155) OX=246196 GN=def PE=3 SV=1
A0QTR3	RpoC-ALFA vs No ALFA	-0.65336	0.426704	-1.53118	6	0.176605	0.505482	NA	0.0925926	0.037037	A0QTR3	A0QTR3	A0QTR3_MYCS2 TetR-family protein transcriptional regulator OS=Mycolicibacterium smegmatis (strain ATCC 700084 / mc(2)155) OX=246196 GN=MSMEG_1935 PE=4 SV=1
Q9F868	RpoC-ALFA vs No ALFA	-0.654269	0.478376	-1.36769	6	0.220423	0.547431	NA	0.0555556	0.00396825	Q9F868	REGX3	REGX3_MYCS2 Sensory transduction protein RegX3 OS=Mycolicibacterium smegmatis (strain ATCC 700084 / mc(2)155) OX=246196 GN=regX3 PE=1 SV=1
A0R710	RpoC-ALFA vs No ALFA	-0.655202	0.655422	-0.999664	6	0.356068	0.645836	NA	0.245098	0.0196078	A0R710	A0R710	A0R710_MYCS2 1-aminocyclopropane-1-carboxylate deaminase OS=Mycolicibacterium smegmatis (strain ATCC 700084 / mc(2)155) OX=246196 GN=MSMEG_6740 PE=3 SV=1
A0QR69	RpoC-ALFA vs No ALFA	-0.657648	0.599826	-1.0964	6	0.314949	0.618798	NA	0.166667	0.166667	A0QR69	A0QR69	A0QR69_MYCS2 Aminoglycoside phosphotransferase OS=Mycolicibacterium smegmatis (strain ATCC 700084 / mc(2)155) OX=246196 GN=MSMEG_1006 PE=4 SV=1
A0QUV4	RpoC-ALFA vs No ALFA	-0.658626	0.47634	-1.38268	6	0.216024	0.542034	NA	0.205882	0.0196078	A0QUV4	A0QUV4	A0QUV4_MYCS2 Glycosyl hydrolase, family protein 57 OS=Mycolicibacterium smegmatis (strain ATCC 700084 / mc(2)155) OX=246196 GN=MSMEG_2349 PE=3 SV=1
Q9BTW9	RpoC-ALFA vs No ALFA	-0.65945	0.376479	-1.75163	6	0.130397	0.462481	NA	0	0	Q9BTW9	NA	NA
A0QXZ4	RpoC-ALFA vs No ALFA	-0.660129	0.443093	-1.48982	6	0.186853	0.517123	NA	0.0606061	0.0151515	A0QXZ4	A0QXZ4	A0QXZ4_MYCS2 Aminopyrimidine aminohydrolase OS=Mycolicibacterium smegmatis (strain ATCC 700084 / mc(2)155) OX=246196 GN=MSMEG_3478 PE=3 SV=1
A0R4R3	RpoC-ALFA vs No ALFA	-0.660306	0.376846	-1.75219	6	0.130295	0.462481	NA	0.0892857	0.0178571	A0R4R3	KSHA	KSHA_MYCS2 3-ketosteroid-9-alpha-monooxygenase, oxygenase component OS=Mycolicibacterium smegmatis (strain ATCC 700084 / mc(2)155) OX=246196 GN=kshA PE=1 SV=1
A0QXP3	RpoC-ALFA vs No ALFA	-0.663396	0.407633	-1.62744	6	0.154769	0.48928	NA	0.375	0.05	A0QXP3	A0QXP3	A0QXP3_MYCS2 Alcohol dehydrogenase OS=Mycolicibacterium smegmatis (strain ATCC 700084 / mc(2)155) OX=246196 GN=MSMEG_3375 PE=3 SV=1
A0QQS7	RpoC-ALFA vs No ALFA	-0.663906	0.530227	-1.25212	6	0.257123	0.584342	NA	0.153846	0.0384615	A0QQS7	A0QQS7	A0QQS7_MYCS2 Molybdopterin molybdenumtransferase OS=Mycolicibacterium smegmatis (strain ATCC 700084 / mc(2)155) OX=246196 GN=MSMEG_0862 PE=3 SV=1
A0QZ12	RpoC-ALFA vs No ALFA	-0.664466	0.328182	-2.02469	6	0.0893184	0.395825	NA	0.166667	0.0123457	A0QZ12	PPM1	PPM1_MYCS2 Polyprenol monophosphomannose synthase OS=Mycolicibacterium smegmatis (strain ATCC 700084 / mc(2)155) OX=246196 GN=ppm1 PE=1 SV=1
A0QUB1	RpoC-ALFA vs No ALFA	-0.66511	0.525671	-1.26526	6	0.252693	0.578697	NA	0.037037	0.037037	A0QUB1	A0QUB1	A0QUB1_MYCS2 Gp36 protein OS=Mycolicibacterium smegmatis (strain ATCC 700084 / mc(2)155) OX=246196 GN=MSMEG_2142 PE=4 SV=1
A0QR73	RpoC-ALFA vs No ALFA	-0.665186	0.345489	-1.92535	6	0.102504	0.424521	NA	0.354167	0.0208333	A0QR73	A0QR73	A0QR73_MYCS2 Transcriptional regulator, TetR family protein OS=Mycolicibacterium smegmatis (strain ATCC 700084 / mc(2)155) OX=246196 GN=MSMEG_1010 PE=4 SV=1
A0R453	RpoC-ALFA vs No ALFA	-0.665375	0.607391	-1.09546	3	0.353381	0.643297	NA	0.516667	0.05	A0R453	A0R453	A0R453_MYCS2 DUF2510 domain-containing protein OS=Mycolicibacterium smegmatis (strain ATCC 700084 / mc(2)155) OX=246196 GN=MSMEG_5708 PE=4 SV=1
A0R6P0	RpoC-ALFA vs No ALFA	-0.665481	0.494338	-1.34621	6	0.226867	0.554326	NA	0.458333	0	A0R6P0	A0R6P0	A0R6P0_MYCS2 Nudix hydrolase OS=Mycolicibacterium smegmatis (strain ATCC 700084 / mc(2)155) OX=246196 GN=MSMEG_6617 PE=3 SV=1
A0QTD7	RpoC-ALFA vs No ALFA	-0.665573	0.599871	-1.10953	6	0.309682	0.615421	NA	0.0138889	0.0138889	A0QTD7	A0QTD7	A0QTD7_MYCS2 RsbW protein OS=Mycolicibacterium smegmatis (strain ATCC 700084 / mc(2)155) OX=246196 GN=MSMEG_1803 PE=4 SV=1
O68956	RpoC-ALFA vs No ALFA	-0.667269	0.350177	-1.90552	6	0.10536	0.427443	NA	0.222222	0.0384615	O68956	GLMS	GLMS_MYCS2 Glutamine--fructose-6-phosphate aminotransferase [isomerizing] OS=Mycolicibacterium smegmatis (strain ATCC 700084 / mc(2)155) OX=246196 GN=glmS PE=3 SV=3
A0R5S1	RpoC-ALFA vs No ALFA	-0.667379	0.348606	-1.91442	6	0.104068	0.425821	NA	0.0845771	0.0248756	A0R5S1	A0R5S1	A0R5S1_MYCS2 D-amino-acid dehydrogenase OS=Mycolicibacterium smegmatis (strain ATCC 700084 / mc(2)155) OX=246196 GN=MSMEG_6291 PE=4 SV=1
A0QNI9	RpoC-ALFA vs No ALFA	-0.668047	0.36431	-1.83373	6	0.116385	0.44317	NA	0.184783	0.0362319	A0QNI9	ECCA1	ECCA1_MYCS2 ESX-1 secretion system protein EccA1 OS=Mycolicibacterium smegmatis (strain ATCC 700084 / mc(2)155) OX=246196 GN=eccA1 PE=3 SV=1
A0QZ17	RpoC-ALFA vs No ALFA	-0.670836	0.509644	-1.31628	6	0.236126	0.56022	NA	0.472222	0.000896057	A0QZ17	A0QZ17	A0QZ17_MYCS2 Cobaltochelatase, CobN subunit OS=Mycolicibacterium smegmatis (strain ATCC 700084 / mc(2)155) OX=246196 GN=cobN PE=4 SV=1
A0R649	RpoC-ALFA vs No ALFA	-0.671383	0.381837	-1.7583	2	0.220772	0.547431	NA	0.388889	0.222222	A0R649	A0R649	A0R649_MYCS2 Probable conserved transmembrane protein OS=Mycolicibacterium smegmatis (strain ATCC 700084 / mc(2)155) OX=246196 GN=MSMEG_6424 PE=4 SV=1
A0QV77	RpoC-ALFA vs No ALFA	-0.672375	0.393139	-1.71027	6	0.138067	0.469165	NA	0.3	0.2	A0QV77	A0QV77	A0QV77_MYCS2 MarR family protein transcriptional regulatory protein OS=Mycolicibacterium smegmatis (strain ATCC 700084 / mc(2)155) OX=246196 GN=MSMEG_2476 PE=4 SV=1
A0QSG3	RpoC-ALFA vs No ALFA	-0.673183	0.416453	-1.61647	6	0.15712	0.48928	NA	0.291667	0.0833333	A0QSG3	RS8	RS8_MYCS2 30S ribosomal protein S8 OS=Mycolicibacterium smegmatis (strain ATCC 700084 / mc(2)155) OX=246196 GN=rpsH PE=1 SV=1
A0QUX0	RpoC-ALFA vs No ALFA	-0.67359	0.480329	-1.40235	6	0.210374	0.536153	NA	0.404762	0.0357143	A0QUX0	A0QUX0	A0QUX0_MYCS2 Glutamyl-tRNA(Gln) amidotransferase subunit A OS=Mycolicibacterium smegmatis (strain ATCC 700084 / mc(2)155) OX=246196 GN=gatA PE=3 SV=1
A0QNM5	RpoC-ALFA vs No ALFA	-0.673643	0.756937	-0.889959	6	0.407752	0.679239	NA	0.0555556	0.0138889	A0QNM5	A0QNM5	A0QNM5_MYCS2 Oxidoreductase, zinc-binding dehydrogenase family protein OS=Mycolicibacterium smegmatis (strain ATCC 700084 / mc(2)155) OX=246196 GN=MSMEG_0097 PE=3 SV=1
A0R212	RpoC-ALFA vs No ALFA	-0.67385	0.518978	-1.29842	4	0.263944	0.585383	NA	0.111111	0.0277778	A0R212	A0R212	A0R212_MYCS2 Sua5/YciO/YrdC/YwlC family protein OS=Mycolicibacterium smegmatis (strain ATCC 700084 / mc(2)155) OX=246196 GN=MSMEG_4948 PE=4 SV=1
A0QWS2	RpoC-ALFA vs No ALFA	-0.674607	0.578991	-1.16514	6	0.288184	0.601152	NA	0.0634921	0.015873	A0QWS2	A0QWS2	A0QWS2_MYCS2 Dihydroorotase OS=Mycolicibacterium smegmatis (strain ATCC 700084 / mc(2)155) OX=246196 GN=pyrC PE=3 SV=1
A0R0G9	RpoC-ALFA vs No ALFA	-0.674817	0.556069	-1.21355	6	0.270519	0.586836	NA	0.0952381	0	A0R0G9	A0R0G9	A0R0G9_MYCS2 Dehydrogenase/reductase SDR family protein member 10 OS=Mycolicibacterium smegmatis (strain ATCC 700084 / mc(2)155) OX=246196 GN=MSMEG_4382 PE=4 SV=1
A0R2W7	RpoC-ALFA vs No ALFA	-0.675213	0.399615	-1.68966	6	0.142053	0.471942	NA	0.148148	0.0925926	A0R2W7	A0R2W7	A0R2W7_MYCS2 Thioredox_DsbH domain-containing protein OS=Mycolicibacterium smegmatis (strain ATCC 700084 / mc(2)155) OX=246196 GN=MSMEG_5259 PE=4 SV=1
A0QSU4	RpoC-ALFA vs No ALFA	-0.675587	0.392635	-1.72065	6	0.136102	0.465894	NA	0.203125	0.015625	A0QSU4	Y1603	Y1603_MYCS2 Uncharacterized oxidoreductase MSMEG_1603/MSMEI_1564 OS=Mycolicibacterium smegmatis (strain ATCC 700084 / mc(2)155) OX=246196 GN=MSMEG_1603 PE=1 SV=1
A0R1E6	RpoC-ALFA vs No ALFA	-0.677064	0.375094	-1.80505	6	0.121102	0.448223	NA	0.0512821	0.0128205	A0R1E6	A0R1E6	A0R1E6_MYCS2 Oligoribonuclease OS=Mycolicibacterium smegmatis (strain ATCC 700084 / mc(2)155) OX=246196 GN=orn PE=3 SV=1
A0QZ54	RpoC-ALFA vs No ALFA	-0.681012	0.3783	-1.80019	6	0.12192	0.448466	NA	0.101754	0.00877193	A0QZ54	ARC	ARC_MYCS2 Proteasome-associated ATPase OS=Mycolicibacterium smegmatis (strain ATCC 700084 / mc(2)155) OX=246196 GN=mpa PE=1 SV=1
A0R5N8	RpoC-ALFA vs No ALFA	-0.681603	0.381121	-1.78842	6	0.123924	0.450421	NA	0.135021	0.0168776	A0R5N8	A0R5N8	A0R5N8_MYCS2 Aspartokinase OS=Mycolicibacterium smegmatis (strain ATCC 700084 / mc(2)155) OX=246196 GN=MSMEG_6257 PE=3 SV=1
A0QQ28	RpoC-ALFA vs No ALFA	-0.682258	0.724075	-0.942248	5	0.389328	0.66978	NA	0.0555556	0.0555556	A0QQ28	A0QQ28	A0QQ28_MYCS2 Uncharacterized protein OS=Mycolicibacterium smegmatis (strain ATCC 700084 / mc(2)155) OX=246196 GN=MSMEG_0605 PE=4 SV=1
A0QQ37	RpoC-ALFA vs No ALFA	-0.682814	0.522032	-1.30799	6	0.238751	0.563562	NA	0.0606061	0.030303	A0QQ37	Y614	Y614_MYCS2 Putative S-adenosyl-L-methionine-dependent methyltransferase MSMEG_0614/MSMEI_0598 OS=Mycolicibacterium smegmatis (strain ATCC 700084 / mc(2)155) OX=246196 GN=MSMEG_0614 PE=3 SV=1
A0QTF3	RpoC-ALFA vs No ALFA	-0.683091	0.432109	-1.58083	6	0.165	0.496458	NA	0	0	A0QTF3	A0QTF3	A0QTF3_MYCS2 N5-carboxyaminoimidazole ribonucleotide mutase OS=Mycolicibacterium smegmatis (strain ATCC 700084 / mc(2)155) OX=246196 GN=purE PE=3 SV=1
A0QV28	RpoC-ALFA vs No ALFA	-0.683171	0.484117	-1.41117	6	0.207884	0.533846	NA	0.316667	0.0666667	A0QV28	A0QV28	A0QV28_MYCS2 Nitrogen regulatory protein P-II OS=Mycolicibacterium smegmatis (strain ATCC 700084 / mc(2)155) OX=246196 GN=MSMEG_2426 PE=3 SV=1
A0R4L1	RpoC-ALFA vs No ALFA	-0.683205	0.764045	-0.894195	6	0.405655	0.679239	NA	0.153333	0.0666667	A0R4L1	A0R4L1	A0R4L1_MYCS2 DNA-binding response regulator PhoP OS=Mycolicibacterium smegmatis (strain ATCC 700084 / mc(2)155) OX=246196 GN=phoP PE=4 SV=1
A0R045	RpoC-ALFA vs No ALFA	-0.683234	0.344546	-1.983	1	0.297347	0.608674	NA	0.5	0	A0R045	A0R045	A0R045_MYCS2 NLP/P60 family protein OS=Mycolicibacterium smegmatis (strain ATCC 700084 / mc(2)155) OX=246196 GN=MSMEG_4256 PE=3 SV=1
A0R2S5	RpoC-ALFA vs No ALFA	-0.683856	0.500643	-1.36595	6	0.220936	0.547431	NA	0.380952	0.047619	A0R2S5	A0R2S5	A0R2S5_MYCS2 Uncharacterized protein OS=Mycolicibacterium smegmatis (strain ATCC 700084 / mc(2)155) OX=246196 GN=MSMEG_5217 PE=4 SV=1
A0QT04	RpoC-ALFA vs No ALFA	-0.685385	0.676136	-1.01368	6	0.349854	0.641965	NA	0.279167	0.0333333	A0QT04	A0QT04	A0QT04_MYCS2 Aldehyde dehydrogenase (NAD) family protein OS=Mycolicibacterium smegmatis (strain ATCC 700084 / mc(2)155) OX=246196 GN=MSMEG_1665 PE=3 SV=1
A0R650	RpoC-ALFA vs No ALFA	-0.685443	0.410887	-1.66821	6	0.146319	0.47547	NA	0	0	A0R650	A0R650	A0R650_MYCS2 Rhodanese-like domain protein OS=Mycolicibacterium smegmatis (strain ATCC 700084 / mc(2)155) OX=246196 GN=MSMEG_6425 PE=4 SV=1
A0QV70	RpoC-ALFA vs No ALFA	-0.6856	0.804319	-0.852398	1	0.55062	0.749376	NA	0.611111	0.277778	A0QV70	A0QV70	A0QV70_MYCS2 L-carnitine dehydratase/bile acid-inducible protein F OS=Mycolicibacterium smegmatis (strain ATCC 700084 / mc(2)155) OX=246196 GN=MSMEG_2468 PE=4 SV=1
A0R2J0	RpoC-ALFA vs No ALFA	-0.685854	0.454821	-1.50797	6	0.18229	0.50893	NA	0.279762	0.0297619	A0R2J0	A0R2J0	A0R2J0_MYCS2 50S ribosomal subunit assembly factor BipA OS=Mycolicibacterium smegmatis (strain ATCC 700084 / mc(2)155) OX=246196 GN=typA PE=3 SV=1
A0R2E1	RpoC-ALFA vs No ALFA	-0.686124	0.463491	-1.48034	6	0.18928	0.520302	NA	0.234568	0.0555556	A0R2E1	GLGC	GLGC_MYCS2 Glucose-1-phosphate adenylyltransferase OS=Mycolicibacterium smegmatis (strain ATCC 700084 / mc(2)155) OX=246196 GN=glgC PE=3 SV=1
A0QRU1	RpoC-ALFA vs No ALFA	-0.686505	0.475528	-1.44367	6	0.198942	0.530361	NA	0.25	0.0357143	A0QRU1	A0QRU1	A0QRU1_MYCS2 Type III restriction enzyme, res subunit OS=Mycolicibacterium smegmatis (strain ATCC 700084 / mc(2)155) OX=246196 GN=MSMEG_1238 PE=4 SV=1
A0QW04	RpoC-ALFA vs No ALFA	-0.688623	0.487954	-1.41124	6	0.207863	0.533846	NA	0.0980392	0.0490196	A0QW04	A0QW04	A0QW04_MYCS2 Inositol-phosphate phosphatase OS=Mycolicibacterium smegmatis (strain ATCC 700084 / mc(2)155) OX=246196 GN=MSMEG_2762 PE=4 SV=1
A0R440	RpoC-ALFA vs No ALFA	-0.689615	0.562938	-1.22503	6	0.26647	0.585383	NA	0.0952381	0.0238095	A0R440	A0R440	A0R440_MYCS2 Glutathione S-transferase OS=Mycolicibacterium smegmatis (strain ATCC 700084 / mc(2)155) OX=246196 GN=MSMEG_5695 PE=4 SV=1
A0QR65	RpoC-ALFA vs No ALFA	-0.689945	0.382545	-1.80357	6	0.121352	0.448223	NA	0.302083	0.0104167	A0QR65	A0QR65	A0QR65_MYCS2 Acetyltransferase, gnat family protein, putative OS=Mycolicibacterium smegmatis (strain ATCC 700084 / mc(2)155) OX=246196 GN=MSMEG_1001 PE=4 SV=1
A0QTP8	RpoC-ALFA vs No ALFA	-0.690487	0.548676	-1.25846	6	0.254977	0.581023	NA	0.407407	0.240741	A0QTP8	A0QTP8	A0QTP8_MYCS2 Diacylglycerol kinase, catalytic region OS=Mycolicibacterium smegmatis (strain ATCC 700084 / mc(2)155) OX=246196 GN=MSMEG_1920 PE=4 SV=1
A0QP15	RpoC-ALFA vs No ALFA	-0.690514	0.484565	-1.42502	6	0.20403	0.533846	NA	0.149123	0.0350877	A0QP15	A0QP15	A0QP15_MYCS2 O-acetylhomoserine/O-acetylserine sulfhydrylase OS=Mycolicibacterium smegmatis (strain ATCC 700084 / mc(2)155) OX=246196 GN=MSMEG_0238 PE=4 SV=1
A0QXC3	RpoC-ALFA vs No ALFA	-0.690947	0.514764	-1.34226	6	0.228069	0.554326	NA	0.186275	0.0980392	A0QXC3	A0QXC3	A0QXC3_MYCS2 ABC transporter, ATP-binding protein OS=Mycolicibacterium smegmatis (strain ATCC 700084 / mc(2)155) OX=246196 GN=MSMEG_3250 PE=4 SV=1
A0QZN0	RpoC-ALFA vs No ALFA	-0.691127	0.7804	-0.885606	6	0.409916	0.679239	NA	0.261905	0.0833333	A0QZN0	A0QZN0	A0QZN0_MYCS2 Nitrilotriacetate monooxygenase component A OS=Mycolicibacterium smegmatis (strain ATCC 700084 / mc(2)155) OX=246196 GN=ssuD PE=4 SV=1
A0R451	RpoC-ALFA vs No ALFA	-0.691515	0.404025	-1.71156	6	0.137821	0.469165	NA	0.243056	0.03125	A0R451	A0R451	A0R451_MYCS2 DNA helicase OS=Mycolicibacterium smegmatis (strain ATCC 700084 / mc(2)155) OX=246196 GN=MSMEG_5706 PE=3 SV=1
A0QY10	RpoC-ALFA vs No ALFA	-0.691519	0.622094	-1.1116	5	0.316883	0.621229	NA	0.291667	0	A0QY10	A0QY10	A0QY10_MYCS2 Putative secreted protein OS=Mycolicibacterium smegmatis (strain ATCC 700084 / mc(2)155) OX=246196 GN=MSMEG_3494 PE=4 SV=1
A0QRS5	RpoC-ALFA vs No ALFA	-0.692196	0.591155	-1.17092	6	0.286025	0.600526	NA	0.316667	0.0833333	A0QRS5	A0QRS5	A0QRS5_MYCS2 Rifampin ADP-ribosyl transferase OS=Mycolicibacterium smegmatis (strain ATCC 700084 / mc(2)155) OX=246196 GN=MSMEG_1221 PE=1 SV=1
A0R5P6	RpoC-ALFA vs No ALFA	-0.692797	0.441146	-1.57045	6	0.167365	0.496458	NA	0.0277778	0.0277778	A0R5P6	A0R5P6	A0R5P6_MYCS2 Transcriptional regulator OS=Mycolicibacterium smegmatis (strain ATCC 700084 / mc(2)155) OX=246196 GN=MSMEG_6265 PE=4 SV=1
A0R5P4	RpoC-ALFA vs No ALFA	-0.696085	0.490392	-1.41945	6	0.205573	0.533846	NA	0.208333	0.104167	A0R5P4	A0R5P4	A0R5P4_MYCS2 Glutamate synthase family protein OS=Mycolicibacterium smegmatis (strain ATCC 700084 / mc(2)155) OX=246196 GN=MSMEG_6263 PE=3 SV=1
A0R4X6	RpoC-ALFA vs No ALFA	-0.6961	0.497399	-1.39948	6	0.21119	0.537459	NA	0.0888889	0.0222222	A0R4X6	A0R4X6	A0R4X6_MYCS2 Uncharacterized protein OS=Mycolicibacterium smegmatis (strain ATCC 700084 / mc(2)155) OX=246196 GN=MSMEG_5988 PE=4 SV=1
A0R3U4	RpoC-ALFA vs No ALFA	-0.696482	0.700223	-0.994657	5	0.365571	0.650284	NA	0	0	A0R3U4	A0R3U4	A0R3U4_MYCS2 Transcriptional regulator, TetR family protein OS=Mycolicibacterium smegmatis (strain ATCC 700084 / mc(2)155) OX=246196 GN=MSMEG_5597 PE=4 SV=1
A0R041	RpoC-ALFA vs No ALFA	-0.6973	0.533195	-1.30778	6	0.238819	0.563562	NA	0.333333	0.0833333	A0R041	A0R041	A0R041_MYCS2 Uncharacterized protein OS=Mycolicibacterium smegmatis (strain ATCC 700084 / mc(2)155) OX=246196 GN=MSMEG_4252 PE=4 SV=1
A0QSE0	RpoC-ALFA vs No ALFA	-0.697506	0.388989	-1.79313	6	0.123119	0.45009	NA	0.0833333	0.0416667	A0QSE0	RS17	RS17_MYCS2 30S ribosomal protein S17 OS=Mycolicibacterium smegmatis (strain ATCC 700084 / mc(2)155) OX=246196 GN=rpsQ PE=1 SV=1
A0QS62	RpoC-ALFA vs No ALFA	-0.699155	0.385326	-1.81445	6	0.119536	0.447551	NA	0.0457516	0.0196078	A0QS62	RL10	RL10_MYCS2 50S ribosomal protein L10 OS=Mycolicibacterium smegmatis (strain ATCC 700084 / mc(2)155) OX=246196 GN=rplJ PE=1 SV=1
A0R1A8	RpoC-ALFA vs No ALFA	-0.699523	0.522058	-1.33993	6	0.228781	0.554493	NA	0.180556	0.0555556	A0R1A8	A0R1A8	A0R1A8_MYCS2 Putative oxidoreductase YdbC OS=Mycolicibacterium smegmatis (strain ATCC 700084 / mc(2)155) OX=246196 GN=MSMEG_4686 PE=4 SV=1
A0R0U3	RpoC-ALFA vs No ALFA	-0.701087	0.335369	-2.0905	6	0.0815424	0.376641	NA	0.0833333	0.0119048	A0R0U3	A0R0U3	A0R0U3_MYCS2 L-lysine N6-monooxygenase MbtG OS=Mycolicibacterium smegmatis (strain ATCC 700084 / mc(2)155) OX=246196 GN=MSMEG_4509 PE=4 SV=1
A0QP86	RpoC-ALFA vs No ALFA	-0.702692	0.421616	-1.66666	6	0.14663	0.475615	NA	0.268519	0.0462963	A0QP86	A0QP86	A0QP86_MYCS2 Aldehyde dehydrogenase family protein OS=Mycolicibacterium smegmatis (strain ATCC 700084 / mc(2)155) OX=246196 GN=MSMEG_0309 PE=3 SV=1
A0QQ58	RpoC-ALFA vs No ALFA	-0.702735	0.547363	-1.28385	6	0.24654	0.572152	NA	0.2	0.0333333	A0QQ58	A0QQ58	A0QQ58_MYCS2 SnoaL-like domain-containing protein OS=Mycolicibacterium smegmatis (strain ATCC 700084 / mc(2)155) OX=246196 GN=MSMEG_0636 PE=4 SV=1
A0QSN7	RpoC-ALFA vs No ALFA	-0.703857	0.486289	-1.4474	6	0.197938	0.530361	NA	0.126126	0.0405405	A0QSN7	A0QSN7	A0QSN7_MYCS2 Eptc-inducible aldehyde dehydrogenase OS=Mycolicibacterium smegmatis (strain ATCC 700084 / mc(2)155) OX=246196 GN=MSMEG_1543 PE=3 SV=1
A0QYS6	RpoC-ALFA vs No ALFA	-0.704136	0.652573	-1.07901	6	0.322036	0.624337	NA	0.148936	0.0319149	A0QYS6	ASSY	ASSY_MYCS2 Argininosuccinate synthase OS=Mycolicibacterium smegmatis (strain ATCC 700084 / mc(2)155) OX=246196 GN=argG PE=3 SV=1
A0R587	RpoC-ALFA vs No ALFA	-0.705651	0.709378	-0.994746	6	0.358269	0.646914	NA	0.324074	0.0648148	A0R587	A0R587	A0R587_MYCS2 GTP cyclohydrolase 1 OS=Mycolicibacterium smegmatis (strain ATCC 700084 / mc(2)155) OX=246196 GN=folE PE=3 SV=1
A0QQI7	RpoC-ALFA vs No ALFA	-0.706376	0.583089	-1.21144	6	0.27127	0.587312	NA	0.195238	0.0714286	A0QQI7	A0QQI7	A0QQI7_MYCS2 O-succinylhomoserine sulfhydrylase OS=Mycolicibacterium smegmatis (strain ATCC 700084 / mc(2)155) OX=246196 GN=metZ PE=3 SV=1
A0QSV0	RpoC-ALFA vs No ALFA	-0.70644	0.51855	-1.36234	6	0.222013	0.54818	NA	0.118056	0.0694444	A0QSV0	A0QSV0	A0QSV0_MYCS2 GMP synthase [glutamine-hydrolyzing] OS=Mycolicibacterium smegmatis (strain ATCC 700084 / mc(2)155) OX=246196 GN=guaA PE=3 SV=1
A0R5D5	RpoC-ALFA vs No ALFA	-0.707406	0.48728	-1.45175	6	0.196776	0.530284	NA	0.333333	0.0144928	A0R5D5	A0R5D5	A0R5D5_MYCS2 DNA polymerase III subunit delta' OS=Mycolicibacterium smegmatis (strain ATCC 700084 / mc(2)155) OX=246196 GN=MSMEG_6153 PE=4 SV=1
A0R6I6	RpoC-ALFA vs No ALFA	-0.711423	0.519941	-1.36828	4	0.243046	0.56783	NA	0.5	0.166667	A0R6I6	A0R6I6	A0R6I6_MYCS2 Putative acyl-CoA dehydrogenase OS=Mycolicibacterium smegmatis (strain ATCC 700084 / mc(2)155) OX=246196 GN=MSMEG_6562 PE=3 SV=1
A0QWU8	RpoC-ALFA vs No ALFA	-0.71546	0.412585	-1.73409	6	0.133597	0.464596	NA	0	0	A0QWU8	LPRG	LPRG_MYCS2 Lipoarabinomannan carrier protein LprG OS=Mycolicibacterium smegmatis (strain ATCC 700084 / mc(2)155) OX=246196 GN=lprG PE=3 SV=1
A0QSZ5	RpoC-ALFA vs No ALFA	-0.716054	0.351355	-2.03798	6	0.0876894	0.392578	NA	0.166667	0.0555556	A0QSZ5	A0QSZ5	A0QSZ5_MYCS2 Exodeoxyribonuclease III OS=Mycolicibacterium smegmatis (strain ATCC 700084 / mc(2)155) OX=246196 GN=xth PE=3 SV=1
A0QVF1	RpoC-ALFA vs No ALFA	-0.717653	0.554191	-1.29496	4	0.265023	0.585383	NA	0	0	A0QVF1	A0QVF1	A0QVF1_MYCS2 Aldehyde dehydrogenase (NAD) family protein OS=Mycolicibacterium smegmatis (strain ATCC 700084 / mc(2)155) OX=246196 GN=MSMEG_2552 PE=3 SV=1
A0QUF9	RpoC-ALFA vs No ALFA	-0.718185	0.442036	-1.62472	6	0.155348	0.48928	NA	0.191667	0.0416667	A0QUF9	A0QUF9	A0QUF9_MYCS2 MerR-family protein transcriptional regulator OS=Mycolicibacterium smegmatis (strain ATCC 700084 / mc(2)155) OX=246196 GN=MSMEG_2194 PE=4 SV=1
A0QXL6	RpoC-ALFA vs No ALFA	-0.718267	0.434943	-1.6514	6	0.149746	0.482214	NA	0.166667	0.05	A0QXL6	A0QXL6	A0QXL6_MYCS2 Nitrilase/cyanide hydratase and apolipoprotein N-acyltransferase OS=Mycolicibacterium smegmatis (strain ATCC 700084 / mc(2)155) OX=246196 GN=MSMEG_3347 PE=3 SV=1
A0R1Y2	RpoC-ALFA vs No ALFA	-0.722187	0.463478	-1.55819	6	0.1702	0.499771	NA	0.462121	0.0681818	A0R1Y2	A0R1Y2	A0R1Y2_MYCS2 Glycogen phosphorylase OS=Mycolicibacterium smegmatis (strain ATCC 700084 / mc(2)155) OX=246196 GN=MSMEG_4915 PE=3 SV=1
A0R5L0	RpoC-ALFA vs No ALFA	-0.724542	0.510346	-1.41971	6	0.2055	0.533846	NA	0.401235	0.0987654	A0R5L0	A0R5L0	A0R5L0_MYCS2 Glycerol kinase OS=Mycolicibacterium smegmatis (strain ATCC 700084 / mc(2)155) OX=246196 GN=glpK PE=3 SV=1
A0QRU7	RpoC-ALFA vs No ALFA	-0.724828	0.428014	-1.69347	6	0.141308	0.471942	NA	0.3	0.0444444	A0QRU7	A0QRU7	A0QRU7_MYCS2 Uncharacterized protein OS=Mycolicibacterium smegmatis (strain ATCC 700084 / mc(2)155) OX=246196 GN=MSMEG_1244 PE=4 SV=1
A0QXH6	RpoC-ALFA vs No ALFA	-0.72501	0.363925	-1.99219	6	0.0934314	0.401642	NA	0.185185	0.0185185	A0QXH6	A0QXH6	A0QXH6_MYCS2 Succinate semialdehyde dehydrogenase OS=Mycolicibacterium smegmatis (strain ATCC 700084 / mc(2)155) OX=246196 GN=MSMEG_3304 PE=4 SV=1
A0QZ26	RpoC-ALFA vs No ALFA	-0.72551	0.75632	-0.959264	6	0.374469	0.659426	NA	0.266667	0.0708333	A0QZ26	A0QZ26	A0QZ26_MYCS2 Cobalamin biosynthesis protein cobIJ OS=Mycolicibacterium smegmatis (strain ATCC 700084 / mc(2)155) OX=246196 GN=MSMEG_3873 PE=3 SV=1
A0R6N8	RpoC-ALFA vs No ALFA	-0.726023	0.606891	-1.1963	5	0.285209	0.600526	NA	0.166667	0	A0R6N8	A0R6N8	A0R6N8_MYCS2 Uncharacterized protein OS=Mycolicibacterium smegmatis (strain ATCC 700084 / mc(2)155) OX=246196 GN=MSMEG_6615 PE=4 SV=1
A0QWX4	RpoC-ALFA vs No ALFA	-0.727681	0.515932	-1.41042	6	0.208094	0.533846	NA	0.280303	0.0454545	A0QWX4	CAPP	CAPP_MYCS2 Phosphoenolpyruvate carboxylase OS=Mycolicibacterium smegmatis (strain ATCC 700084 / mc(2)155) OX=246196 GN=ppc PE=1 SV=1
A0QSG9	RpoC-ALFA vs No ALFA	-0.72788	0.404383	-1.79997	4	0.146243	0.47547	NA	0.166667	0	A0QSG9	A0QSG9	A0QSG9_MYCS2 Bac_luciferase domain-containing protein OS=Mycolicibacterium smegmatis (strain ATCC 700084 / mc(2)155) OX=246196 GN=MSMEG_1475 PE=4 SV=1
A0R6P9	RpoC-ALFA vs No ALFA	-0.729037	0.45146	-1.61484	6	0.157472	0.48928	NA	0	0	A0R6P9	A0R6P9	A0R6P9_MYCS2 Transcriptional regulator, TetR family protein OS=Mycolicibacterium smegmatis (strain ATCC 700084 / mc(2)155) OX=246196 GN=MSMEG_6628 PE=4 SV=1
A0R103	RpoC-ALFA vs No ALFA	-0.729398	0.519831	-1.40314	6	0.210148	0.536153	NA	0.2	0.183333	A0R103	A0R103	A0R103_MYCS2 DNA polymerase III, delta subunit OS=Mycolicibacterium smegmatis (strain ATCC 700084 / mc(2)155) OX=246196 GN=MSMEG_4572 PE=4 SV=1
A0QPW2	RpoC-ALFA vs No ALFA	-0.729526	0.8087	-0.902097	5	0.408358	0.679239	NA	0.380952	0.047619	A0QPW2	A0QPW2	A0QPW2_MYCS2 Transcriptional regulator, Crp/Fnr family protein OS=Mycolicibacterium smegmatis (strain ATCC 700084 / mc(2)155) OX=246196 GN=MSMEG_0539 PE=4 SV=1
A0QXR5	RpoC-ALFA vs No ALFA	-0.730586	0.697568	-1.04733	6	0.335291	0.630145	NA	0.297619	0.107143	A0QXR5	A0QXR5	A0QXR5_MYCS2 Acetylornithine deacetylase OS=Mycolicibacterium smegmatis (strain ATCC 700084 / mc(2)155) OX=246196 GN=MSMEG_3397 PE=4 SV=1
A0R1Y5	RpoC-ALFA vs No ALFA	-0.730711	0.756603	-0.96578	6	0.371452	0.654812	NA	0.192308	0.0448718	A0R1Y5	A0R1Y5	A0R1Y5_MYCS2 Tetratricopeptide repeat domain protein OS=Mycolicibacterium smegmatis (strain ATCC 700084 / mc(2)155) OX=246196 GN=MSMEG_4917 PE=4 SV=1
P04075	RpoC-ALFA vs No ALFA	-0.730919	0.818515	-0.892983	6	0.406255	0.679239	NA	0.0555556	0.0555556	P04075	NA	NA
A0QVJ2	RpoC-ALFA vs No ALFA	-0.732161	0.43046	-1.70088	6	0.13987	0.470806	NA	0.126437	0.0172414	A0QVJ2	A0QVJ2	A0QVJ2_MYCS2 Gnat-family protein acetyltransferase OS=Mycolicibacterium smegmatis (strain ATCC 700084 / mc(2)155) OX=246196 GN=MSMEG_2593 PE=4 SV=1
A0R029	RpoC-ALFA vs No ALFA	-0.733443	0.369338	-1.98583	6	0.0942589	0.401874	NA	0.0740741	0.0277778	A0R029	A0R029	A0R029_MYCS2 Polyprenyl synthetase OS=Mycolicibacterium smegmatis (strain ATCC 700084 / mc(2)155) OX=246196 GN=MSMEG_4240 PE=3 SV=1
A0R7J4	RpoC-ALFA vs No ALFA	-0.734451	0.320535	-2.29133	6	0.0618311	0.328355	NA	0	0	A0R7J4	A0R7J4	A0R7J4_MYCS2 Soj family protein OS=Mycolicibacterium smegmatis (strain ATCC 700084 / mc(2)155) OX=246196 GN=MSMEG_6939 PE=4 SV=1
A0QY28	RpoC-ALFA vs No ALFA	-0.734542	0.364509	-2.01515	6	0.0905061	0.397692	NA	0.253968	0.015873	A0QY28	CINAL	CINAL_MYCS2 CinA-like protein OS=Mycolicibacterium smegmatis (strain ATCC 700084 / mc(2)155) OX=246196 GN=cinA PE=3 SV=2
O52200	RpoC-ALFA vs No ALFA	-0.735348	0.324695	-2.26474	6	0.0641295	0.33064	NA	0.288889	0.0222222	O52200	DNAG	DNAG_MYCS2 DNA primase OS=Mycolicibacterium smegmatis (strain ATCC 700084 / mc(2)155) OX=246196 GN=dnaG PE=3 SV=1
A0R448	RpoC-ALFA vs No ALFA	-0.738092	0.621198	-1.18817	6	0.279659	0.596785	NA	0.145833	0.0208333	A0R448	A0R448	A0R448_MYCS2 Cyclic pyranopterin monophosphate synthase OS=Mycolicibacterium smegmatis (strain ATCC 700084 / mc(2)155) OX=246196 GN=moaC PE=3 SV=1
A0R0S4	RpoC-ALFA vs No ALFA	-0.740194	0.386525	-1.915	6	0.103985	0.425821	NA	0.135417	0.0520833	A0R0S4	DPDS	DPDS_MYCS2 Decaprenyl diphosphate synthase OS=Mycolicibacterium smegmatis (strain ATCC 700084 / mc(2)155) OX=246196 GN=uppS PE=1 SV=1
A0QVD5	RpoC-ALFA vs No ALFA	-0.740903	0.44188	-1.67671	6	0.144614	0.475122	NA	0.25	0.0833333	A0QVD5	A0QVD5	A0QVD5_MYCS2 3-oxoacyl-[acyl-carrier-protein] reductase OS=Mycolicibacterium smegmatis (strain ATCC 700084 / mc(2)155) OX=246196 GN=MSMEG_2536 PE=4 SV=1
A0QVC7	RpoC-ALFA vs No ALFA	-0.742496	0.433794	-1.71163	6	0.137809	0.469165	NA	0.143939	0.0189394	A0QVC7	A0QVC7	A0QVC7_MYCS2 Glycerate kinase OS=Mycolicibacterium smegmatis (strain ATCC 700084 / mc(2)155) OX=246196 GN=MSMEG_2528 PE=3 SV=1
A0QUA1	RpoC-ALFA vs No ALFA	-0.743241	0.475665	-1.56253	6	0.169191	0.498903	NA	0.265432	0	A0QUA1	MBTM	MBTM_MYCS2 Medium/long-chain-fatty-acid--[acyl-carrier-protein] ligase MbtM OS=Mycolicibacterium smegmatis (strain ATCC 700084 / mc(2)155) OX=246196 GN=mbtM PE=1 SV=1
A0R5R4	RpoC-ALFA vs No ALFA	-0.743391	0.442354	-1.68053	6	0.143853	0.475122	NA	0.416667	0.0972222	A0R5R4	A0R5R4	A0R5R4_MYCS2 Delta(24)-sterol reductase OS=Mycolicibacterium smegmatis (strain ATCC 700084 / mc(2)155) OX=246196 GN=MSMEG_6283 PE=4 SV=1
A0R273	RpoC-ALFA vs No ALFA	-0.743913	0.703997	-1.0567	6	0.331327	0.630145	NA	0.0555556	0	A0R273	A0R273	A0R273_MYCS2 Uncharacterized protein OS=Mycolicibacterium smegmatis (strain ATCC 700084 / mc(2)155) OX=246196 GN=MSMEG_5010 PE=4 SV=1
A0QNG0	RpoC-ALFA vs No ALFA	-0.744742	0.482436	-1.54371	6	0.173605	0.503768	NA	0.166667	0.0833333	A0QNG0	A0QNG0	A0QNG0_MYCS2 Anthranilate synthase component 2 OS=Mycolicibacterium smegmatis (strain ATCC 700084 / mc(2)155) OX=246196 GN=MSMEG_0029 PE=4 SV=1
A0QPE1	RpoC-ALFA vs No ALFA	-0.746003	1.01075	-0.738069	6	0.488324	0.714073	NA	0.111111	0.111111	A0QPE1	A0QPE1	A0QPE1_MYCS2 Uncharacterized protein OS=Mycolicibacterium smegmatis (strain ATCC 700084 / mc(2)155) OX=246196 GN=MSMEG_0366 PE=4 SV=1
A0R760	RpoC-ALFA vs No ALFA	-0.746011	0.566784	-1.31622	6	0.236147	0.56022	NA	0.2	0.025	A0R760	A0R760	A0R760_MYCS2 AP endonuclease, family protein 2 OS=Mycolicibacterium smegmatis (strain ATCC 700084 / mc(2)155) OX=246196 GN=MSMEG_6790 PE=1 SV=1
A0QRY7	RpoC-ALFA vs No ALFA	-0.746752	0.397947	-1.87651	6	0.109684	0.433286	NA	0.0888889	0.0555556	A0QRY7	A0QRY7	A0QRY7_MYCS2 Tetratricopeptide repeat family protein OS=Mycolicibacterium smegmatis (strain ATCC 700084 / mc(2)155) OX=246196 GN=MSMEG_1285 PE=4 SV=1
A0R2G1	RpoC-ALFA vs No ALFA	-0.747046	0.649117	-1.15087	6	0.293578	0.605484	NA	0.333333	0.104167	A0R2G1	A0R2G1	A0R2G1_MYCS2 Uncharacterized protein OS=Mycolicibacterium smegmatis (strain ATCC 700084 / mc(2)155) OX=246196 GN=MSMEG_5101 PE=4 SV=1
A0QPE4	RpoC-ALFA vs No ALFA	-0.747125	0.63985	-1.16766	6	0.287242	0.600526	NA	0	0	A0QPE4	A0QPE4	A0QPE4_MYCS2 Uncharacterized protein OS=Mycolicibacterium smegmatis (strain ATCC 700084 / mc(2)155) OX=246196 GN=MSMEG_0369 PE=4 SV=1
A0QU62	RpoC-ALFA vs No ALFA	-0.747236	0.786442	-0.950147	2	0.442322	0.692617	NA	0.277778	0.111111	A0QU62	A0QU62	A0QU62_MYCS2 Cell division protein FtsX OS=Mycolicibacterium smegmatis (strain ATCC 700084 / mc(2)155) OX=246196 GN=MSMEG_2090 PE=3 SV=1
A0QX97	RpoC-ALFA vs No ALFA	-0.747272	0.427448	-1.74822	6	0.131013	0.463081	NA	0.12963	0.0432099	A0QX97	A0QX97	A0QX97_MYCS2 Tryptophan synthase alpha chain OS=Mycolicibacterium smegmatis (strain ATCC 700084 / mc(2)155) OX=246196 GN=trpA PE=3 SV=1
A0QS86	RpoC-ALFA vs No ALFA	-0.748243	0.662746	-1.129	6	0.302004	0.609474	NA	0.25	0.0833333	A0QS86	A0QS86	A0QS86_MYCS2 Enoyl-CoA hydratase OS=Mycolicibacterium smegmatis (strain ATCC 700084 / mc(2)155) OX=246196 GN=MSMEG_1388 PE=1 SV=1
A0QRW8	RpoC-ALFA vs No ALFA	-0.749915	0.480574	-1.56046	6	0.169672	0.499496	NA	0.235142	0	A0QRW8	A0QRW8	A0QRW8_MYCS2 Deacetylase sirtuin-type domain-containing protein OS=Mycolicibacterium smegmatis (strain ATCC 700084 / mc(2)155) OX=246196 GN=MSMEG_1265 PE=4 SV=1
A0R3F0	RpoC-ALFA vs No ALFA	-0.749987	0.220059	-3.40812	1	0.181695	0.508064	NA	0.5	0.166667	A0R3F0	A0R3F0	A0R3F0_MYCS2 Arginine deiminase OS=Mycolicibacterium smegmatis (strain ATCC 700084 / mc(2)155) OX=246196 GN=arcA PE=3 SV=1
A0R074	RpoC-ALFA vs No ALFA	-0.750819	0.502112	-1.49532	5	0.195072	0.528086	NA	0.375	0.166667	A0R074	LIPB	LIPB_MYCS2 Octanoyltransferase OS=Mycolicibacterium smegmatis (strain ATCC 700084 / mc(2)155) OX=246196 GN=lipB PE=3 SV=1
A0QTI2	RpoC-ALFA vs No ALFA	-0.750978	0.600598	-1.25038	6	0.257713	0.584579	NA	0.305556	0.0555556	A0QTI2	A0QTI2	A0QTI2_MYCS2 Valosin containing protein-1 OS=Mycolicibacterium smegmatis (strain ATCC 700084 / mc(2)155) OX=246196 GN=MSMEG_1854 PE=3 SV=1
A0QT02	RpoC-ALFA vs No ALFA	-0.752169	0.359836	-2.09031	6	0.0815635	0.376641	NA	0	0	A0QT02	A0QT02	A0QT02_MYCS2 Transcriptional regulator, AsnC family protein OS=Mycolicibacterium smegmatis (strain ATCC 700084 / mc(2)155) OX=246196 GN=MSMEG_1663 PE=4 SV=1
A0QTT9	RpoC-ALFA vs No ALFA	-0.753347	0.670415	-1.1237	6	0.304078	0.610208	NA	0.151515	0.0454545	A0QTT9	A0QTT9	A0QTT9_MYCS2 Uncharacterized protein OS=Mycolicibacterium smegmatis (strain ATCC 700084 / mc(2)155) OX=246196 GN=MSMEG_1961 PE=4 SV=1
A0QYP9	RpoC-ALFA vs No ALFA	-0.754523	0.475311	-1.58743	6	0.163513	0.494814	NA	0.230769	0.0384615	A0QYP9	A0QYP9	A0QYP9_MYCS2 GTPase Der OS=Mycolicibacterium smegmatis (strain ATCC 700084 / mc(2)155) OX=246196 GN=der PE=3 SV=1
A0QP46	RpoC-ALFA vs No ALFA	-0.754715	0.509649	-1.48085	6	0.189148	0.520302	NA	0.366667	0.166667	A0QP46	A0QP46	A0QP46_MYCS2 3-oxoacyl-[acyl-carrier-protein] reductase OS=Mycolicibacterium smegmatis (strain ATCC 700084 / mc(2)155) OX=246196 GN=MSMEG_0269 PE=1 SV=1
A0QX24	RpoC-ALFA vs No ALFA	-0.756224	0.443664	-1.7045	6	0.139173	0.469971	NA	0.10625	0.01875	A0QX24	A0QX24	A0QX24_MYCS2 ATPase, MoxR family protein OS=Mycolicibacterium smegmatis (strain ATCC 700084 / mc(2)155) OX=246196 GN=moxR PE=4 SV=1
A0R5N7	RpoC-ALFA vs No ALFA	-0.756257	0.851177	-0.888484	6	0.408484	0.679239	NA	0.202703	0.0315315	A0R5N7	A0R5N7	A0R5N7_MYCS2 Aspartate-semialdehyde dehydrogenase OS=Mycolicibacterium smegmatis (strain ATCC 700084 / mc(2)155) OX=246196 GN=asd PE=3 SV=1
A0R266	RpoC-ALFA vs No ALFA	-0.756604	0.491052	-1.54078	6	0.174302	0.503768	NA	0.352564	0.0641026	A0R266	A0R266	A0R266_MYCS2 AAA_27 domain-containing protein OS=Mycolicibacterium smegmatis (strain ATCC 700084 / mc(2)155) OX=246196 GN=MSMEG_5002 PE=4 SV=1
A0QQW2	RpoC-ALFA vs No ALFA	-0.758672	0.469248	-1.61678	6	0.157052	0.48928	NA	0.236111	0.0555556	A0QQW2	A0QQW2	A0QQW2_MYCS2 Uncharacterized protein OS=Mycolicibacterium smegmatis (strain ATCC 700084 / mc(2)155) OX=246196 GN=MSMEG_0897 PE=3 SV=1
A0R1Z7	RpoC-ALFA vs No ALFA	-0.759112	0.429136	-1.76893	6	0.127312	0.457913	NA	0	0	A0R1Z7	A0R1Z7	A0R1Z7_MYCS2 Corrinoid adenosyltransferase OS=Mycolicibacterium smegmatis (strain ATCC 700084 / mc(2)155) OX=246196 GN=MSMEG_4934 PE=3 SV=1
A0R2D0	RpoC-ALFA vs No ALFA	-0.760026	0.383191	-1.98341	6	0.0945753	0.401874	NA	0.0940171	0.0213675	A0R2D0	A0R2D0	A0R2D0_MYCS2 Iron-sulfur cluster carrier protein OS=Mycolicibacterium smegmatis (strain ATCC 700084 / mc(2)155) OX=246196 GN=MSMEG_5068 PE=3 SV=1
A0QZ42	RpoC-ALFA vs No ALFA	-0.761778	0.370776	-2.05455	6	0.0857002	0.386084	NA	0.203463	0.04329	A0QZ42	PAFA	PAFA_MYCS2 Pup--protein ligase OS=Mycolicibacterium smegmatis (strain ATCC 700084 / mc(2)155) OX=246196 GN=pafA PE=1 SV=1
A0R4H1	RpoC-ALFA vs No ALFA	-0.762143	0.540048	-1.41125	6	0.207862	0.533846	NA	0.333333	0.0576923	A0R4H1	A0R4H1	A0R4H1_MYCS2 Phosphoribosylformylglycinamidine synthase subunit PurQ OS=Mycolicibacterium smegmatis (strain ATCC 700084 / mc(2)155) OX=246196 GN=purQ PE=3 SV=1
A0QZY3	RpoC-ALFA vs No ALFA	-0.762627	0.337333	-2.26075	6	0.0644814	0.33064	NA	0.125	0.0416667	A0QZY3	A0QZY3	A0QZY3_MYCS2 Uncharacterized protein OS=Mycolicibacterium smegmatis (strain ATCC 700084 / mc(2)155) OX=246196 GN=MSMEG_4192 PE=4 SV=1
A0R4M2	RpoC-ALFA vs No ALFA	-0.764388	0.504398	-1.51545	6	0.18044	0.505739	NA	0.185185	0.0740741	A0R4M2	A0R4M2	A0R4M2_MYCS2 3-hydroxyisobutyrate dehydrogenase family protein OS=Mycolicibacterium smegmatis (strain ATCC 700084 / mc(2)155) OX=246196 GN=MSMEG_5884 PE=3 SV=1
A0R0P9	RpoC-ALFA vs No ALFA	-0.764393	0.547236	-1.39682	6	0.211947	0.537579	NA	0.222222	0.0555556	A0R0P9	A0R0P9	A0R0P9_MYCS2 Modulator of DNA gyrase OS=Mycolicibacterium smegmatis (strain ATCC 700084 / mc(2)155) OX=246196 GN=MSMEG_4464 PE=3 SV=1
A0QTT5	RpoC-ALFA vs No ALFA	-0.767419	0.474546	-1.61716	6	0.15697	0.48928	NA	0.191667	0.00277778	A0QTT5	A0QTT5	A0QTT5_MYCS2 Uncharacterized protein OS=Mycolicibacterium smegmatis (strain ATCC 700084 / mc(2)155) OX=246196 GN=MSMEG_1957 PE=4 SV=1
A0QSR9	RpoC-ALFA vs No ALFA	-0.767622	0.488943	-1.56996	6	0.167477	0.496458	NA	0	0	A0QSR9	A0QSR9	A0QSR9_MYCS2 Peptidase M22, glycoprotease OS=Mycolicibacterium smegmatis (strain ATCC 700084 / mc(2)155) OX=246196 GN=MSMEG_1578 PE=4 SV=1
A0R607	RpoC-ALFA vs No ALFA	-0.767815	0.401929	-1.91033	6	0.10466	0.427263	NA	0.23913	0.0507246	A0R607	DPRE1	DPRE1_MYCS2 Decaprenylphosphoryl-beta-D-ribose oxidase OS=Mycolicibacterium smegmatis (strain ATCC 700084 / mc(2)155) OX=246196 GN=dprE1 PE=1 SV=2
A0R0U9	RpoC-ALFA vs No ALFA	-0.769956	0.425591	-1.80915	6	0.120417	0.447551	NA	0.328704	0	A0R0U9	A0R0U9	A0R0U9_MYCS2 Mycobactin synthetase protein B OS=Mycolicibacterium smegmatis (strain ATCC 700084 / mc(2)155) OX=246196 GN=MSMEG_4515 PE=3 SV=1
A0R5W6	RpoC-ALFA vs No ALFA	-0.770786	0.730694	-1.05487	6	0.332098	0.630145	NA	0.194444	0.0277778	A0R5W6	A0R5W6	A0R5W6_MYCS2 Phosphotransferase enzyme family protein OS=Mycolicibacterium smegmatis (strain ATCC 700084 / mc(2)155) OX=246196 GN=MSMEG_6337 PE=4 SV=1
A0QZM9	RpoC-ALFA vs No ALFA	-0.772555	0.622354	-1.24134	6	0.260806	0.584639	NA	0.246377	0.0362319	A0QZM9	A0QZM9	A0QZM9_MYCS2 Nitrilotriacetate monooxygenase component A OS=Mycolicibacterium smegmatis (strain ATCC 700084 / mc(2)155) OX=246196 GN=MSMEG_4085 PE=3 SV=1
A0QX76	RpoC-ALFA vs No ALFA	-0.774124	0.535044	-1.44684	6	0.198088	0.530361	NA	0.339506	0.037037	A0QX76	A0QX76	A0QX76_MYCS2 L-aspartate oxidase OS=Mycolicibacterium smegmatis (strain ATCC 700084 / mc(2)155) OX=246196 GN=nadB PE=3 SV=1
A0QNF1	RpoC-ALFA vs No ALFA	-0.778666	0.376139	-2.07015	6	0.0838695	0.381692	NA	0.841017	0	A0QNF1	A0QNF1	A0QNF1_MYCS2 Mycobactin synthetase protein B OS=Mycolicibacterium smegmatis (strain ATCC 700084 / mc(2)155) OX=246196 GN=MSMEG_0019 PE=3 SV=1
A0QQJ9	RpoC-ALFA vs No ALFA	-0.779939	0.896638	-0.869849	3	0.448389	0.694665	NA	0.388889	0.0555556	A0QQJ9	A0QQJ9	A0QQJ9_MYCS2 Aminotransferase class-III OS=Mycolicibacterium smegmatis (strain ATCC 700084 / mc(2)155) OX=246196 GN=MSMEG_0782 PE=3 SV=1
A0R083	RpoC-ALFA vs No ALFA	-0.78086	0.348048	-2.24354	6	0.0660246	0.332734	NA	0.255952	0.0178571	A0R083	GLN1A	GLN1A_MYCS2 Glutamine synthetase OS=Mycolicibacterium smegmatis (strain ATCC 700084 / mc(2)155) OX=246196 GN=glnA PE=1 SV=1
A0R0V8	RpoC-ALFA vs No ALFA	-0.781445	0.389422	-2.00668	6	0.091575	0.399116	NA	0.140845	0.028169	A0R0V8	A0R0V8	A0R0V8_MYCS2 Anthranilate synthase component I OS=Mycolicibacterium smegmatis (strain ATCC 700084 / mc(2)155) OX=246196 GN=MSMEG_4524 PE=4 SV=1
A0QPN1	RpoC-ALFA vs No ALFA	-0.781607	0.403613	-1.93653	6	0.100927	0.422661	NA	0.277778	0.0648148	A0QPN1	TOPOM	TOPOM_MYCS2 Topoisomerase subunit TopoM OS=Mycolicibacterium smegmatis (strain ATCC 700084 / mc(2)155) OX=246196 GN=topoM PE=1 SV=1
A0R464	RpoC-ALFA vs No ALFA	-0.781629	0.508646	-1.53669	5	0.184973	0.514006	NA	0.371795	0.0128205	A0R464	A0R464	A0R464_MYCS2 Oxidoreductase OS=Mycolicibacterium smegmatis (strain ATCC 700084 / mc(2)155) OX=246196 GN=MSMEG_5719 PE=4 SV=1
P42829	RpoC-ALFA vs No ALFA	-0.78376	0.360212	-2.17583	6	0.0724769	0.350865	NA	0.223485	0.0643939	P42829	INHA	INHA_MYCS2 Enoyl-[acyl-carrier-protein] reductase [NADH] OS=Mycolicibacterium smegmatis (strain ATCC 700084 / mc(2)155) OX=246196 GN=inhA PE=1 SV=1
A0R7F4	RpoC-ALFA vs No ALFA	-0.783889	0.611169	-1.28261	6	0.246949	0.572152	NA	0.166667	0	A0R7F4	A0R7F4	A0R7F4_MYCS2 Replicative DNA helicase OS=Mycolicibacterium smegmatis (strain ATCC 700084 / mc(2)155) OX=246196 GN=MSMEG_6892 PE=1 SV=1
A0QZM6	RpoC-ALFA vs No ALFA	-0.784783	0.599854	-1.30829	6	0.238656	0.563562	NA	0.375	0.0208333	A0QZM6	A0QZM6	A0QZM6_MYCS2 Monoxygenase OS=Mycolicibacterium smegmatis (strain ATCC 700084 / mc(2)155) OX=246196 GN=MSMEG_4082 PE=3 SV=1
A0QQV2	RpoC-ALFA vs No ALFA	-0.785931	0.734903	-1.06944	6	0.325998	0.626703	NA	0.205882	0.0441176	A0QQV2	A0QQV2	A0QQV2_MYCS2 Uncharacterized protein OS=Mycolicibacterium smegmatis (strain ATCC 700084 / mc(2)155) OX=246196 GN=MSMEG_0887 PE=4 SV=1
A0QX01	RpoC-ALFA vs No ALFA	-0.78594	0.446066	-1.76194	6	0.128551	0.459561	NA	0.239316	0.0683761	A0QX01	A0QX01	A0QX01_MYCS2 FeS assembly ATPase SufC OS=Mycolicibacterium smegmatis (strain ATCC 700084 / mc(2)155) OX=246196 GN=sufC PE=3 SV=1
A0QQY9	RpoC-ALFA vs No ALFA	-0.787686	0.392763	-2.0055	6	0.091725	0.399116	NA	0.416667	0.0277778	A0QQY9	A0QQY9	A0QQY9_MYCS2 Hydrolase, carbon-nitrogen family protein OS=Mycolicibacterium smegmatis (strain ATCC 700084 / mc(2)155) OX=246196 GN=MSMEG_0924 PE=3 SV=1
A0QX03	RpoC-ALFA vs No ALFA	-0.790772	0.469993	-1.68252	6	0.14346	0.474827	NA	0.333333	0.0333333	A0QX03	A0QX03	A0QX03_MYCS2 SUF system FeS assembly protein, NifU family protein OS=Mycolicibacterium smegmatis (strain ATCC 700084 / mc(2)155) OX=246196 GN=MSMEG_3126 PE=4 SV=1
A0QW19	RpoC-ALFA vs No ALFA	-0.793584	0.479239	-1.65592	6	0.148816	0.481486	NA	0.134503	0.0292398	A0QW19	DXS	DXS_MYCS2 1-deoxy-D-xylulose-5-phosphate synthase OS=Mycolicibacterium smegmatis (strain ATCC 700084 / mc(2)155) OX=246196 GN=dxs PE=3 SV=1
A0R034	RpoC-ALFA vs No ALFA	-0.793969	0.793731	-1.0003	6	0.355784	0.645836	NA	0.111111	0.0277778	A0R034	A0R034	A0R034_MYCS2 3'-5' exoribonuclease OS=Mycolicibacterium smegmatis (strain ATCC 700084 / mc(2)155) OX=246196 GN=MSMEG_4245 PE=3 SV=1
A0R4M3	RpoC-ALFA vs No ALFA	-0.794255	0.426455	-1.86246	6	0.111842	0.433286	NA	0.238095	0.0238095	A0R4M3	A0R4M3	A0R4M3_MYCS2 Short chain dehydrogenase OS=Mycolicibacterium smegmatis (strain ATCC 700084 / mc(2)155) OX=246196 GN=MSMEG_5885 PE=4 SV=1
A0R0S7	RpoC-ALFA vs No ALFA	-0.794919	0.319067	-2.49138	6	0.0470741	0.277507	NA	0.185185	0.0185185	A0R0S7	A0R0S7	A0R0S7_MYCS2 GTPase Era OS=Mycolicibacterium smegmatis (strain ATCC 700084 / mc(2)155) OX=246196 GN=era PE=3 SV=1
A0QRC4	RpoC-ALFA vs No ALFA	-0.795306	0.554977	-1.43304	6	0.201826	0.531842	NA	0.0972222	0.0138889	A0QRC4	A0QRC4	A0QRC4_MYCS2 Uncharacterized protein OS=Mycolicibacterium smegmatis (strain ATCC 700084 / mc(2)155) OX=246196 GN=MSMEG_1066 PE=1 SV=1
A0QRU5	RpoC-ALFA vs No ALFA	-0.796745	0.654595	-1.21716	6	0.269241	0.586836	NA	0.45	0.05	A0QRU5	A0QRU5	A0QRU5_MYCS2 Cysteine desulfurase OS=Mycolicibacterium smegmatis (strain ATCC 700084 / mc(2)155) OX=246196 GN=iscS PE=3 SV=1
A0R2F1	RpoC-ALFA vs No ALFA	-0.797628	0.550622	-1.44859	6	0.197618	0.530361	NA	0.182796	0.0403226	A0R2F1	A0R2F1	A0R2F1_MYCS2 EspA_EspE domain-containing protein OS=Mycolicibacterium smegmatis (strain ATCC 700084 / mc(2)155) OX=246196 GN=MSMEG_5089 PE=4 SV=1
A0QQB1	RpoC-ALFA vs No ALFA	-0.799648	0.682341	-1.17192	2	0.361937	0.650246	NA	0.5	0.166667	A0QQB1	A0QQB1	A0QQB1_MYCS2 Putative transcriptional regulatory protein OS=Mycolicibacterium smegmatis (strain ATCC 700084 / mc(2)155) OX=246196 GN=MSMEG_0691 PE=4 SV=1
A0R058	RpoC-ALFA vs No ALFA	-0.800482	0.435501	-1.83807	6	0.115687	0.442886	NA	0.241379	0.0517241	A0R058	A0R058	A0R058_MYCS2 Asparagine synthase (Glutamine-hydrolyzing) OS=Mycolicibacterium smegmatis (strain ATCC 700084 / mc(2)155) OX=246196 GN=asnB PE=3 SV=1
A0QVP6	RpoC-ALFA vs No ALFA	-0.801755	0.516048	-1.55365	6	0.171262	0.500189	NA	0.0416667	0	A0QVP6	A0QVP6	A0QVP6_MYCS2 Metallophosphoesterase OS=Mycolicibacterium smegmatis (strain ATCC 700084 / mc(2)155) OX=246196 GN=MSMEG_2647 PE=4 SV=1
A0QRV7	RpoC-ALFA vs No ALFA	-0.802356	0.473076	-1.69604	6	0.140807	0.471942	NA	0.241294	0.0646766	A0QRV7	A0QRV7	A0QRV7_MYCS2 DEAD/DEAH box helicase OS=Mycolicibacterium smegmatis (strain ATCC 700084 / mc(2)155) OX=246196 GN=MSMEG_1254 PE=4 SV=1
A0QUX9	RpoC-ALFA vs No ALFA	-0.803715	0.535735	-1.50021	6	0.184228	0.512733	NA	0.111111	0	A0QUX9	A0QUX9	A0QUX9_MYCS2 NAD(P)H:quinone oxidoreductase, type IV OS=Mycolicibacterium smegmatis (strain ATCC 700084 / mc(2)155) OX=246196 GN=wrbA PE=3 SV=1
A0QWF4	RpoC-ALFA vs No ALFA	-0.804684	0.620562	-1.2967	6	0.242366	0.56783	NA	0.272727	0.030303	A0QWF4	A0QWF4	A0QWF4_MYCS2 Dehydrogenase/reductase SDR family protein member 1 OS=Mycolicibacterium smegmatis (strain ATCC 700084 / mc(2)155) OX=246196 GN=MSMEG_2923 PE=4 SV=1
A0QQK0	RpoC-ALFA vs No ALFA	-0.805127	0.653769	-1.23151	6	0.264206	0.585383	NA	0	0	A0QQK0	A0QQK0	A0QQK0_MYCS2 Phosphate acetyltransferase OS=Mycolicibacterium smegmatis (strain ATCC 700084 / mc(2)155) OX=246196 GN=pta PE=3 SV=1
A0QQ98	RpoC-ALFA vs No ALFA	-0.80961	0.437819	-1.84919	6	0.113918	0.438941	NA	0.205128	0.0897436	A0QQ98	DCDB	DCDB_MYCS2 dCTP deaminase, dUMP-forming OS=Mycolicibacterium smegmatis (strain ATCC 700084 / mc(2)155) OX=246196 GN=dcd PE=1 SV=1
A0R6G7	RpoC-ALFA vs No ALFA	-0.809832	0.464032	-1.74521	6	0.13156	0.463473	NA	0.0128205	0.0128205	A0R6G7	A0R6G7	A0R6G7_MYCS2 B12 binding domain protein OS=Mycolicibacterium smegmatis (strain ATCC 700084 / mc(2)155) OX=246196 GN=MSMEG_6542 PE=4 SV=1
A0QRV6	RpoC-ALFA vs No ALFA	-0.811179	0.493745	-1.64291	6	0.151508	0.484391	NA	0.587719	0.0789474	A0QRV6	A0QRV6	A0QRV6_MYCS2 Uncharacterized protein OS=Mycolicibacterium smegmatis (strain ATCC 700084 / mc(2)155) OX=246196 GN=MSMEG_1253 PE=4 SV=1
A0QPG4	RpoC-ALFA vs No ALFA	-0.811877	0.404123	-2.00899	6	0.0912828	0.399116	NA	0.150794	0.031746	A0QPG4	A0QPG4	A0QPG4_MYCS2 Gtf1 OS=Mycolicibacterium smegmatis (strain ATCC 700084 / mc(2)155) OX=246196 GN=gtf1 PE=4 SV=1
A0QVD9	RpoC-ALFA vs No ALFA	-0.817579	0.608362	-1.3439	6	0.227568	0.554326	NA	0	0	A0QVD9	PYRH	PYRH_MYCS2 Uridylate kinase OS=Mycolicibacterium smegmatis (strain ATCC 700084 / mc(2)155) OX=246196 GN=pyrH PE=1 SV=1
A0QXD6	RpoC-ALFA vs No ALFA	-0.818476	0.780758	-1.04831	6	0.334876	0.630145	NA	0.425926	0.037037	A0QXD6	A0QXD6	A0QXD6_MYCS2 L-xylulose reductase OS=Mycolicibacterium smegmatis (strain ATCC 700084 / mc(2)155) OX=246196 GN=MSMEG_3262 PE=1 SV=1
A0R518	RpoC-ALFA vs No ALFA	-0.818631	0.435636	-1.87916	6	0.109282	0.433286	NA	0.0909091	0	A0R518	Y6031	Y6031_MYCS2 Putative short-chain type dehydrogenase/reductase MSMEG_6031/MSMEI_5872 OS=Mycolicibacterium smegmatis (strain ATCC 700084 / mc(2)155) OX=246196 GN=MSMEG_6031 PE=1 SV=1
A0R1C9	RpoC-ALFA vs No ALFA	-0.819872	0.528042	-1.55266	6	0.171492	0.500189	NA	0.333333	0.0416667	A0R1C9	A0R1C9	A0R1C9_MYCS2 Non-heme bromoperoxidase BPO-A2 OS=Mycolicibacterium smegmatis (strain ATCC 700084 / mc(2)155) OX=246196 GN=MSMEG_4707 PE=4 SV=1
O08323	RpoC-ALFA vs No ALFA	-0.822534	0.463653	-1.77403	6	0.126417	0.455612	NA	0	0	O08323	PYRF	PYRF_MYCS2 Orotidine 5'-phosphate decarboxylase OS=Mycolicibacterium smegmatis (strain ATCC 700084 / mc(2)155) OX=246196 GN=pyrF PE=3 SV=1
A0QQ49	RpoC-ALFA vs No ALFA	-0.822916	0.359733	-2.28757	2	0.149419	0.48203	NA	0.375	0	A0QQ49	A0QQ49	A0QQ49_MYCS2 Peptidase_S9 domain-containing protein OS=Mycolicibacterium smegmatis (strain ATCC 700084 / mc(2)155) OX=246196 GN=MSMEG_0625 PE=4 SV=1
A0QYG0	RpoC-ALFA vs No ALFA	-0.824727	0.510389	-1.61588	6	0.157247	0.48928	NA	0.217949	0.0128205	A0QYG0	A0QYG0	A0QYG0_MYCS2 BFN domain-containing protein OS=Mycolicibacterium smegmatis (strain ATCC 700084 / mc(2)155) OX=246196 GN=MSMEG_3645 PE=4 SV=1
A0QP16	RpoC-ALFA vs No ALFA	-0.824967	0.516842	-1.59617	6	0.161564	0.494814	NA	0.136364	0.021645	A0QP16	A0QP16	A0QP16_MYCS2 O-acetylhomoserine/O-acetylserine sulfhydrylase OS=Mycolicibacterium smegmatis (strain ATCC 700084 / mc(2)155) OX=246196 GN=MSMEG_0239 PE=3 SV=1
P10599	RpoC-ALFA vs No ALFA	-0.825323	0.961181	-0.858656	2	0.48101	0.707087	NA	0.666667	0	P10599	NA	NA
A0QXH9	RpoC-ALFA vs No ALFA	-0.827958	0.479939	-1.72513	6	0.135262	0.464947	NA	0.0357143	0	A0QXH9	A0QXH9	A0QXH9_MYCS2 Universal stress protein family protein, putative OS=Mycolicibacterium smegmatis (strain ATCC 700084 / mc(2)155) OX=246196 GN=MSMEG_3308 PE=3 SV=1
A0R7J1	RpoC-ALFA vs No ALFA	-0.828214	0.569028	-1.45549	6	0.195779	0.528983	NA	0.241667	0.025	A0R7J1	A0R7J1	A0R7J1_MYCS2 N-acetylmuramoyl-L-alanine amidase OS=Mycolicibacterium smegmatis (strain ATCC 700084 / mc(2)155) OX=246196 GN=MSMEG_6935 PE=4 SV=1
A0R2N3	RpoC-ALFA vs No ALFA	-0.82832	0.441073	-1.87797	6	0.109463	0.433286	NA	0.0833333	0	A0R2N3	NDP	NDP_MYCS2 NAD-dependent protein deacylase Sir2 OS=Mycolicibacterium smegmatis (strain ATCC 700084 / mc(2)155) OX=246196 GN=sir2 PE=1 SV=1
A0QX96	RpoC-ALFA vs No ALFA	-0.828643	0.495292	-1.67304	6	0.145347	0.47547	NA	0.164062	0.0260417	A0QX96	A0QX96	A0QX96_MYCS2 Tryptophan synthase beta chain OS=Mycolicibacterium smegmatis (strain ATCC 700084 / mc(2)155) OX=246196 GN=trpB PE=3 SV=1
A0QY48	RpoC-ALFA vs No ALFA	-0.828686	0.567039	-1.46143	6	0.194208	0.527268	NA	0.236111	0.0694444	A0QY48	A0QY48	A0QY48_MYCS2 Serine/threonine dehydratase family protein OS=Mycolicibacterium smegmatis (strain ATCC 700084 / mc(2)155) OX=246196 GN=MSMEG_3532 PE=4 SV=1
A0R239	RpoC-ALFA vs No ALFA	-0.830407	0.576755	-1.43979	6	0.19999	0.530926	NA	0.333333	0.0555556	A0R239	A0R239	A0R239_MYCS2 Isochorismatase hydrolase OS=Mycolicibacterium smegmatis (strain ATCC 700084 / mc(2)155) OX=246196 GN=MSMEG_4976 PE=4 SV=1
A0QUN5	RpoC-ALFA vs No ALFA	-0.83133	0.402318	-2.06635	6	0.0843123	0.382639	NA	0.175	0	A0QUN5	A0QUN5	A0QUN5_MYCS2 Hydrogenase accessory protein HypB OS=Mycolicibacterium smegmatis (strain ATCC 700084 / mc(2)155) OX=246196 GN=hypB PE=3 SV=1
A0QQ38	RpoC-ALFA vs No ALFA	-0.831622	0.412148	-2.01777	6	0.0901781	0.397229	NA	0.1875	0.014881	A0QQ38	ECCA3	ECCA3_MYCS2 ESX-3 secretion system protein EccA3 OS=Mycolicibacterium smegmatis (strain ATCC 700084 / mc(2)155) OX=246196 GN=eccA3 PE=3 SV=2
A0QTG1	RpoC-ALFA vs No ALFA	-0.831868	0.51527	-1.61443	6	0.157561	0.48928	NA	0.222222	0	A0QTG1	FBIB	FBIB_MYCS2 Bifunctional F420 biosynthesis protein FbiB OS=Mycolicibacterium smegmatis (strain ATCC 700084 / mc(2)155) OX=246196 GN=fbiB PE=1 SV=1
A0QTA9	RpoC-ALFA vs No ALFA	-0.832676	0.467017	-1.78297	6	0.124863	0.452754	NA	0	0	A0QTA9	A0QTA9	A0QTA9_MYCS2 Cytochrome P450 monooxygenase OS=Mycolicibacterium smegmatis (strain ATCC 700084 / mc(2)155) OX=246196 GN=MSMEG_1775 PE=4 SV=1
A0R0U5	RpoC-ALFA vs No ALFA	-0.833276	0.367027	-2.27034	6	0.063638	0.33064	NA	0.545662	0.00152207	A0R0U5	A0R0U5	A0R0U5_MYCS2 Mycobactin synthetase protein B OS=Mycolicibacterium smegmatis (strain ATCC 700084 / mc(2)155) OX=246196 GN=MSMEG_4511 PE=3 SV=1
A0QR11	RpoC-ALFA vs No ALFA	-0.833642	0.800029	-1.04201	4	0.35624	0.645836	NA	0.166667	0.166667	A0QR11	A0QR11	A0QR11_MYCS2 NAD dependent epimerase/dehydratase family protein OS=Mycolicibacterium smegmatis (strain ATCC 700084 / mc(2)155) OX=246196 GN=MSMEG_0946 PE=4 SV=1
A0QPE5	RpoC-ALFA vs No ALFA	-0.834669	0.421038	-1.9824	6	0.0947077	0.401874	NA	0.272487	0.0582011	A0QPE5	A0QPE5	A0QPE5_MYCS2 Uncharacterized protein OS=Mycolicibacterium smegmatis (strain ATCC 700084 / mc(2)155) OX=246196 GN=MSMEG_0370 PE=4 SV=1
A0QWX7	RpoC-ALFA vs No ALFA	-0.835257	0.568215	-1.46997	4	0.215516	0.541961	NA	0.222222	0.0555556	A0QWX7	A0QWX7	A0QWX7_MYCS2 OpcA protein OS=Mycolicibacterium smegmatis (strain ATCC 700084 / mc(2)155) OX=246196 GN=opcA PE=4 SV=1
A0QNF4	RpoC-ALFA vs No ALFA	-0.837215	0.448723	-1.86577	6	0.11133	0.433286	NA	0.078125	0.0208333	A0QNF4	A0QNF4	A0QNF4_MYCS2 L-lysine N6-monooxygenase MbtG OS=Mycolicibacterium smegmatis (strain ATCC 700084 / mc(2)155) OX=246196 GN=MSMEG_0022 PE=4 SV=1
P68363;Q71U36;Q9BQE3	RpoC-ALFA vs No ALFA	-0.838569	0.180803	-4.63803	0	NA	NA	NA	0.5	0.166667	P68363;Q71U36;Q9BQE3	NA;NA;NA	NA;NA;NA
A0R652	RpoC-ALFA vs No ALFA	-0.839169	0.587226	-1.42904	5	0.212372	0.537579	NA	0.166667	0	A0R652	SODM	SODM_MYCS2 Superoxide dismutase [Mn] OS=Mycolicibacterium smegmatis (strain ATCC 700084 / mc(2)155) OX=246196 GN=sodA PE=1 SV=1
A0QPI4	RpoC-ALFA vs No ALFA	-0.840413	0.453004	-1.8552	6	0.112973	0.436243	NA	0.172414	0.0287356	A0QPI4	A0QPI4	A0QPI4_MYCS2 Condensation domain protein OS=Mycolicibacterium smegmatis (strain ATCC 700084 / mc(2)155) OX=246196 GN=MSMEG_0409 PE=4 SV=1
A0QX52	RpoC-ALFA vs No ALFA	-0.840469	0.594553	-1.41361	5	0.216603	0.542724	NA	0.604167	0	A0QX52	A0QX52	A0QX52_MYCS2 Pseudouridine synthase OS=Mycolicibacterium smegmatis (strain ATCC 700084 / mc(2)155) OX=246196 GN=MSMEG_3175 PE=3 SV=1
A0R0P4	RpoC-ALFA vs No ALFA	-0.842214	0.508852	-1.65513	6	0.14898	0.481486	NA	0.298246	0.0526316	A0R0P4	A0R0P4	A0R0P4_MYCS2 Agmatinase OS=Mycolicibacterium smegmatis (strain ATCC 700084 / mc(2)155) OX=246196 GN=speB PE=3 SV=1
A0QNF2	RpoC-ALFA vs No ALFA	-0.843216	0.466049	-1.80929	6	0.120394	0.447551	NA	0.348485	0.0909091	A0QNF2	A0QNF2	A0QNF2_MYCS2 Periplasmic binding protein OS=Mycolicibacterium smegmatis (strain ATCC 700084 / mc(2)155) OX=246196 GN=MSMEG_0020 PE=4 SV=1
A0QTF6	RpoC-ALFA vs No ALFA	-0.843501	0.763952	-1.10413	5	0.319818	0.622622	NA	0.444444	0.194444	A0QTF6	A0QTF6	A0QTF6_MYCS2 Uncharacterized protein OS=Mycolicibacterium smegmatis (strain ATCC 700084 / mc(2)155) OX=246196 GN=MSMEG_1823 PE=4 SV=1
A0QYB1	RpoC-ALFA vs No ALFA	-0.84353	0.629977	-1.33899	6	0.22907	0.554493	NA	0.546296	0.12963	A0QYB1	A0QYB1	A0QYB1_MYCS2 ATPase OS=Mycolicibacterium smegmatis (strain ATCC 700084 / mc(2)155) OX=246196 GN=MSMEG_3596 PE=4 SV=1
A0R5N0	RpoC-ALFA vs No ALFA	-0.844171	1.26927	-0.665086	5	0.535439	0.741058	NA	0.683333	0.05	A0R5N0	EGTB	EGTB_MYCS2 Hercynine oxygenase OS=Mycolicibacterium smegmatis (strain ATCC 700084 / mc(2)155) OX=246196 GN=egtB PE=1 SV=1
A0QT17	RpoC-ALFA vs No ALFA	-0.845953	0.432511	-1.95591	6	0.0982508	0.414372	NA	0.24359	0.025641	A0QT17	A0QT17	A0QT17_MYCS2 Peptidase M20 domain-containing protein 2 OS=Mycolicibacterium smegmatis (strain ATCC 700084 / mc(2)155) OX=246196 GN=MSMEG_1679 PE=3 SV=1
A0R012	RpoC-ALFA vs No ALFA	-0.847436	0.454505	-1.86453	6	0.111522	0.433286	NA	0.404192	0.00199601	A0R012	A0R012	A0R012_MYCS2 Cell division protein FtsZ OS=Mycolicibacterium smegmatis (strain ATCC 700084 / mc(2)155) OX=246196 GN=ftsZ PE=3 SV=1
A0QV05	RpoC-ALFA vs No ALFA	-0.848856	0.693228	-1.2245	6	0.266656	0.585383	NA	0.435897	0.0512821	A0QV05	A0QV05	A0QV05_MYCS2 ATP-dependent DNA helicase RecG OS=Mycolicibacterium smegmatis (strain ATCC 700084 / mc(2)155) OX=246196 GN=recG PE=3 SV=1
A0R082	RpoC-ALFA vs No ALFA	-0.850535	0.3978	-2.1381	6	0.0763509	0.360344	NA	0.337838	0.0405405	A0R082	GLNE	GLNE_MYCS2 Bifunctional glutamine synthetase adenylyltransferase/adenylyl-removing enzyme OS=Mycolicibacterium smegmatis (strain ATCC 700084 / mc(2)155) OX=246196 GN=glnE PE=3 SV=1
A0QPE3	RpoC-ALFA vs No ALFA	-0.851718	0.528671	-1.61105	6	0.158294	0.490272	NA	0.22549	0.00980392	A0QPE3	A0QPE3	A0QPE3_MYCS2 Uncharacterized protein OS=Mycolicibacterium smegmatis (strain ATCC 700084 / mc(2)155) OX=246196 GN=MSMEG_0368 PE=4 SV=1
A0QXY3	RpoC-ALFA vs No ALFA	-0.852417	0.728147	-1.17067	6	0.286119	0.600526	NA	0.478261	0.0362319	A0QXY3	A0QXY3	A0QXY3_MYCS2 AMP-binding enzyme OS=Mycolicibacterium smegmatis (strain ATCC 700084 / mc(2)155) OX=246196 GN=MSMEG_3468 PE=4 SV=1
A0QWQ7	RpoC-ALFA vs No ALFA	-0.853166	0.941934	-0.90576	1	0.531455	0.737794	NA	0.333333	0.166667	A0QWQ7	A0QWQ7	A0QWQ7_MYCS2 Shikimate-5-dehydrogenase OS=Mycolicibacterium smegmatis (strain ATCC 700084 / mc(2)155) OX=246196 GN=aroE PE=4 SV=1
Q3L885	RpoC-ALFA vs No ALFA	-0.854192	0.349925	-2.44107	6	0.0503983	0.289805	NA	0.664376	0	Q3L885	Q3L885	Q3L885_MYCS2 Polyketide synthase OS=Mycolicibacterium smegmatis (strain ATCC 700084 / mc(2)155) OX=246196 GN=pks PE=4 SV=1
A0R4J7	RpoC-ALFA vs No ALFA	-0.854509	0.431994	-1.97806	6	0.0952804	0.402797	NA	0.0555556	0.0555556	A0R4J7	A0R4J7	A0R4J7_MYCS2 3-oxoacyl-[acyl-carrier-protein] reductase OS=Mycolicibacterium smegmatis (strain ATCC 700084 / mc(2)155) OX=246196 GN=MSMEG_5858 PE=4 SV=1
A0R461	RpoC-ALFA vs No ALFA	-0.854911	0.421977	-2.02596	6	0.0891607	0.395825	NA	0.126437	0.00574713	A0R461	A0R461	A0R461_MYCS2 Bac_luciferase domain-containing protein OS=Mycolicibacterium smegmatis (strain ATCC 700084 / mc(2)155) OX=246196 GN=MSMEG_5715 PE=4 SV=1
A0QVX3	RpoC-ALFA vs No ALFA	-0.855215	0.452407	-1.89036	6	0.107598	0.433286	NA	0.325758	0.0681818	A0QVX3	A0QVX3	A0QVX3_MYCS2 Glutamate binding protein OS=Mycolicibacterium smegmatis (strain ATCC 700084 / mc(2)155) OX=246196 GN=MSMEG_2727 PE=3 SV=1
A0QSD6	RpoC-ALFA vs No ALFA	-0.856777	0.403208	-2.1249	6	0.0777553	0.364083	NA	0.0462963	0.0462963	A0QSD6	RL22	RL22_MYCS2 50S ribosomal protein L22 OS=Mycolicibacterium smegmatis (strain ATCC 700084 / mc(2)155) OX=246196 GN=rplV PE=1 SV=1
A0R3D1	RpoC-ALFA vs No ALFA	-0.860483	0.487466	-1.76522	6	0.127969	0.459348	NA	0.111111	0.0555556	A0R3D1	A0R3D1	A0R3D1_MYCS2 Retinol dehydrogenase 13 OS=Mycolicibacterium smegmatis (strain ATCC 700084 / mc(2)155) OX=246196 GN=MSMEG_5430 PE=3 SV=1
A0R201	RpoC-ALFA vs No ALFA	-0.860668	0.404182	-2.12941	6	0.0772728	0.362775	NA	0.150794	0.031746	A0R201	ATPG	ATPG_MYCS2 ATP synthase gamma chain OS=Mycolicibacterium smegmatis (strain ATCC 700084 / mc(2)155) OX=246196 GN=atpG PE=1 SV=1
A0R0U4	RpoC-ALFA vs No ALFA	-0.861755	0.401047	-2.14876	6	0.0752349	0.356966	NA	0.242938	0.00706215	A0R0U4	A0R0U4	A0R0U4_MYCS2 Mycobactin synthetase protein B OS=Mycolicibacterium smegmatis (strain ATCC 700084 / mc(2)155) OX=246196 GN=MSMEG_4510 PE=3 SV=1
A0QU43	RpoC-ALFA vs No ALFA	-0.861912	0.539779	-1.59679	6	0.161426	0.494814	NA	0.0925926	0.0185185	A0QU43	A0QU43	A0QU43_MYCS2 Acyl-CoA dehydrogenase family protein OS=Mycolicibacterium smegmatis (strain ATCC 700084 / mc(2)155) OX=246196 GN=MSMEG_2070 PE=3 SV=1
A0QW41	RpoC-ALFA vs No ALFA	-0.863643	0.477346	-1.80926	6	0.120398	0.447551	NA	0.207317	0.0406504	A0QW41	A0QW41	A0QW41_MYCS2 Phospho-2-dehydro-3-deoxyheptonate aldolase OS=Mycolicibacterium smegmatis (strain ATCC 700084 / mc(2)155) OX=246196 GN=MSMEG_2799 PE=3 SV=1
A0R4K1	RpoC-ALFA vs No ALFA	-0.864951	0.78588	-1.10062	6	0.313248	0.617992	NA	0.0555556	0.0555556	A0R4K1	A0R4K1	A0R4K1_MYCS2 Short chain dehydrogenase OS=Mycolicibacterium smegmatis (strain ATCC 700084 / mc(2)155) OX=246196 GN=MSMEG_5862 PE=4 SV=1
A0R711	RpoC-ALFA vs No ALFA	-0.865018	1.04149	-0.830557	6	0.438017	0.689754	NA	0.239583	0.03125	A0R711	A0R711	A0R711_MYCS2 Antar domain protein OS=Mycolicibacterium smegmatis (strain ATCC 700084 / mc(2)155) OX=246196 GN=MSMEG_6741 PE=4 SV=1
A0R4C0	RpoC-ALFA vs No ALFA	-0.865345	0.482256	-1.79437	6	0.122907	0.45009	NA	0.143939	0.0378788	A0R4C0	PSTB	PSTB_MYCS2 Phosphate import ATP-binding protein PstB OS=Mycolicibacterium smegmatis (strain ATCC 700084 / mc(2)155) OX=246196 GN=pstB PE=3 SV=1
A0QQD0	RpoC-ALFA vs No ALFA	-0.865724	0.41741	-2.07404	6	0.0834199	0.381692	NA	0.411111	0.1	A0QQD0	A0QQD0	A0QQD0_MYCS2 Chaperone protein DnaJ OS=Mycolicibacterium smegmatis (strain ATCC 700084 / mc(2)155) OX=246196 GN=dnaJ PE=3 SV=1
A0QV47	RpoC-ALFA vs No ALFA	-0.86638	0.491506	-1.76271	6	0.128414	0.459561	NA	0.310185	0.0601852	A0QV47	SELO	SELO_MYCS2 Protein adenylyltransferase SelO OS=Mycolicibacterium smegmatis (strain ATCC 700084 / mc(2)155) OX=246196 GN=selO PE=3 SV=1
A0QPG7	RpoC-ALFA vs No ALFA	-0.869529	0.648967	-1.33987	6	0.228801	0.554493	NA	0.138889	0.0555556	A0QPG7	A0QPG7	A0QPG7_MYCS2 Putative glycosyl transferase OS=Mycolicibacterium smegmatis (strain ATCC 700084 / mc(2)155) OX=246196 GN=MSMEG_0392 PE=4 SV=1
A0QQA2	RpoC-ALFA vs No ALFA	-0.869946	0.692134	-1.2569	5	0.264307	0.585383	NA	0.433333	0.0333333	A0QQA2	A0QQA2	A0QQA2_MYCS2 Uncharacterized protein OS=Mycolicibacterium smegmatis (strain ATCC 700084 / mc(2)155) OX=246196 GN=MSMEG_0682 PE=4 SV=1
A0QYT3	RpoC-ALFA vs No ALFA	-0.870139	0.527962	-1.64811	6	0.150426	0.482663	NA	0.215686	0.0882353	A0QYT3	A0QYT3	A0QYT3_MYCS2 Phenylalanine--tRNA ligase beta subunit OS=Mycolicibacterium smegmatis (strain ATCC 700084 / mc(2)155) OX=246196 GN=pheT PE=3 SV=1
A0QT70	RpoC-ALFA vs No ALFA	-0.870672	0.56091	-1.55225	6	0.17159	0.500189	NA	0.380952	0.0595238	A0QT70	A0QT70	A0QT70_MYCS2 Glycerol-3-phosphate dehydrogenase OS=Mycolicibacterium smegmatis (strain ATCC 700084 / mc(2)155) OX=246196 GN=MSMEG_1736 PE=3 SV=1
A0QQS4	RpoC-ALFA vs No ALFA	-0.871163	0.537631	-1.62037	6	0.156279	0.48928	NA	0.157895	0.0438596	A0QQS4	A0QQS4	A0QQS4_MYCS2 Cell division control protein Cdc48 OS=Mycolicibacterium smegmatis (strain ATCC 700084 / mc(2)155) OX=246196 GN=MSMEG_0858 PE=1 SV=1
A0QWV7	RpoC-ALFA vs No ALFA	-0.872488	0.500851	-1.74201	6	0.132143	0.46373	NA	0.222222	0.0555556	A0QWV7	Y3079	Y3079_MYCS2 Nucleotide-binding protein MSMEG_3079/MSMEI_3001 OS=Mycolicibacterium smegmatis (strain ATCC 700084 / mc(2)155) OX=246196 GN=MSMEG_3079 PE=3 SV=1
A0R5P5	RpoC-ALFA vs No ALFA	-0.873296	0.584768	-1.49341	6	0.185943	0.515899	NA	0.325	0.05	A0R5P5	A0R5P5	A0R5P5_MYCS2 Putative oxidoreductase OS=Mycolicibacterium smegmatis (strain ATCC 700084 / mc(2)155) OX=246196 GN=MSMEG_6264 PE=4 SV=1
A0R0C7	RpoC-ALFA vs No ALFA	-0.873541	0.588883	-1.48339	6	0.188497	0.520302	NA	0.0277778	0.0277778	A0R0C7	A0R0C7	A0R0C7_MYCS2 NAD/mycothiol-dependent formaldehyde dehydrogenase OS=Mycolicibacterium smegmatis (strain ATCC 700084 / mc(2)155) OX=246196 GN=MSMEG_4340 PE=3 SV=1
A0R527	RpoC-ALFA vs No ALFA	-0.875277	0.765591	-1.14327	5	0.304695	0.610759	NA	0.333333	0	A0R527	A0R527	A0R527_MYCS2 Putative acyl-CoA dehydrogenase OS=Mycolicibacterium smegmatis (strain ATCC 700084 / mc(2)155) OX=246196 GN=MSMEG_6041 PE=3 SV=1
A0R3H0	RpoC-ALFA vs No ALFA	-0.875413	0.468307	-1.86931	6	0.110784	0.433286	NA	0.264706	0.0490196	A0R3H0	A0R3H0	A0R3H0_MYCS2 Molybdopterin molybdenumtransferase OS=Mycolicibacterium smegmatis (strain ATCC 700084 / mc(2)155) OX=246196 GN=MSMEG_5470 PE=3 SV=1
A0QTI3	RpoC-ALFA vs No ALFA	-0.876048	1.11123	-0.788355	3	0.488043	0.714073	NA	0.458333	0.0208333	A0QTI3	A0QTI3	A0QTI3_MYCS2 Tetratricopeptide repeat protein, putative OS=Mycolicibacterium smegmatis (strain ATCC 700084 / mc(2)155) OX=246196 GN=MSMEG_1855 PE=4 SV=1
A0R703	RpoC-ALFA vs No ALFA	-0.876483	0.249245	-3.51655	4	0.0245264	0.183845	NA	0.25	0	A0R703	A0R703	A0R703_MYCS2 Hydrolase, carbon-nitrogen family protein OS=Mycolicibacterium smegmatis (strain ATCC 700084 / mc(2)155) OX=246196 GN=MSMEG_6733 PE=4 SV=1
A0QWX1	RpoC-ALFA vs No ALFA	-0.878321	0.442666	-1.98416	6	0.0944776	0.401874	NA	0.15942	0.0217391	A0QWX1	A0QWX1	A0QWX1_MYCS2 Oxidoreductase, zinc-binding dehydrogenase family protein OS=Mycolicibacterium smegmatis (strain ATCC 700084 / mc(2)155) OX=246196 GN=MSMEG_3094 PE=3 SV=1
A0R5S7	RpoC-ALFA vs No ALFA	-0.878685	0.564245	-1.55728	6	0.170413	0.499771	NA	0.3	0.0666667	A0R5S7	A0R5S7	A0R5S7_MYCS2 Aldehyde dehydrogenase OS=Mycolicibacterium smegmatis (strain ATCC 700084 / mc(2)155) OX=246196 GN=MSMEG_6297 PE=3 SV=1
A0R024	RpoC-ALFA vs No ALFA	-0.87877	0.554847	-1.58381	5	0.174089	0.503768	NA	0.166667	0.0833333	A0R024	RSMH	RSMH_MYCS2 Ribosomal RNA small subunit methyltransferase H OS=Mycolicibacterium smegmatis (strain ATCC 700084 / mc(2)155) OX=246196 GN=rsmH PE=3 SV=2
A0QSP8	RpoC-ALFA vs No ALFA	-0.878927	0.314963	-2.79057	6	0.0315538	0.212422	NA	0.107843	0.0196078	A0QSP8	RL13	RL13_MYCS2 50S ribosomal protein L13 OS=Mycolicibacterium smegmatis (strain ATCC 700084 / mc(2)155) OX=246196 GN=rplM PE=1 SV=1
A0QNT6	RpoC-ALFA vs No ALFA	-0.879556	0.555686	-1.58283	6	0.164548	0.496458	NA	0.354167	0.0572917	A0QNT6	A0QNT6	A0QNT6_MYCS2 Formyl-CoA:oxalate CoA-transferase OS=Mycolicibacterium smegmatis (strain ATCC 700084 / mc(2)155) OX=246196 GN=frc PE=3 SV=1
A0R2W5	RpoC-ALFA vs No ALFA	-0.881752	0.559641	-1.57557	4	0.19025	0.522162	NA	0.4	0	A0R2W5	A0R2W5	A0R2W5_MYCS2 Channel protein, hemolysin III family protein OS=Mycolicibacterium smegmatis (strain ATCC 700084 / mc(2)155) OX=246196 GN=MSMEG_5257 PE=3 SV=1
A0R0D5	RpoC-ALFA vs No ALFA	-0.883089	0.612076	-1.44278	6	0.199183	0.530361	NA	0.0277778	0.0277778	A0R0D5	A0R0D5	A0R0D5_MYCS2 Acetolactate synthase large subunit OS=Mycolicibacterium smegmatis (strain ATCC 700084 / mc(2)155) OX=246196 GN=MSMEG_4348 PE=4 SV=1
A0QT45	RpoC-ALFA vs No ALFA	-0.88422	0.562367	-1.57232	6	0.166937	0.496458	NA	0.148148	0	A0QT45	A0QT45	A0QT45_MYCS2 Phosphatase YfbT OS=Mycolicibacterium smegmatis (strain ATCC 700084 / mc(2)155) OX=246196 GN=MSMEG_1707 PE=4 SV=1
A0QPG6	RpoC-ALFA vs No ALFA	-0.887648	0.350684	-2.53119	6	0.0446078	0.267947	NA	0.0833333	0	A0QPG6	A0QPG6	A0QPG6_MYCS2 Rmt3 protein OS=Mycolicibacterium smegmatis (strain ATCC 700084 / mc(2)155) OX=246196 GN=MSMEG_0391 PE=4 SV=1
A0QPG9	RpoC-ALFA vs No ALFA	-0.887998	1.08587	-0.817775	5	0.450683	0.695123	NA	0.520833	0.0208333	A0QPG9	A0QPG9	A0QPG9_MYCS2 Uncharacterized protein OS=Mycolicibacterium smegmatis (strain ATCC 700084 / mc(2)155) OX=246196 GN=MSMEG_0394 PE=4 SV=1
A0QPG3	RpoC-ALFA vs No ALFA	-0.88893	0.399494	-2.22514	6	0.0677171	0.338396	NA	0.0619048	0.0333333	A0QPG3	A0QPG3	A0QPG3_MYCS2 Macrocin-O-methyltransferase OS=Mycolicibacterium smegmatis (strain ATCC 700084 / mc(2)155) OX=246196 GN=tylF PE=4 SV=1
A0QXY7	RpoC-ALFA vs No ALFA	-0.889907	0.62813	-1.41676	6	0.206321	0.533846	NA	0.129252	0.0544218	A0QXY7	A0QXY7	A0QXY7_MYCS2 GTP cyclohydrolase OS=Mycolicibacterium smegmatis (strain ATCC 700084 / mc(2)155) OX=246196 GN=MSMEG_3471 PE=4 SV=1
A0QR74	RpoC-ALFA vs No ALFA	-0.891564	0.394726	-2.25869	6	0.0646644	0.33064	NA	0.225	0.025	A0QR74	A0QR74	A0QR74_MYCS2 Short chain dehydrogenase OS=Mycolicibacterium smegmatis (strain ATCC 700084 / mc(2)155) OX=246196 GN=MSMEG_1011 PE=3 SV=1
A0QPG2	RpoC-ALFA vs No ALFA	-0.892193	0.492507	-1.81153	6	0.12002	0.447551	NA	0.269231	0.0128205	A0QPG2	A0QPG2	A0QPG2_MYCS2 Rmt2 protein OS=Mycolicibacterium smegmatis (strain ATCC 700084 / mc(2)155) OX=246196 GN=MSMEG_0387 PE=4 SV=1
A0QZX4	RpoC-ALFA vs No ALFA	-0.892866	0.373885	-2.38808	6	0.0541682	0.300773	NA	0.0666667	0.0666667	A0QZX4	A0QZX4	A0QZX4_MYCS2 Phosphoglycolate phosphatase, chromosomal OS=Mycolicibacterium smegmatis (strain ATCC 700084 / mc(2)155) OX=246196 GN=MSMEG_4183 PE=4 SV=1
A0R070	RpoC-ALFA vs No ALFA	-0.893501	0.650477	-1.37361	6	0.218675	0.544856	NA	0.333333	0.030303	A0R070	A0R070	A0R070_MYCS2 Short chain dehydrogenase OS=Mycolicibacterium smegmatis (strain ATCC 700084 / mc(2)155) OX=246196 GN=MSMEG_4280 PE=4 SV=1
A0R018	RpoC-ALFA vs No ALFA	-0.89381	0.777349	-1.14982	6	0.293977	0.605607	NA	0	0	A0R018	MURD	MURD_MYCS2 UDP-N-acetylmuramoylalanine--D-glutamate ligase OS=Mycolicibacterium smegmatis (strain ATCC 700084 / mc(2)155) OX=246196 GN=murD PE=3 SV=1
A0R091	RpoC-ALFA vs No ALFA	-0.896034	0.640743	-1.39843	6	0.211489	0.537459	NA	0.277778	0.0333333	A0R091	A0R091	A0R091_MYCS2 Adenylate cyclase, putative OS=Mycolicibacterium smegmatis (strain ATCC 700084 / mc(2)155) OX=246196 GN=MSMEG_4302 PE=4 SV=1
A0QR89	RpoC-ALFA vs No ALFA	-0.896699	0.425748	-2.10617	6	0.0797936	0.370939	NA	0.190789	0.0307018	A0QR89	A0QR89	A0QR89_MYCS2 Geranylgeranyl reductase OS=Mycolicibacterium smegmatis (strain ATCC 700084 / mc(2)155) OX=246196 GN=MSMEG_1028 PE=4 SV=1
A0R006	RpoC-ALFA vs No ALFA	-0.896943	0.396139	-2.26422	6	0.0641755	0.33064	NA	0.166667	0.0326087	A0R006	WAG31	WAG31_MYCS2 Cell wall synthesis protein Wag31 OS=Mycolicibacterium smegmatis (strain ATCC 700084 / mc(2)155) OX=246196 GN=wag31 PE=1 SV=1
P15924	RpoC-ALFA vs No ALFA	-0.899097	NA	NA	0	NA	NA	NA	0.722222	0.0555556	P15924	NA	NA
A0QS36	RpoC-ALFA vs No ALFA	-0.904999	0.927751	-0.975476	6	0.366997	0.650284	NA	0.277778	0.111111	A0QS36	A0QS36	A0QS36_MYCS2 Metallo-beta-lactamase family protein OS=Mycolicibacterium smegmatis (strain ATCC 700084 / mc(2)155) OX=246196 GN=MSMEG_1334 PE=4 SV=1
A0R5U3	RpoC-ALFA vs No ALFA	-0.905076	0.667211	-1.35651	4	0.246449	0.572152	NA	0.375	0.125	A0R5U3	A0R5U3	A0R5U3_MYCS2 Queuine tRNA-ribosyltransferase OS=Mycolicibacterium smegmatis (strain ATCC 700084 / mc(2)155) OX=246196 GN=tgt PE=3 SV=1
A0QQT2	RpoC-ALFA vs No ALFA	-0.90562	0.699056	-1.29549	4	0.264857	0.585383	NA	0.625	0.125	A0QQT2	A0QQT2	A0QQT2_MYCS2 DNA or RNA helicase of superfamily protein II OS=Mycolicibacterium smegmatis (strain ATCC 700084 / mc(2)155) OX=246196 GN=MSMEG_0866 PE=4 SV=1
A0R1Y7	RpoC-ALFA vs No ALFA	-0.905922	0.642594	-1.40979	6	0.208272	0.533846	NA	0.23	0.0233333	A0R1Y7	FADA4	FADA4_MYCS2 Probable acetyl-CoA acetyltransferase OS=Mycolicibacterium smegmatis (strain ATCC 700084 / mc(2)155) OX=246196 GN=MSMEG_4920 PE=1 SV=2
A0QX66	RpoC-ALFA vs No ALFA	-0.90605	0.435971	-2.07823	6	0.0829372	0.38134	NA	0	0	A0QX66	BIOD	BIOD_MYCS2 ATP-dependent dethiobiotin synthetase BioD OS=Mycolicibacterium smegmatis (strain ATCC 700084 / mc(2)155) OX=246196 GN=bioD PE=3 SV=1
A0QTL4	RpoC-ALFA vs No ALFA	-0.909074	0.449566	-2.02212	6	0.0896374	0.395825	NA	0.410714	0.0892857	A0QTL4	A0QTL4	A0QTL4_MYCS2 Fatty acid desaturase OS=Mycolicibacterium smegmatis (strain ATCC 700084 / mc(2)155) OX=246196 GN=MSMEG_1886 PE=4 SV=1
A0QRT9	RpoC-ALFA vs No ALFA	-0.909707	0.689128	-1.32008	6	0.234931	0.559569	NA	0.222222	0.0555556	A0QRT9	A0QRT9	A0QRT9_MYCS2 Mpr protein OS=Mycolicibacterium smegmatis (strain ATCC 700084 / mc(2)155) OX=246196 GN=MSMEG_1236 PE=4 SV=1
A0QVQ1	RpoC-ALFA vs No ALFA	-0.911766	0.45422	-2.00732	6	0.0914936	0.399116	NA	0.230769	0	A0QVQ1	A0QVQ1	A0QVQ1_MYCS2 Iron repressor protein OS=Mycolicibacterium smegmatis (strain ATCC 700084 / mc(2)155) OX=246196 GN=MSMEG_2652 PE=3 SV=1
A0QVR7	RpoC-ALFA vs No ALFA	-0.911963	0.399881	-2.28059	6	0.0627493	0.329249	NA	0.0833333	0.0833333	A0QVR7	A0QVR7	A0QVR7_MYCS2 HpcH/HpaI aldolase/citrate lyase family protein, putative OS=Mycolicibacterium smegmatis (strain ATCC 700084 / mc(2)155) OX=246196 GN=MSMEG_2667 PE=4 SV=1
A0QUW4	RpoC-ALFA vs No ALFA	-0.912562	0.335694	-2.71843	6	0.0347149	0.227689	NA	0.133333	0.0666667	A0QUW4	A0QUW4	A0QUW4_MYCS2 Methionine synthase, vitamin-B12 independent OS=Mycolicibacterium smegmatis (strain ATCC 700084 / mc(2)155) OX=246196 GN=MSMEG_2359 PE=4 SV=1
A0QY89	RpoC-ALFA vs No ALFA	-0.913082	0.528772	-1.7268	6	0.134951	0.464774	NA	0	0	A0QY89	A0QY89	A0QY89_MYCS2 TPR domain protein OS=Mycolicibacterium smegmatis (strain ATCC 700084 / mc(2)155) OX=246196 GN=MSMEG_3574 PE=4 SV=1
A0QVL2	RpoC-ALFA vs No ALFA	-0.916001	0.603314	-1.51828	6	0.179743	0.505739	NA	0.196078	0.0343137	A0QVL2	MQO	MQO_MYCS2 Probable malate:quinone oxidoreductase OS=Mycolicibacterium smegmatis (strain ATCC 700084 / mc(2)155) OX=246196 GN=mqo PE=1 SV=1
A0QVK4	RpoC-ALFA vs No ALFA	-0.916767	0.560917	-1.63441	6	0.153291	0.488342	NA	0.0833333	0	A0QVK4	A0QVK4	A0QVK4_MYCS2 Transcriptional regulator, GntR family protein OS=Mycolicibacterium smegmatis (strain ATCC 700084 / mc(2)155) OX=246196 GN=MSMEG_2605 PE=4 SV=1
A0QQC8	RpoC-ALFA vs No ALFA	-0.917289	0.406802	-2.25488	6	0.0650039	0.330744	NA	0.655952	0	A0QQC8	DNAK	DNAK_MYCS2 Chaperone protein DnaK OS=Mycolicibacterium smegmatis (strain ATCC 700084 / mc(2)155) OX=246196 GN=dnaK PE=1 SV=1
A0R0W9	RpoC-ALFA vs No ALFA	-0.918096	0.533936	-1.71949	6	0.136321	0.465894	NA	0.361111	0.0902778	A0R0W9	TREH	TREH_MYCS2 Trehalase OS=Mycolicibacterium smegmatis (strain ATCC 700084 / mc(2)155) OX=246196 GN=MSMEG_4535 PE=1 SV=1
A0QNY9	RpoC-ALFA vs No ALFA	-0.918981	0.626256	-1.46742	6	0.192633	0.52547	NA	0.25641	0.025641	A0QNY9	A0QNY9	A0QNY9_MYCS2 Lyase OS=Mycolicibacterium smegmatis (strain ATCC 700084 / mc(2)155) OX=246196 GN=MSMEG_0212 PE=4 SV=1
A0QWS9	RpoC-ALFA vs No ALFA	-0.920245	0.528371	-1.74166	5	0.14204	0.471942	NA	0.0555556	0.0555556	A0QWS9	A0QWS9	A0QWS9_MYCS2 Guanylate kinase OS=Mycolicibacterium smegmatis (strain ATCC 700084 / mc(2)155) OX=246196 GN=gmk PE=3 SV=1
A0QTQ5	RpoC-ALFA vs No ALFA	-0.920736	0.420165	-2.19136	6	0.0709412	0.348648	NA	0.0729167	0.0104167	A0QTQ5	A0QTQ5	A0QTQ5_MYCS2 Cobyrinic Acid a,c-diamide synthase OS=Mycolicibacterium smegmatis (strain ATCC 700084 / mc(2)155) OX=246196 GN=MSMEG_1927 PE=1 SV=1
A0QX23	RpoC-ALFA vs No ALFA	-0.92324	0.575037	-1.60553	6	0.1595	0.492297	NA	0.259259	0.0925926	A0QX23	A0QX23	A0QX23_MYCS2 Invasin 1 OS=Mycolicibacterium smegmatis (strain ATCC 700084 / mc(2)155) OX=246196 GN=MSMEG_3146 PE=3 SV=1
A0QX25	RpoC-ALFA vs No ALFA	-0.924702	0.480796	-1.92327	6	0.102799	0.424521	NA	0.25	0.0357143	A0QX25	A0QX25	A0QX25_MYCS2 DUF58 domain-containing protein OS=Mycolicibacterium smegmatis (strain ATCC 700084 / mc(2)155) OX=246196 GN=MSMEG_3148 PE=4 SV=1
A0QQJ3	RpoC-ALFA vs No ALFA	-0.929244	0.498865	-1.86272	6	0.111802	0.433286	NA	0.0952381	0.0238095	A0QQJ3	A0QQJ3	A0QQJ3_MYCS2 Metallo-beta-lactamase superfamily protein OS=Mycolicibacterium smegmatis (strain ATCC 700084 / mc(2)155) OX=246196 GN=MSMEG_0775 PE=4 SV=1
A0QSK6	RpoC-ALFA vs No ALFA	-0.92943	0.726209	-1.27984	6	0.247858	0.573513	NA	0.6	0.1	A0QSK6	RMLB	RMLB_MYCS2 dTDP-glucose 4,6-dehydratase OS=Mycolicibacterium smegmatis (strain ATCC 700084 / mc(2)155) OX=246196 GN=rmlB PE=1 SV=1
A0QXF4	RpoC-ALFA vs No ALFA	-0.929496	0.818442	-1.13569	6	0.299406	0.609456	NA	0.294118	0.0490196	A0QXF4	A0QXF4	A0QXF4_MYCS2 Spermidine/putrescine import ATP-binding protein PotA OS=Mycolicibacterium smegmatis (strain ATCC 700084 / mc(2)155) OX=246196 GN=potA PE=3 SV=1
A0QNM1	RpoC-ALFA vs No ALFA	-0.929658	0.538032	-1.72789	6	0.134748	0.464774	NA	0.302083	0.0208333	A0QNM1	Y093	Y093_MYCS2 Putative S-adenosyl-L-methionine-dependent methyltransferase MSMEG_0093 OS=Mycolicibacterium smegmatis (strain ATCC 700084 / mc(2)155) OX=246196 GN=MSMEG_0093 PE=3 SV=2
A0QNY8	RpoC-ALFA vs No ALFA	-0.930916	0.327042	-2.84647	6	0.029317	0.203523	NA	0.355556	0.0888889	A0QNY8	A0QNY8	A0QNY8_MYCS2 ABC transporter, ATP-binding protein OS=Mycolicibacterium smegmatis (strain ATCC 700084 / mc(2)155) OX=246196 GN=MSMEG_0211 PE=4 SV=1
Q16584	RpoC-ALFA vs No ALFA	-0.931383	0.354902	-2.62433	6	0.039357	0.247035	NA	0	0	Q16584	NA	NA
O52199	RpoC-ALFA vs No ALFA	-0.931919	0.694137	-1.34256	6	0.227978	0.554326	NA	0.188889	0.155556	O52199	DGTL1	DGTL1_MYCS2 Deoxyguanosinetriphosphate triphosphohydrolase-like protein OS=Mycolicibacterium smegmatis (strain ATCC 700084 / mc(2)155) OX=246196 GN=dgt PE=3 SV=1
A0QUW5	RpoC-ALFA vs No ALFA	-0.932279	0.387701	-2.40463	0	NA	NA	NA	0.388889	0.0555556	A0QUW5	A0QUW5	A0QUW5_MYCS2 4-coumarate:CoA ligase OS=Mycolicibacterium smegmatis (strain ATCC 700084 / mc(2)155) OX=246196 GN=MSMEG_2360 PE=4 SV=1
P20930	RpoC-ALFA vs No ALFA	-0.932934	1.4454	-0.645452	5	0.547082	0.748187	NA	0.611111	0.0555556	P20930	NA	NA
A0QSH9	RpoC-ALFA vs No ALFA	-0.934161	0.404847	-2.30744	5	0.0691276	0.34352	NA	0.458333	0.0694444	A0QSH9	A0QSH9	A0QSH9_MYCS2 Methionine aminopeptidase OS=Mycolicibacterium smegmatis (strain ATCC 700084 / mc(2)155) OX=246196 GN=map PE=3 SV=1
A0QQZ9	RpoC-ALFA vs No ALFA	-0.934521	0.614478	-1.52084	6	0.179117	0.505739	NA	0.0777778	0.0444444	A0QQZ9	A0QQZ9	A0QQZ9_MYCS2 Uncharacterized protein OS=Mycolicibacterium smegmatis (strain ATCC 700084 / mc(2)155) OX=246196 GN=MSMEG_0934 PE=4 SV=1
A0R143	RpoC-ALFA vs No ALFA	-0.935859	0.523362	-1.78817	6	0.123967	0.450421	NA	0.160714	0.0267857	A0R143	A0R143	A0R143_MYCS2 Glutamine-dependent NAD(+) synthetase OS=Mycolicibacterium smegmatis (strain ATCC 700084 / mc(2)155) OX=246196 GN=nadE PE=3 SV=1
A0R1X6	RpoC-ALFA vs No ALFA	-0.937774	0.577275	-1.62448	6	0.155399	0.48928	NA	0.151515	0.0606061	A0R1X6	A0R1X6	A0R1X6_MYCS2 DUF2017 domain-containing protein OS=Mycolicibacterium smegmatis (strain ATCC 700084 / mc(2)155) OX=246196 GN=MSMEG_4909 PE=4 SV=1
A0R5B7	RpoC-ALFA vs No ALFA	-0.937789	0.18692	-5.01705	0	NA	NA	NA	0.6	0	A0R5B7	A0R5B7	A0R5B7_MYCS2 NADP-dependent fatty aldehyde dehydrogenase OS=Mycolicibacterium smegmatis (strain ATCC 700084 / mc(2)155) OX=246196 GN=MSMEG_6134 PE=4 SV=1
A0QQ65	RpoC-ALFA vs No ALFA	-0.93789	0.394636	-2.37659	6	0.0550234	0.302045	NA	0.0801282	0.00320513	A0QQ65	A0QQ65	A0QQ65_MYCS2 Extracellular solute-binding protein, family protein 5, putative OS=Mycolicibacterium smegmatis (strain ATCC 700084 / mc(2)155) OX=246196 GN=MSMEG_0643 PE=4 SV=1
A0R157	RpoC-ALFA vs No ALFA	-0.938075	0.431038	-2.17632	6	0.0724281	0.350865	NA	0.115741	0.0324074	A0R157	A0R157	A0R157_MYCS2 Saccharopine dehydrogenase OS=Mycolicibacterium smegmatis (strain ATCC 700084 / mc(2)155) OX=246196 GN=MSMEG_4632 PE=3 SV=1
A0R593	RpoC-ALFA vs No ALFA	-0.938843	0.469399	-2.00009	6	0.0924143	0.400163	NA	0	0	A0R593	A0R593	A0R593_MYCS2 Hypoxanthine phosphoribosyltransferase OS=Mycolicibacterium smegmatis (strain ATCC 700084 / mc(2)155) OX=246196 GN=hpt PE=3 SV=1
A0QU56	RpoC-ALFA vs No ALFA	-0.941344	0.498383	-1.8888	6	0.107832	0.433286	NA	0.0909091	0.0151515	A0QU56	A0QU56	A0QU56_MYCS2 Histidinol-phosphatase OS=Mycolicibacterium smegmatis (strain ATCC 700084 / mc(2)155) OX=246196 GN=MSMEG_2083 PE=3 SV=1
A0QSR5	RpoC-ALFA vs No ALFA	-0.941996	0.514346	-1.83144	6	0.116754	0.44317	NA	0.08	0.05	A0QSR5	A0QSR5	A0QSR5_MYCS2 Glutamate decarboxylase OS=Mycolicibacterium smegmatis (strain ATCC 700084 / mc(2)155) OX=246196 GN=MSMEG_1574 PE=3 SV=1
A0QU91	RpoC-ALFA vs No ALFA	-0.945498	0.622479	-1.51892	4	0.203402	0.533846	NA	0.5	0.166667	A0QU91	A0QU91	A0QU91_MYCS2 Multiphosphoryl transfer protein (MTP) OS=Mycolicibacterium smegmatis (strain ATCC 700084 / mc(2)155) OX=246196 GN=MSMEG_2121 PE=3 SV=1
A0QWR1	RpoC-ALFA vs No ALFA	-0.945656	0.64222	-1.47248	6	0.191313	0.522828	NA	0.141026	0.0128205	A0QWR1	A0QWR1	A0QWR1_MYCS2 3-dehydroquinate synthase OS=Mycolicibacterium smegmatis (strain ATCC 700084 / mc(2)155) OX=246196 GN=aroB PE=3 SV=1
A0QPW3	RpoC-ALFA vs No ALFA	-0.945852	0.575519	-1.64347	6	0.15139	0.484391	NA	0.128788	0.0151515	A0QPW3	A0QPW3	A0QPW3_MYCS2 Transcriptional regulator, putative OS=Mycolicibacterium smegmatis (strain ATCC 700084 / mc(2)155) OX=246196 GN=MSMEG_0540 PE=4 SV=1
A0QQP1	RpoC-ALFA vs No ALFA	-0.947148	0.943557	-1.00381	6	0.354222	0.644172	NA	0.152778	0.0416667	A0QQP1	A0QQP1	A0QQP1_MYCS2 Hydroxymethylpyrimidine kinase OS=Mycolicibacterium smegmatis (strain ATCC 700084 / mc(2)155) OX=246196 GN=thiD PE=4 SV=1
A0R628	RpoC-ALFA vs No ALFA	-0.950921	0.398845	-2.38419	6	0.0544562	0.300774	NA	0.117647	0.0352941	A0R628	GLFT2	GLFT2_MYCS2 Galactofuranosyltransferase GlfT2 OS=Mycolicibacterium smegmatis (strain ATCC 700084 / mc(2)155) OX=246196 GN=glfT2 PE=3 SV=1
A0R5I4	RpoC-ALFA vs No ALFA	-0.950969	0.419164	-2.26873	6	0.063779	0.33064	NA	0.0784314	0	A0R5I4	A0R5I4	A0R5I4_MYCS2 Secreted protein OS=Mycolicibacterium smegmatis (strain ATCC 700084 / mc(2)155) OX=246196 GN=MSMEG_6202 PE=3 SV=1
A0QQF4	RpoC-ALFA vs No ALFA	-0.951623	0.423034	-2.24952	6	0.0654845	0.330947	NA	0.136905	0.0357143	A0QQF4	TTFA	TTFA_MYCS2 Trehalose monomycolate transport factor A OS=Mycolicibacterium smegmatis (strain ATCC 700084 / mc(2)155) OX=246196 GN=ttfA PE=1 SV=1
A0QQQ1	RpoC-ALFA vs No ALFA	-0.954196	0.596915	-1.59855	6	0.161037	0.494814	NA	0.153846	0.0384615	A0QQQ1	A0QQQ1	A0QQQ1_MYCS2 Superoxide dismutase [Cu-Zn] OS=Mycolicibacterium smegmatis (strain ATCC 700084 / mc(2)155) OX=246196 GN=sodC PE=1 SV=1
A0R114	RpoC-ALFA vs No ALFA	-0.954243	0.622182	-1.5337	6	0.175997	0.505482	NA	0.458333	0.0277778	A0R114	A0R114	A0R114_MYCS2 ATPase associated with various cellular activities OS=Mycolicibacterium smegmatis (strain ATCC 700084 / mc(2)155) OX=246196 GN=MSMEG_4583 PE=4 SV=1
A0QZA1	RpoC-ALFA vs No ALFA	-0.954373	0.709882	-1.34441	6	0.227413	0.554326	NA	0.361111	0.0833333	A0QZA1	Y3950	Y3950_MYCS2 Universal stress protein MSMEG_3950/MSMEI_3859 OS=Mycolicibacterium smegmatis (strain ATCC 700084 / mc(2)155) OX=246196 GN=MSMEG_3950 PE=1 SV=1
A0QZD1	RpoC-ALFA vs No ALFA	-0.965829	1.01835	-0.948423	2	0.443019	0.692617	NA	0.333333	0	A0QZD1	A0QZD1	A0QZD1_MYCS2 Acyl-CoA dehydrogenase OS=Mycolicibacterium smegmatis (strain ATCC 700084 / mc(2)155) OX=246196 GN=MSMEG_3982 PE=3 SV=1
A0QP47	RpoC-ALFA vs No ALFA	-0.96585	0.578259	-1.67027	6	0.145903	0.47547	NA	0.388889	0.166667	A0QP47	A0QP47	A0QP47_MYCS2 Aminoglycoside phosphotransferase OS=Mycolicibacterium smegmatis (strain ATCC 700084 / mc(2)155) OX=246196 GN=MSMEG_0270 PE=1 SV=1
A0R4I0	RpoC-ALFA vs No ALFA	-0.967048	0.571183	-1.69306	3	0.189019	0.520302	NA	0.0555556	0.0555556	A0R4I0	PUR7	PUR7_MYCS2 Phosphoribosylaminoimidazole-succinocarboxamide synthase OS=Mycolicibacterium smegmatis (strain ATCC 700084 / mc(2)155) OX=246196 GN=purC PE=1 SV=1
A0R642	RpoC-ALFA vs No ALFA	-0.968561	0.646034	-1.49924	5	0.194093	0.527268	NA	0.261905	0.047619	A0R642	A0R642	A0R642_MYCS2 Phosphoglycerate mutase family protein OS=Mycolicibacterium smegmatis (strain ATCC 700084 / mc(2)155) OX=246196 GN=MSMEG_6416 PE=4 SV=1
A0QYF1	RpoC-ALFA vs No ALFA	-0.96901	0.593705	-1.63214	6	0.153771	0.488996	NA	0.111111	0	A0QYF1	A0QYF1	A0QYF1_MYCS2 Ferric iron-binding periplasmic protein of ABC transporter OS=Mycolicibacterium smegmatis (strain ATCC 700084 / mc(2)155) OX=246196 GN=MSMEG_3636 PE=4 SV=1
A0QTB6	RpoC-ALFA vs No ALFA	-0.977227	0.473407	-2.06424	6	0.0845587	0.382639	NA	0.0833333	0	A0QTB6	A0QTB6	A0QTB6_MYCS2 Oxidoreductase, short chain dehydrogenase/reductase family protein OS=Mycolicibacterium smegmatis (strain ATCC 700084 / mc(2)155) OX=246196 GN=MSMEG_1782 PE=4 SV=1
A0R293	RpoC-ALFA vs No ALFA	-0.978598	1.09868	-0.8907	4	0.423423	0.682144	NA	0.25	0.0833333	A0R293	A0R293	A0R293_MYCS2 Alkanal monooxygenase alpha chain OS=Mycolicibacterium smegmatis (strain ATCC 700084 / mc(2)155) OX=246196 GN=MSMEG_5029 PE=4 SV=1
A0QWJ5	RpoC-ALFA vs No ALFA	-0.979566	0.352317	-2.78035	6	0.0319821	0.214496	NA	0.166667	0.0416667	A0QWJ5	APT	APT_MYCS2 Adenine phosphoribosyltransferase OS=Mycolicibacterium smegmatis (strain ATCC 700084 / mc(2)155) OX=246196 GN=apt PE=1 SV=1
A0R2S9	RpoC-ALFA vs No ALFA	-0.979682	0.474916	-2.06285	6	0.0847212	0.382639	NA	0.291667	0	A0R2S9	A0R2S9	A0R2S9_MYCS2 GCN5-related N-acetyltransferase OS=Mycolicibacterium smegmatis (strain ATCC 700084 / mc(2)155) OX=246196 GN=MSMEG_5221 PE=4 SV=1
A0QQ05	RpoC-ALFA vs No ALFA	-0.980896	0.832246	-1.17861	5	0.291582	0.60272	NA	0.351852	0.12963	A0QQ05	A0QQ05	A0QQ05_MYCS2 Succinic semialdehyde dehydrogenase OS=Mycolicibacterium smegmatis (strain ATCC 700084 / mc(2)155) OX=246196 GN=MSMEG_0582 PE=3 SV=1
A0R1X5	RpoC-ALFA vs No ALFA	-0.981576	0.599692	-1.6368	6	0.152787	0.487607	NA	0.481481	0.0925926	A0R1X5	A0R1X5	A0R1X5_MYCS2 Endo-type 6-aminohexanoate oligomer hydrolase OS=Mycolicibacterium smegmatis (strain ATCC 700084 / mc(2)155) OX=246196 GN=MSMEG_4908 PE=3 SV=1
A0R3C2	RpoC-ALFA vs No ALFA	-0.983438	0.719874	-1.36613	6	0.220886	0.547431	NA	0.172414	0.045977	A0R3C2	A0R3C2	A0R3C2_MYCS2 Deferrochelatase/peroxidase OS=Mycolicibacterium smegmatis (strain ATCC 700084 / mc(2)155) OX=246196 GN=MSMEG_5420 PE=3 SV=1
A0QPF7	RpoC-ALFA vs No ALFA	-0.983648	0.522182	-1.88373	0	NA	NA	NA	0.722222	0.0555556	A0QPF7	A0QPF7	A0QPF7_MYCS2 Mmpl4b OS=Mycolicibacterium smegmatis (strain ATCC 700084 / mc(2)155) OX=246196 GN=mmpL4b PE=4 SV=1
A0R7H2	RpoC-ALFA vs No ALFA	-0.988353	0.385334	-2.56492	6	0.0426251	0.25865	NA	0	0	A0R7H2	A0R7H2	A0R7H2_MYCS2 Putative transcriptional regulatory protein OS=Mycolicibacterium smegmatis (strain ATCC 700084 / mc(2)155) OX=246196 GN=MSMEG_6913 PE=4 SV=1
A0QXW7	RpoC-ALFA vs No ALFA	-0.989578	0.763723	-1.29573	5	0.251658	0.577809	NA	0.541667	0.0416667	A0QXW7	A0QXW7	A0QXW7_MYCS2 Short-chain dehydrogenase/reductase OS=Mycolicibacterium smegmatis (strain ATCC 700084 / mc(2)155) OX=246196 GN=MSMEG_3451 PE=3 SV=1
A0QWR8	RpoC-ALFA vs No ALFA	-0.990761	0.435929	-2.27276	6	0.0634272	0.33064	NA	0.425926	0.037037	A0QWR8	A0QWR8	A0QWR8_MYCS2 Beta-lactamase OS=Mycolicibacterium smegmatis (strain ATCC 700084 / mc(2)155) OX=246196 GN=MSMEG_3040 PE=4 SV=1
A0QVL4	RpoC-ALFA vs No ALFA	-0.991613	0.409351	-2.42241	6	0.0516936	0.292723	NA	0.0833333	0	A0QVL4	A0QVL4	A0QVL4_MYCS2 Chelatase OS=Mycolicibacterium smegmatis (strain ATCC 700084 / mc(2)155) OX=246196 GN=MSMEG_2615 PE=3 SV=1
A0R7G8	RpoC-ALFA vs No ALFA	-0.992775	0.6487	-1.53041	6	0.176791	0.505482	NA	0	0	A0R7G8	A0R7G8	A0R7G8_MYCS2 MmcI protein OS=Mycolicibacterium smegmatis (strain ATCC 700084 / mc(2)155) OX=246196 GN=MSMEG_6907 PE=4 SV=1
A0QRW3	RpoC-ALFA vs No ALFA	-0.996346	0.489111	-2.03705	6	0.0878019	0.392578	NA	0.117978	0.0280899	A0QRW3	A0QRW3	A0QRW3_MYCS2 Uncharacterized protein OS=Mycolicibacterium smegmatis (strain ATCC 700084 / mc(2)155) OX=246196 GN=MSMEG_1260 PE=4 SV=1
A0QR50	RpoC-ALFA vs No ALFA	-0.996647	0.547393	-1.82072	6	0.118503	0.446011	NA	0.361111	0.0277778	A0QR50	A0QR50	A0QR50_MYCS2 RemM protein OS=Mycolicibacterium smegmatis (strain ATCC 700084 / mc(2)155) OX=246196 GN=MSMEG_0986 PE=4 SV=1
A0QNE4	RpoC-ALFA vs No ALFA	-0.99807	0.598299	-1.66818	4	0.170606	0.499771	NA	0.4	0.0666667	A0QNE4	A0QNE4	A0QNE4_MYCS2 FAD-binding 9, siderophore-interacting OS=Mycolicibacterium smegmatis (strain ATCC 700084 / mc(2)155) OX=246196 GN=MSMEG_0011 PE=4 SV=1
A0QVY8	RpoC-ALFA vs No ALFA	-0.998546	0.397364	-2.51292	6	0.0457222	0.272804	NA	0.291667	0.104167	A0QVY8	NRDR	NRDR_MYCS2 Transcriptional repressor NrdR OS=Mycolicibacterium smegmatis (strain ATCC 700084 / mc(2)155) OX=246196 GN=nrdR PE=3 SV=1
A0QYH7	RpoC-ALFA vs No ALFA	-0.999058	0.40429	-2.47114	6	0.0483827	0.282074	NA	0.388889	0.0740741	A0QYH7	A0QYH7	A0QYH7_MYCS2 Mannose-binding lectin OS=Mycolicibacterium smegmatis (strain ATCC 700084 / mc(2)155) OX=246196 GN=MSMEG_3662 PE=1 SV=1
A0QYS3	RpoC-ALFA vs No ALFA	-1.00155	0.546807	-1.83163	6	0.116724	0.44317	NA	0.231884	0.0253623	A0QYS3	A0QYS3	A0QYS3_MYCS2 Acyl-CoA synthase OS=Mycolicibacterium smegmatis (strain ATCC 700084 / mc(2)155) OX=246196 GN=MSMEG_3767 PE=4 SV=1
A0QT11	RpoC-ALFA vs No ALFA	-1.00249	1.01134	-0.991254	6	0.359838	0.648476	NA	0.133333	0.0666667	A0QT11	A0QT11	A0QT11_MYCS2 Cytidine deaminase OS=Mycolicibacterium smegmatis (strain ATCC 700084 / mc(2)155) OX=246196 GN=cdd PE=1 SV=1
A0QVQ6	RpoC-ALFA vs No ALFA	-1.00358	0.445223	-2.2541	6	0.0650735	0.330744	NA	0.2	0.1	A0QVQ6	A0QVQ6	A0QVQ6_MYCS2 Peptidase, M16 family protein OS=Mycolicibacterium smegmatis (strain ATCC 700084 / mc(2)155) OX=246196 GN=MSMEG_2657 PE=3 SV=1
A0QZ96	RpoC-ALFA vs No ALFA	-1.0091	0.479217	-2.10572	6	0.0798434	0.370939	NA	0.166667	0.166667	A0QZ96	A0QZ96	A0QZ96_MYCS2 Universal stress protein family protein OS=Mycolicibacterium smegmatis (strain ATCC 700084 / mc(2)155) OX=246196 GN=MSMEG_3945 PE=3 SV=1
A0R1Z6	RpoC-ALFA vs No ALFA	-1.01075	0.405877	-2.49029	6	0.0471435	0.277507	NA	0.122222	0.0222222	A0R1Z6	A0R1Z6	A0R1Z6_MYCS2 UDP-N-acetylglucosamine 1-carboxyvinyltransferase OS=Mycolicibacterium smegmatis (strain ATCC 700084 / mc(2)155) OX=246196 GN=murA PE=3 SV=1
A0R6E4	RpoC-ALFA vs No ALFA	-1.01111	0.578499	-1.74782	6	0.131085	0.463081	NA	0.177083	0.0416667	A0R6E4	A0R6E4	A0R6E4_MYCS2 Pyridoxamine 5'-phosphate oxidase family protein OS=Mycolicibacterium smegmatis (strain ATCC 700084 / mc(2)155) OX=246196 GN=MSMEG_6519 PE=1 SV=1
A0QRU6	RpoC-ALFA vs No ALFA	-1.01435	0.642774	-1.57808	6	0.165623	0.496458	NA	0.444444	0	A0QRU6	A0QRU6	A0QRU6_MYCS2 DUF4007 domain-containing protein OS=Mycolicibacterium smegmatis (strain ATCC 700084 / mc(2)155) OX=246196 GN=MSMEG_1243 PE=4 SV=1
A0QR33	RpoC-ALFA vs No ALFA	-1.01516	0.443084	-2.29111	6	0.0618494	0.328355	NA	0.111111	0.0625	A0QR33	GSA	GSA_MYCS2 Glutamate-1-semialdehyde 2,1-aminomutase OS=Mycolicibacterium smegmatis (strain ATCC 700084 / mc(2)155) OX=246196 GN=hemL PE=3 SV=1
A0R727	RpoC-ALFA vs No ALFA	-1.01731	0.325729	-3.12317	3	0.0523423	0.292723	NA	0.375	0.125	A0R727	A0R727	A0R727_MYCS2 Glycerol operon regulatory protein OS=Mycolicibacterium smegmatis (strain ATCC 700084 / mc(2)155) OX=246196 GN=MSMEG_6757 PE=4 SV=1
A0QS33	RpoC-ALFA vs No ALFA	-1.01937	0.552692	-1.84437	6	0.114682	0.439984	NA	0.166667	0.0833333	A0QS33	A0QS33	A0QS33_MYCS2 Enoyl-CoA hydratase OS=Mycolicibacterium smegmatis (strain ATCC 700084 / mc(2)155) OX=246196 GN=MSMEG_1331 PE=4 SV=1
A0R633	RpoC-ALFA vs No ALFA	-1.02646	0.424326	-2.41903	6	0.0519313	0.292723	NA	0.166667	0	A0R633	A0R633	A0R633_MYCS2 Acyltransferase family protein OS=Mycolicibacterium smegmatis (strain ATCC 700084 / mc(2)155) OX=246196 GN=MSMEG_6408 PE=4 SV=1
A0QQ17	RpoC-ALFA vs No ALFA	-1.02724	0.533096	-1.92693	6	0.102279	0.424521	NA	0.222222	0.111111	A0QQ17	A0QQ17	A0QQ17_MYCS2 Iron-sulfur cluster binding protein OS=Mycolicibacterium smegmatis (strain ATCC 700084 / mc(2)155) OX=246196 GN=MSMEG_0594 PE=4 SV=1
A0R172	RpoC-ALFA vs No ALFA	-1.028	0.645282	-1.5931	6	0.162245	0.494814	NA	0.314815	0.148148	A0R172	A0R172	A0R172_MYCS2 Carbohydrate kinase, PfkB, putative OS=Mycolicibacterium smegmatis (strain ATCC 700084 / mc(2)155) OX=246196 GN=MSMEG_4647 PE=4 SV=1
A0QTG3	RpoC-ALFA vs No ALFA	-1.03258	0.76468	-1.35035	5	0.234806	0.559569	NA	0.0555556	0.0555556	A0QTG3	WHIB2	WHIB2_MYCS2 Transcriptional regulator WhiB2 OS=Mycolicibacterium smegmatis (strain ATCC 700084 / mc(2)155) OX=246196 GN=whiB2 PE=2 SV=1
A0QQQ5	RpoC-ALFA vs No ALFA	-1.03276	0.551657	-1.87211	6	0.110356	0.433286	NA	0.444444	0.0555556	A0QQQ5	A0QQQ5	A0QQQ5_MYCS2 ATP-dependent protease La (LON) domain subfamily protein OS=Mycolicibacterium smegmatis (strain ATCC 700084 / mc(2)155) OX=246196 GN=MSMEG_0839 PE=4 SV=1
A0R5Q7	RpoC-ALFA vs No ALFA	-1.0384	0.37101	-2.79884	6	0.0312116	0.212422	NA	0.222222	0.222222	A0R5Q7	A0R5Q7	A0R5Q7_MYCS2 Lipid II isoglutaminyl synthase (glutamine-hydrolyzing) subunit MurT OS=Mycolicibacterium smegmatis (strain ATCC 700084 / mc(2)155) OX=246196 GN=murT PE=3 SV=1
A0QT08	RpoC-ALFA vs No ALFA	-1.04074	0.413765	-2.51529	6	0.0455763	0.272804	NA	0.0860215	0.0322581	A0QT08	A0QT08	A0QT08_MYCS2 Succinate dehydrogenase flavoprotein subunit OS=Mycolicibacterium smegmatis (strain ATCC 700084 / mc(2)155) OX=246196 GN=sdhA PE=1 SV=1
A0R5Y8	RpoC-ALFA vs No ALFA	-1.04095	0.679412	-1.53214	6	0.176374	0.505482	NA	0.229167	0.0416667	A0R5Y8	A0R5Y8	A0R5Y8_MYCS2 Quinone oxidoreductase OS=Mycolicibacterium smegmatis (strain ATCC 700084 / mc(2)155) OX=246196 GN=MSMEG_6362 PE=4 SV=1
A0QSP0	RpoC-ALFA vs No ALFA	-1.04218	0.483684	-2.15468	6	0.074623	0.356966	NA	0.188889	0.0222222	A0QSP0	A0QSP0	A0QSP0_MYCS2 Coenzyme B12-dependent glycerol dehydrogenase small subunit OS=Mycolicibacterium smegmatis (strain ATCC 700084 / mc(2)155) OX=246196 GN=MSMEG_1546 PE=4 SV=1
A0QZ24	RpoC-ALFA vs No ALFA	-1.04382	0.385976	-2.70437	5	0.0425611	0.25865	NA	0.62963	0.148148	A0QZ24	A0QZ24	A0QZ24_MYCS2 Precorrin-3B synthase OS=Mycolicibacterium smegmatis (strain ATCC 700084 / mc(2)155) OX=246196 GN=cobG PE=4 SV=1
A0QQZ4	RpoC-ALFA vs No ALFA	-1.04804	0.573173	-1.82848	6	0.117235	0.443198	NA	0.416667	0	A0QQZ4	A0QQZ4	A0QQZ4_MYCS2 ErfK/YbiS/YcfS/YnhG family protein OS=Mycolicibacterium smegmatis (strain ATCC 700084 / mc(2)155) OX=246196 GN=MSMEG_0929 PE=4 SV=1
A0QYH8	RpoC-ALFA vs No ALFA	-1.04937	0.541761	-1.93696	6	0.100866	0.422661	NA	0.0277778	0.0277778	A0QYH8	A0QYH8	A0QYH8_MYCS2 Oxidoreductase OS=Mycolicibacterium smegmatis (strain ATCC 700084 / mc(2)155) OX=246196 GN=MSMEG_3663 PE=4 SV=1
A0QSP1	RpoC-ALFA vs No ALFA	-1.05322	0.54887	-1.91888	6	0.103426	0.425682	NA	0.368687	0.0808081	A0QSP1	A0QSP1	A0QSP1_MYCS2 Glycerol dehydratase large subunit OS=Mycolicibacterium smegmatis (strain ATCC 700084 / mc(2)155) OX=246196 GN=MSMEG_1547 PE=4 SV=1
A0QP10	RpoC-ALFA vs No ALFA	-1.06149	0.470001	-2.25849	6	0.0646823	0.33064	NA	0.416667	0	A0QP10	A0QP10	A0QP10_MYCS2 Lipoprotein Lpps OS=Mycolicibacterium smegmatis (strain ATCC 700084 / mc(2)155) OX=246196 GN=MSMEG_0233 PE=4 SV=1
A0R0T8	RpoC-ALFA vs No ALFA	-1.06847	0.386692	-2.7631	6	0.0327195	0.216995	NA	0.19697	0.00757576	A0R0T8	A0R0T8	A0R0T8_MYCS2 Chaperone protein DnaJ OS=Mycolicibacterium smegmatis (strain ATCC 700084 / mc(2)155) OX=246196 GN=dnaJ PE=3 SV=1
A0R1E1	RpoC-ALFA vs No ALFA	-1.06888	0.700095	-1.52677	6	0.177673	0.505482	NA	0.206897	0.0689655	A0R1E1	A0R1E1	A0R1E1_MYCS2 Peptidase S9, prolyl oligopeptidase OS=Mycolicibacterium smegmatis (strain ATCC 700084 / mc(2)155) OX=246196 GN=MSMEG_4719 PE=4 SV=1
A0QUP0	RpoC-ALFA vs No ALFA	-1.06923	0.49673	-2.15254	6	0.0748433	0.356966	NA	0.0833333	0	A0QUP0	A0QUP0	A0QUP0_MYCS2 Hydrogenase expression/formation protein HypE OS=Mycolicibacterium smegmatis (strain ATCC 700084 / mc(2)155) OX=246196 GN=hypE PE=3 SV=1
A0R574	RpoC-ALFA vs No ALFA	-1.07127	0.398111	-2.69089	6	0.0360102	0.231921	NA	0.540498	0.00155763	A0R574	CLPC1	CLPC1_MYCS2 ATP-dependent Clp protease ATP-binding subunit ClpC1 OS=Mycolicibacterium smegmatis (strain ATCC 700084 / mc(2)155) OX=246196 GN=clpC1 PE=3 SV=1
A0QV73	RpoC-ALFA vs No ALFA	-1.07212	0.84679	-1.2661	6	0.252414	0.578697	NA	0.479167	0.0625	A0QV73	A0QV73	A0QV73_MYCS2 Pyruvate dehydrogenase E1 component OS=Mycolicibacterium smegmatis (strain ATCC 700084 / mc(2)155) OX=246196 GN=MSMEG_2471 PE=4 SV=1
A0QUV5	RpoC-ALFA vs No ALFA	-1.07556	0.388892	-2.7657	6	0.0326072	0.216995	NA	0.270833	0.0833333	A0QUV5	Y2350	Y2350_MYCS2 Probable S-adenosylmethionine-dependent methyltransferase MSMEG_2350/MSMEI_2290 OS=Mycolicibacterium smegmatis (strain ATCC 700084 / mc(2)155) OX=246196 GN=MSMEG_2350 PE=1 SV=1
A0QYF9	RpoC-ALFA vs No ALFA	-1.0774	0.4692	-2.29624	6	0.061416	0.328355	NA	0	0	A0QYF9	A0QYF9	A0QYF9_MYCS2 Transcriptional regulator, MerR family protein OS=Mycolicibacterium smegmatis (strain ATCC 700084 / mc(2)155) OX=246196 GN=MSMEG_3644 PE=4 SV=1
A0R5K0	RpoC-ALFA vs No ALFA	-1.07957	0.49387	-2.18594	6	0.0714739	0.349341	NA	0.0980392	0.00980392	A0R5K0	A0R5K0	A0R5K0_MYCS2 ATPase family protein associated with various cellular activities (AAA) OS=Mycolicibacterium smegmatis (strain ATCC 700084 / mc(2)155) OX=246196 GN=MSMEG_6219 PE=4 SV=1
A0QNP8	RpoC-ALFA vs No ALFA	-1.07978	0.620936	-1.73896	6	0.132702	0.464197	NA	0.1	0.0166667	A0QNP8	A0QNP8	A0QNP8_MYCS2 Probable transcriptional regulatory protein OS=Mycolicibacterium smegmatis (strain ATCC 700084 / mc(2)155) OX=246196 GN=MSMEG_0120 PE=4 SV=1
A0QQD8	RpoC-ALFA vs No ALFA	-1.08053	0.451187	-2.39486	5	0.0620136	0.328355	NA	0.166667	0.166667	A0QQD8	A0QQD8	A0QQD8_MYCS2 Flavohemoglobin OS=Mycolicibacterium smegmatis (strain ATCC 700084 / mc(2)155) OX=246196 GN=MSMEG_0719 PE=3 SV=1
A0QPN0	RpoC-ALFA vs No ALFA	-1.08076	0.493082	-2.19184	6	0.0708946	0.348648	NA	0.255208	0.0416667	A0QPN0	A0QPN0	A0QPN0_MYCS2 Aldehyde dehydrogenase OS=Mycolicibacterium smegmatis (strain ATCC 700084 / mc(2)155) OX=246196 GN=MSMEG_0455 PE=4 SV=1
A0QYU6	RpoC-ALFA vs No ALFA	-1.08136	0.379901	-2.84641	6	0.0293192	0.203523	NA	0.0666667	0.0166667	A0QYU6	RL20	RL20_MYCS2 50S ribosomal protein L20 OS=Mycolicibacterium smegmatis (strain ATCC 700084 / mc(2)155) OX=246196 GN=rplT PE=1 SV=1
A0QUY1	RpoC-ALFA vs No ALFA	-1.08148	0.49771	-2.17291	6	0.0727691	0.350865	NA	0.275	0	A0QUY1	A0QUY1	A0QUY1_MYCS2 p49 protein OS=Mycolicibacterium smegmatis (strain ATCC 700084 / mc(2)155) OX=246196 GN=MSMEG_2377 PE=4 SV=1
A0R5B2	RpoC-ALFA vs No ALFA	-1.08378	0.0972401	-11.1454	1	0.0569671	0.307967	NA	0.388889	0.0555556	A0R5B2	A0R5B2	A0R5B2_MYCS2 Two-component system response regulator OS=Mycolicibacterium smegmatis (strain ATCC 700084 / mc(2)155) OX=246196 GN=MSMEG_6128 PE=4 SV=1
A0R3L0	RpoC-ALFA vs No ALFA	-1.0839	0.413339	-2.6223	6	0.0394646	0.247035	NA	0.444444	0.0833333	A0R3L0	A0R3L0	A0R3L0_MYCS2 von Willebrand factor, type A OS=Mycolicibacterium smegmatis (strain ATCC 700084 / mc(2)155) OX=246196 GN=MSMEG_5511 PE=4 SV=1
A0R2Z1	RpoC-ALFA vs No ALFA	-1.08644	0.493078	-2.20339	6	0.0697759	0.345661	NA	0.0833333	0.0833333	A0R2Z1	A0R2Z1	A0R2Z1_MYCS2 Hydrolase, CocE/NonD family protein OS=Mycolicibacterium smegmatis (strain ATCC 700084 / mc(2)155) OX=246196 GN=MSMEG_5283 PE=4 SV=1
A0QUA0	RpoC-ALFA vs No ALFA	-1.08847	0.593506	-1.83396	6	0.116348	0.44317	NA	0.360119	0.0684524	A0QUA0	A0QUA0	A0QUA0_MYCS2 Putative acyl-CoA dehydrogenase OS=Mycolicibacterium smegmatis (strain ATCC 700084 / mc(2)155) OX=246196 GN=MSMEG_2130 PE=3 SV=1
A0R195	RpoC-ALFA vs No ALFA	-1.09477	0.573684	-1.90832	6	0.104953	0.427443	NA	0.280303	0.0681818	A0R195	A0R195	A0R195_MYCS2 N-glycosylation OS=Mycolicibacterium smegmatis (strain ATCC 700084 / mc(2)155) OX=246196 GN=MSMEG_4670 PE=4 SV=1
A0QND9	RpoC-ALFA vs No ALFA	-1.09547	0.509612	-2.14961	6	0.075147	0.356966	NA	0	0	A0QND9	Y004	Y004_MYCS2 UPF0232 protein MSMEG_0004/MSMEI_0006 OS=Mycolicibacterium smegmatis (strain ATCC 700084 / mc(2)155) OX=246196 GN=MSMEG_0004 PE=3 SV=1
A0R5M3	RpoC-ALFA vs No ALFA	-1.09661	0.649025	-1.68963	6	0.142059	0.471942	NA	0.25641	0.0320513	A0R5M3	A0R5M3	A0R5M3_MYCS2 Alcohol dehydrogenase, iron-containing OS=Mycolicibacterium smegmatis (strain ATCC 700084 / mc(2)155) OX=246196 GN=MSMEG_6242 PE=4 SV=1
A0R481	RpoC-ALFA vs No ALFA	-1.09702	0.485165	-2.26113	1	0.265086	0.585383	NA	0.388889	0.0555556	A0R481	A0R481	A0R481_MYCS2 Cyclase/dehydrase OS=Mycolicibacterium smegmatis (strain ATCC 700084 / mc(2)155) OX=246196 GN=MSMEG_5736 PE=4 SV=1
A0QYG9	RpoC-ALFA vs No ALFA	-1.1	0.425214	-2.58693	6	0.0413821	0.254571	NA	0.123737	0.0252525	A0QYG9	SECA2	SECA2_MYCS2 Protein translocase subunit SecA 2 OS=Mycolicibacterium smegmatis (strain ATCC 700084 / mc(2)155) OX=246196 GN=secA2 PE=1 SV=1
A0QXC0	RpoC-ALFA vs No ALFA	-1.10293	0.388449	-2.83933	6	0.0295931	0.204628	NA	0.284314	0.117647	A0QXC0	A0QXC0	A0QXC0_MYCS2 Branched-chain amino acid ABC transporter substrate-binding protein OS=Mycolicibacterium smegmatis (strain ATCC 700084 / mc(2)155) OX=246196 GN=MSMEG_3247 PE=3 SV=1
A0QXS8	RpoC-ALFA vs No ALFA	-1.10366	0.566554	-1.94802	5	0.108945	0.433286	NA	0.5	0.0555556	A0QXS8	A0QXS8	A0QXS8_MYCS2 MOSC domain protein OS=Mycolicibacterium smegmatis (strain ATCC 700084 / mc(2)155) OX=246196 GN=MSMEG_3411 PE=4 SV=1
A0QUA2	RpoC-ALFA vs No ALFA	-1.10604	0.342634	-3.22805	6	0.0179545	0.144728	NA	0	0	A0QUA2	A0QUA2	A0QUA2_MYCS2 Acyl carrier protein Acp OS=Mycolicibacterium smegmatis (strain ATCC 700084 / mc(2)155) OX=246196 GN=MSMEG_2132 PE=4 SV=1
A0QUF5	RpoC-ALFA vs No ALFA	-1.10874	0.736133	-1.50617	0	NA	NA	NA	0.5	0	A0QUF5	A0QUF5	A0QUF5_MYCS2 Integral membrane protein OS=Mycolicibacterium smegmatis (strain ATCC 700084 / mc(2)155) OX=246196 GN=MSMEG_2188 PE=4 SV=1
A0R376	RpoC-ALFA vs No ALFA	-1.10972	0.396128	-2.80141	6	0.0311059	0.212422	NA	0.208333	0.0416667	A0R376	A0R376	A0R376_MYCS2 Ectoine/hydroxyectoine ABC transporter, ATP-binding protein OS=Mycolicibacterium smegmatis (strain ATCC 700084 / mc(2)155) OX=246196 GN=ehuA PE=4 SV=1
A0R3D3	RpoC-ALFA vs No ALFA	-1.11368	3.58199	-0.310912	1	0.808099	0.88499	NA	0.583333	0.0833333	A0R3D3	PTH	PTH_MYCS2 Peptidyl-tRNA hydrolase OS=Mycolicibacterium smegmatis (strain ATCC 700084 / mc(2)155) OX=246196 GN=pth PE=1 SV=1
A0QR12	RpoC-ALFA vs No ALFA	-1.11467	0.63376	-1.75882	5	0.138934	0.469971	NA	0.541667	0.291667	A0QR12	A0QR12	A0QR12_MYCS2 Acyltransferase OS=Mycolicibacterium smegmatis (strain ATCC 700084 / mc(2)155) OX=246196 GN=MSMEG_0947 PE=4 SV=1
A0QQB2	RpoC-ALFA vs No ALFA	-1.11775	0.383771	-2.91253	6	0.0268915	0.197426	NA	0.0555556	0.0555556	A0QQB2	A0QQB2	A0QQB2_MYCS2 Uncharacterized protein OS=Mycolicibacterium smegmatis (strain ATCC 700084 / mc(2)155) OX=246196 GN=MSMEG_0692 PE=4 SV=1
A0QYD7	RpoC-ALFA vs No ALFA	-1.12067	0.809836	-1.38383	6	0.215691	0.541961	NA	0.111111	0.111111	A0QYD7	A0QYD7	A0QYD7_MYCS2 Uncharacterized protein OS=Mycolicibacterium smegmatis (strain ATCC 700084 / mc(2)155) OX=246196 GN=MSMEG_3622 PE=3 SV=1
A0QQ44	RpoC-ALFA vs No ALFA	-1.12145	0.743363	-1.50861	4	0.205895	0.533846	NA	0.444444	0.0555556	A0QQ44	ESXH	ESXH_MYCS2 ESAT-6-like protein EsxH OS=Mycolicibacterium smegmatis (strain ATCC 700084 / mc(2)155) OX=246196 GN=esxH PE=1 SV=1
A0R1P4	RpoC-ALFA vs No ALFA	-1.12206	0.661779	-1.69553	6	0.140907	0.471942	NA	0.222222	0.138889	A0R1P4	A0R1P4	A0R1P4_MYCS2 Putative acyl-CoA dehydrogenase OS=Mycolicibacterium smegmatis (strain ATCC 700084 / mc(2)155) OX=246196 GN=MSMEG_4826 PE=3 SV=1
A0QNS4	RpoC-ALFA vs No ALFA	-1.12335	0.556777	-2.01759	5	0.0996757	0.41939	NA	0.583333	0.25	A0QNS4	A0QNS4	A0QNS4_MYCS2 Mosc domain protein OS=Mycolicibacterium smegmatis (strain ATCC 700084 / mc(2)155) OX=246196 GN=MSMEG_0146 PE=4 SV=1
A0R0U8	RpoC-ALFA vs No ALFA	-1.12608	0.385088	-2.92422	6	0.0264854	0.195247	NA	0.25	0.0277778	A0R0U8	A0R0U8	A0R0U8_MYCS2 Thioesterase TesA OS=Mycolicibacterium smegmatis (strain ATCC 700084 / mc(2)155) OX=246196 GN=MSMEG_4514 PE=3 SV=1
A0R4Q0	RpoC-ALFA vs No ALFA	-1.12799	0.504759	-2.2347	6	0.0668324	0.334913	NA	0.297101	0.0217391	A0R4Q0	GABD2	GABD2_MYCS2 Putative succinate-semialdehyde dehydrogenase [NADP(+)] OS=Mycolicibacterium smegmatis (strain ATCC 700084 / mc(2)155) OX=246196 GN=gabD2 PE=3 SV=1
A0QRK9	RpoC-ALFA vs No ALFA	-1.13125	0.411044	-2.75214	4	0.0512617	0.292175	NA	0.541667	0.166667	A0QRK9	A0QRK9	A0QRK9_MYCS2 FAD dependent oxidoreductase OS=Mycolicibacterium smegmatis (strain ATCC 700084 / mc(2)155) OX=246196 GN=MSMEG_1153 PE=4 SV=1
A0R4H4	RpoC-ALFA vs No ALFA	-1.13347	0.511512	-2.21592	6	0.068582	0.34176	NA	0.333333	0.0833333	A0R4H4	Y5835	Y5835_MYCS2 KsdD-like steroid dehydrogenase MSMEG_5835 OS=Mycolicibacterium smegmatis (strain ATCC 700084 / mc(2)155) OX=246196 GN=MSMEG_5835 PE=1 SV=1
A0R0U1	RpoC-ALFA vs No ALFA	-1.13946	1.06905	-1.06586	3	0.364654	0.650284	NA	0.166667	0	A0R0U1	A0R0U1	A0R0U1_MYCS2 Uncharacterized protein OS=Mycolicibacterium smegmatis (strain ATCC 700084 / mc(2)155) OX=246196 GN=MSMEG_4507 PE=4 SV=1
A0R048	RpoC-ALFA vs No ALFA	-1.14161	0.658255	-1.7343	6	0.133559	0.464596	NA	0.25	0.0530303	A0R048	TRPD	TRPD_MYCS2 Anthranilate phosphoribosyltransferase OS=Mycolicibacterium smegmatis (strain ATCC 700084 / mc(2)155) OX=246196 GN=trpD PE=1 SV=1
A0QQW5	RpoC-ALFA vs No ALFA	-1.14418	0.360817	-3.17107	1	0.194475	0.527268	NA	0.5	0	A0QQW5	A0QQW5	A0QQW5_MYCS2 Eptc-inducible aldehyde dehydrogenase OS=Mycolicibacterium smegmatis (strain ATCC 700084 / mc(2)155) OX=246196 GN=MSMEG_0900 PE=3 SV=1
A0QXB2	RpoC-ALFA vs No ALFA	-1.14651	0.524031	-2.18786	6	0.0712846	0.349341	NA	0.407407	0.12963	A0QXB2	A0QXB2	A0QXB2_MYCS2 ATP-binding protein OS=Mycolicibacterium smegmatis (strain ATCC 700084 / mc(2)155) OX=246196 GN=MSMEG_3237 PE=4 SV=1
A0R050	RpoC-ALFA vs No ALFA	-1.14796	0.446259	-2.5724	6	0.0421985	0.25865	NA	0.0925926	0	A0R050	A0R050	A0R050_MYCS2 Cytochrome bc1 complex cytochrome c subunit OS=Mycolicibacterium smegmatis (strain ATCC 700084 / mc(2)155) OX=246196 GN=MSMEG_4261 PE=1 SV=1
A0R6A9	RpoC-ALFA vs No ALFA	-1.14814	0.752372	-1.52603	6	0.177852	0.505482	NA	0.263889	0.0416667	A0R6A9	A0R6A9	A0R6A9_MYCS2 Glycosyl transferase OS=Mycolicibacterium smegmatis (strain ATCC 700084 / mc(2)155) OX=246196 GN=MSMEG_6484 PE=4 SV=1
A0QRI9	RpoC-ALFA vs No ALFA	-1.15217	0.431303	-2.67137	6	0.036959	0.236326	NA	0.166667	0.121212	A0QRI9	A0QRI9	A0QRI9_MYCS2 Bifunctional short chain isoprenyl diphosphate synthase OS=Mycolicibacterium smegmatis (strain ATCC 700084 / mc(2)155) OX=246196 GN=MSMEG_1133 PE=3 SV=1
A0QQ56	RpoC-ALFA vs No ALFA	-1.15262	0.57621	-2.00034	6	0.0923826	0.400163	NA	0.190476	0.142857	A0QQ56	A0QQ56	A0QQ56_MYCS2 PAP2 superfamily protein OS=Mycolicibacterium smegmatis (strain ATCC 700084 / mc(2)155) OX=246196 GN=MSMEG_0633 PE=4 SV=1
A0QXC6	RpoC-ALFA vs No ALFA	-1.1579	0.485196	-2.38646	6	0.0542875	0.300773	NA	0.108333	0.00833333	A0QXC6	A0QXC6	A0QXC6_MYCS2 Uncharacterized protein OS=Mycolicibacterium smegmatis (strain ATCC 700084 / mc(2)155) OX=246196 GN=MSMEG_3253 PE=4 SV=1
A0R1C8	RpoC-ALFA vs No ALFA	-1.15994	0.58341	-1.9882	6	0.0939503	0.401874	NA	0.590278	0.0833333	A0R1C8	A0R1C8	A0R1C8_MYCS2 Diacylglycerol O-acyltransferase OS=Mycolicibacterium smegmatis (strain ATCC 700084 / mc(2)155) OX=246196 GN=MSMEG_4705 PE=3 SV=1
A0R623	RpoC-ALFA vs No ALFA	-1.16025	0.603193	-1.92351	6	0.102764	0.424521	NA	0.491667	0.116667	A0R623	A0R623	A0R623_MYCS2 Antigen 85-A OS=Mycolicibacterium smegmatis (strain ATCC 700084 / mc(2)155) OX=246196 GN=MSMEG_6398 PE=4 SV=1
A0R2Z2	RpoC-ALFA vs No ALFA	-1.16238	0.669787	-1.73545	2	0.224796	0.55309	NA	0.444444	0.0277778	A0R2Z2	A0R2Z2	A0R2Z2_MYCS2 Patatin OS=Mycolicibacterium smegmatis (strain ATCC 700084 / mc(2)155) OX=246196 GN=MSMEG_5284 PE=4 SV=1
A0QQ92	RpoC-ALFA vs No ALFA	-1.16657	1.06007	-1.10047	1	0.469574	0.70001	NA	0.666667	0.166667	A0QQ92	A0QQ92	A0QQ92_MYCS2 S-(Hydroxymethyl)glutathione dehydrogenase OS=Mycolicibacterium smegmatis (strain ATCC 700084 / mc(2)155) OX=246196 GN=MSMEG_0671 PE=3 SV=1
A0R435	RpoC-ALFA vs No ALFA	-1.16916	0.676706	-1.72772	6	0.134779	0.464774	NA	0.0740741	0.0740741	A0R435	A0R435	A0R435_MYCS2 Uncharacterized protein OS=Mycolicibacterium smegmatis (strain ATCC 700084 / mc(2)155) OX=246196 GN=MSMEG_5690 PE=4 SV=1
A0QQA1	RpoC-ALFA vs No ALFA	-1.17377	0.372133	-3.15418	6	0.01971	0.155587	NA	0.214286	0.0714286	A0QQA1	A0QQA1	A0QQA1_MYCS2 p450 heme-thiolate protein OS=Mycolicibacterium smegmatis (strain ATCC 700084 / mc(2)155) OX=246196 GN=MSMEG_0681 PE=3 SV=1
A0QVH4	RpoC-ALFA vs No ALFA	-1.17594	0.567921	-2.0706	6	0.083818	0.381692	NA	0	0	A0QVH4	A0QVH4	A0QVH4_MYCS2 Uncharacterized protein OS=Mycolicibacterium smegmatis (strain ATCC 700084 / mc(2)155) OX=246196 GN=MSMEG_2575 PE=1 SV=1
A0R0F7	RpoC-ALFA vs No ALFA	-1.17827	0.487207	-2.41841	6	0.0519754	0.292723	NA	0.255556	0.0222222	A0R0F7	A0R0F7	A0R0F7_MYCS2 Regulatory protein OS=Mycolicibacterium smegmatis (strain ATCC 700084 / mc(2)155) OX=246196 GN=MSMEG_4370 PE=4 SV=1
A0QXT5	RpoC-ALFA vs No ALFA	-1.17916	0.483404	-2.43928	6	0.0505209	0.289805	NA	0.133333	0.133333	A0QXT5	A0QXT5	A0QXT5_MYCS2 Uncharacterized protein OS=Mycolicibacterium smegmatis (strain ATCC 700084 / mc(2)155) OX=246196 GN=MSMEG_3419 PE=4 SV=1
A0R0S1	RpoC-ALFA vs No ALFA	-1.18597	0.734345	-1.615	6	0.157437	0.48928	NA	0.277778	0.111111	A0R0S1	A0R0S1	A0R0S1_MYCS2 Ferric uptake regulation protein OS=Mycolicibacterium smegmatis (strain ATCC 700084 / mc(2)155) OX=246196 GN=MSMEG_4487 PE=3 SV=1
A0QTI1	RpoC-ALFA vs No ALFA	-1.18597	0.628197	-1.8879	6	0.107966	0.433286	NA	0.479167	0.104167	A0QTI1	A0QTI1	A0QTI1_MYCS2 Selenide, water dikinase OS=Mycolicibacterium smegmatis (strain ATCC 700084 / mc(2)155) OX=246196 GN=selD PE=3 SV=1
A0R639	RpoC-ALFA vs No ALFA	-1.18638	0.199338	-5.95161	0	NA	NA	NA	0.611111	0.0555556	A0R639	A0R639	A0R639_MYCS2 Septum_form domain-containing protein OS=Mycolicibacterium smegmatis (strain ATCC 700084 / mc(2)155) OX=246196 GN=MSMEG_6414 PE=4 SV=1
A0QSB9	RpoC-ALFA vs No ALFA	-1.19589	0.66734	-1.79202	5	0.133118	0.464596	NA	0.291667	0.125	A0QSB9	MFTD	MFTD_MYCS2 Pre-mycofactocin synthase OS=Mycolicibacterium smegmatis (strain ATCC 700084 / mc(2)155) OX=246196 GN=mftD PE=1 SV=1
A0R049	RpoC-ALFA vs No ALFA	-1.20159	0.327384	-3.67027	6	0.0104509	0.10358	NA	0.285714	0	A0R049	A0R049	A0R049_MYCS2 Cytochrome aa3 subunit 3 OS=Mycolicibacterium smegmatis (strain ATCC 700084 / mc(2)155) OX=246196 GN=MSMEG_4260 PE=1 SV=1
A0R4A9	RpoC-ALFA vs No ALFA	-1.20309	1.08965	-1.10411	5	0.319827	0.622622	NA	0.111111	0.111111	A0R4A9	A0R4A9	A0R4A9_MYCS2 HTH tetR-type domain-containing protein OS=Mycolicibacterium smegmatis (strain ATCC 700084 / mc(2)155) OX=246196 GN=MSMEG_5768 PE=4 SV=1
A0R5R3	RpoC-ALFA vs No ALFA	-1.20375	0.475031	-2.53404	4	0.0643873	0.33064	NA	0.266667	0.1	A0R5R3	A0R5R3	A0R5R3_MYCS2 KanY protein OS=Mycolicibacterium smegmatis (strain ATCC 700084 / mc(2)155) OX=246196 GN=MSMEG_6282 PE=1 SV=1
A0QPG1	RpoC-ALFA vs No ALFA	-1.20573	0.558277	-2.15974	0	NA	NA	NA	0.5	0	A0QPG1	A0QPG1	A0QPG1_MYCS2 NAD dependent epimerase/dehydratase family protein OS=Mycolicibacterium smegmatis (strain ATCC 700084 / mc(2)155) OX=246196 GN=MSMEG_0386 PE=4 SV=1
A0QYQ1	RpoC-ALFA vs No ALFA	-1.20611	0.547828	-2.20162	6	0.069946	0.345661	NA	0.333333	0	A0QYQ1	A0QYQ1	A0QYQ1_MYCS2 Pseudouridine synthase OS=Mycolicibacterium smegmatis (strain ATCC 700084 / mc(2)155) OX=246196 GN=rluB PE=3 SV=1
A0R3K5	RpoC-ALFA vs No ALFA	-1.20745	0.646874	-1.86659	5	0.120941	0.448223	NA	0.380952	0.0952381	A0R3K5	A0R3K5	A0R3K5_MYCS2 Uncharacterized protein OS=Mycolicibacterium smegmatis (strain ATCC 700084 / mc(2)155) OX=246196 GN=MSMEG_5505 PE=4 SV=1
A0QW31	RpoC-ALFA vs No ALFA	-1.21467	0.495832	-2.44976	6	0.0498072	0.288147	NA	0.18254	0.047619	A0QW31	A0QW31	A0QW31_MYCS2 ATP/GTP-binding integral membrane protein OS=Mycolicibacterium smegmatis (strain ATCC 700084 / mc(2)155) OX=246196 GN=MSMEG_2788 PE=4 SV=1
A0QY81	RpoC-ALFA vs No ALFA	-1.21553	0.795989	-1.52707	6	0.177599	0.505482	NA	0.2	0.133333	A0QY81	A0QY81	A0QY81_MYCS2 FadD16 protein OS=Mycolicibacterium smegmatis (strain ATCC 700084 / mc(2)155) OX=246196 GN=MSMEG_3566 PE=4 SV=1
A0R532	RpoC-ALFA vs No ALFA	-1.22022	0.533074	-2.28903	6	0.0620267	0.328355	NA	0.0416667	0.0138889	A0R532	A0R532	A0R532_MYCS2 Cation ABC transporter, ATP-binding protein, putative OS=Mycolicibacterium smegmatis (strain ATCC 700084 / mc(2)155) OX=246196 GN=MSMEG_6046 PE=4 SV=1
A0R5V1	RpoC-ALFA vs No ALFA	-1.22616	0.515962	-2.37645	6	0.0550343	0.302045	NA	0.619048	0.142857	A0R5V1	A0R5V1	A0R5V1_MYCS2 Glycerol dehydratase large subunit OS=Mycolicibacterium smegmatis (strain ATCC 700084 / mc(2)155) OX=246196 GN=MSMEG_6321 PE=4 SV=1
A0QQX0	RpoC-ALFA vs No ALFA	-1.22722	0.505002	-2.43014	3	0.0933187	0.401642	NA	0.333333	0.166667	A0QQX0	A0QQX0	A0QQX0_MYCS2 4-carboxymuconolactone decarboxylase domain protein OS=Mycolicibacterium smegmatis (strain ATCC 700084 / mc(2)155) OX=246196 GN=pcaC PE=4 SV=1
A0QQP0	RpoC-ALFA vs No ALFA	-1.22742	0.689233	-1.78085	6	0.12523	0.453164	NA	0.19697	0.030303	A0QQP0	A0QQP0	A0QQP0_MYCS2 DLH domain-containing protein OS=Mycolicibacterium smegmatis (strain ATCC 700084 / mc(2)155) OX=246196 GN=MSMEG_0824 PE=4 SV=1
A0QUM9	RpoC-ALFA vs No ALFA	-1.23788	0.552661	-2.23986	6	0.0663598	0.333482	NA	0.277778	0.0277778	A0QUM9	A0QUM9	A0QUM9_MYCS2 Uncharacterized protein OS=Mycolicibacterium smegmatis (strain ATCC 700084 / mc(2)155) OX=246196 GN=MSMEG_2266 PE=4 SV=1
A0R237	RpoC-ALFA vs No ALFA	-1.24002	0.887537	-1.39715	4	0.23489	0.559569	NA	0.466667	0.0333333	A0R237	A0R237	A0R237_MYCS2 Rrf2 family protein (Putative transcriptional regulator) OS=Mycolicibacterium smegmatis (strain ATCC 700084 / mc(2)155) OX=246196 GN=MSMEG_4974 PE=4 SV=1
A0QSG8	RpoC-ALFA vs No ALFA	-1.24315	0.434995	-2.85785	6	0.0288829	0.203523	NA	0.0789474	0.0263158	A0QSG8	A0QSG8	A0QSG8_MYCS2 50S ribosomal protein L15 OS=Mycolicibacterium smegmatis (strain ATCC 700084 / mc(2)155) OX=246196 GN=rplO PE=1 SV=1
A0R0B3	RpoC-ALFA vs No ALFA	-1.24943	0.365536	-3.41807	6	0.0141774	0.12521	NA	0	0	A0R0B3	ACPM	ACPM_MYCS2 Meromycolate extension acyl carrier protein OS=Mycolicibacterium smegmatis (strain ATCC 700084 / mc(2)155) OX=246196 GN=acpM PE=1 SV=1
A0QV13	RpoC-ALFA vs No ALFA	-1.25044	0.562332	-2.22366	2	0.156193	0.48928	NA	0.333333	0.1	A0QV13	A0QV13	A0QV13_MYCS2 Conserved integral membrane protein OS=Mycolicibacterium smegmatis (strain ATCC 700084 / mc(2)155) OX=246196 GN=MSMEG_2411 PE=3 SV=1
A0QV36	RpoC-ALFA vs No ALFA	-1.25119	0.502802	-2.48844	6	0.0472618	0.277507	NA	0	0	A0QV36	A0QV36	A0QV36_MYCS2 SnoaL-like domain-containing protein OS=Mycolicibacterium smegmatis (strain ATCC 700084 / mc(2)155) OX=246196 GN=MSMEG_2434 PE=4 SV=1
A0R3L8	RpoC-ALFA vs No ALFA	-1.25197	0.250682	-4.99424	2	0.0378318	0.239837	NA	0.333333	0.166667	A0R3L8	A0R3L8	A0R3L8_MYCS2 Monooxygenase OS=Mycolicibacterium smegmatis (strain ATCC 700084 / mc(2)155) OX=246196 GN=MSMEG_5519 PE=4 SV=1
A0QQ39	RpoC-ALFA vs No ALFA	-1.25305	0.504124	-2.4856	6	0.0474438	0.277507	NA	0.20679	0.0925926	A0QQ39	ECCB3	ECCB3_MYCS2 ESX-3 secretion system ATPase EccB3 OS=Mycolicibacterium smegmatis (strain ATCC 700084 / mc(2)155) OX=246196 GN=eccB3 PE=1 SV=1
P10809	RpoC-ALFA vs No ALFA	-1.25362	0.335347	-3.73827	1	0.166402	0.496458	NA	0.333333	0	P10809	NA	NA
A0QX21	RpoC-ALFA vs No ALFA	-1.25668	0.549979	-2.28495	6	0.0623743	0.329218	NA	0.266667	0.0666667	A0QX21	A0QX21	A0QX21_MYCS2 Putative membrane protein OS=Mycolicibacterium smegmatis (strain ATCC 700084 / mc(2)155) OX=246196 GN=MSMEG_3144 PE=4 SV=1
A0R316	RpoC-ALFA vs No ALFA	-1.25845	0.399098	-3.15324	5	0.0252867	0.188203	NA	0.470588	0.0882353	A0R316	Y5308	Y5308_MYCS2 Seven-bladed beta-propeller protein MSMEG_5308 OS=Mycolicibacterium smegmatis (strain ATCC 700084 / mc(2)155) OX=246196 GN=MSMEG_5308 PE=1 SV=1
A0QTL3	RpoC-ALFA vs No ALFA	-1.26387	0.401814	-3.14542	6	0.0199304	0.155946	NA	0.131944	0.0416667	A0QTL3	A0QTL3	A0QTL3_MYCS2 2Fe-2S iron-sulfur cluster binding domain protein OS=Mycolicibacterium smegmatis (strain ATCC 700084 / mc(2)155) OX=246196 GN=MSMEG_1885 PE=4 SV=1
A0R5W8	RpoC-ALFA vs No ALFA	-1.26451	0.523246	-2.41666	6	0.0520992	0.292723	NA	0.194444	0.0277778	A0R5W8	A0R5W8	A0R5W8_MYCS2 Short-chain dehydrogenase/reductase SDR OS=Mycolicibacterium smegmatis (strain ATCC 700084 / mc(2)155) OX=246196 GN=MSMEG_6340 PE=4 SV=1
A0QVR8	RpoC-ALFA vs No ALFA	-1.2685	0.363754	-3.48724	3	0.0398461	0.247684	NA	0.625	0.125	A0QVR8	A0QVR8	A0QVR8_MYCS2 Hydrolase OS=Mycolicibacterium smegmatis (strain ATCC 700084 / mc(2)155) OX=246196 GN=MSMEG_2669 PE=4 SV=1
A0QQ46	RpoC-ALFA vs No ALFA	-1.27301	0.444217	-2.86574	6	0.0285861	0.203177	NA	0.0733333	0.02	A0QQ46	ECCD3	ECCD3_MYCS2 ESX-3 secretion system protein EccD3 OS=Mycolicibacterium smegmatis (strain ATCC 700084 / mc(2)155) OX=246196 GN=eccD3 PE=1 SV=1
A0QV46	RpoC-ALFA vs No ALFA	-1.29093	0.858134	-1.50434	6	0.183194	0.510653	NA	0.333333	0.142857	A0QV46	A0QV46	A0QV46_MYCS2 Dienelactone hydrolase family protein OS=Mycolicibacterium smegmatis (strain ATCC 700084 / mc(2)155) OX=246196 GN=MSMEG_2444 PE=4 SV=1
A0QX50	RpoC-ALFA vs No ALFA	-1.29277	0.77486	-1.66839	6	0.146281	0.47547	NA	0.444444	0.111111	A0QX50	A0QX50	A0QX50_MYCS2 L-asparaginase OS=Mycolicibacterium smegmatis (strain ATCC 700084 / mc(2)155) OX=246196 GN=MSMEG_3173 PE=3 SV=1
A0QP04	RpoC-ALFA vs No ALFA	-1.29503	0.445576	-2.90641	6	0.027107	0.198192	NA	0.555556	0.037037	A0QP04	A0QP04	A0QP04_MYCS2 Transcriptional regulator, TetR family protein OS=Mycolicibacterium smegmatis (strain ATCC 700084 / mc(2)155) OX=246196 GN=MSMEG_0227 PE=4 SV=1
A0QTV6	RpoC-ALFA vs No ALFA	-1.30596	0.61846	-2.11163	4	0.102302	0.424521	NA	0.333333	0.125	A0QTV6	A0QTV6	A0QTV6_MYCS2 Monooxygenase OS=Mycolicibacterium smegmatis (strain ATCC 700084 / mc(2)155) OX=246196 GN=MSMEG_1980 PE=4 SV=1
P15259;P18669	RpoC-ALFA vs No ALFA	-1.3094	0.522586	-2.50561	0	NA	NA	NA	0.5	0.166667	P15259;P18669	NA;NA	NA;NA
A0R617	RpoC-ALFA vs No ALFA	-1.31409	0.405267	-3.24253	6	0.0176309	0.144728	NA	0.716714	0	A0R617	A0R617	A0R617_MYCS2 Polyketide synthase OS=Mycolicibacterium smegmatis (strain ATCC 700084 / mc(2)155) OX=246196 GN=MSMEG_6392 PE=4 SV=1
A0R5I3	RpoC-ALFA vs No ALFA	-1.31422	1.01323	-1.29706	4	0.264366	0.585383	NA	0.7	0	A0R5I3	A0R5I3	A0R5I3_MYCS2 Penicillin-insensitive transglycosylase OS=Mycolicibacterium smegmatis (strain ATCC 700084 / mc(2)155) OX=246196 GN=MSMEG_6201 PE=4 SV=1
A0QVP3	RpoC-ALFA vs No ALFA	-1.31481	0.541135	-2.42972	3	0.0933534	0.401642	NA	0.520833	0.0625	A0QVP3	A0QVP3	A0QVP3_MYCS2 Putative hydrolase OS=Mycolicibacterium smegmatis (strain ATCC 700084 / mc(2)155) OX=246196 GN=MSMEG_2644 PE=4 SV=1
A0R2A6	RpoC-ALFA vs No ALFA	-1.31836	0.509274	-2.58871	6	0.0412833	0.254571	NA	0.440476	0.0595238	A0R2A6	A0R2A6	A0R2A6_MYCS2 ATPase OS=Mycolicibacterium smegmatis (strain ATCC 700084 / mc(2)155) OX=246196 GN=MSMEG_5044 PE=4 SV=1
A0R3D9	RpoC-ALFA vs No ALFA	-1.32155	0.704792	-1.8751	6	0.109899	0.433286	NA	0.444444	0.0333333	A0R3D9	A0R3D9	A0R3D9_MYCS2 Ribosomal RNA small subunit methyltransferase A OS=Mycolicibacterium smegmatis (strain ATCC 700084 / mc(2)155) OX=246196 GN=ksgA PE=3 SV=1
A0QSP5	RpoC-ALFA vs No ALFA	-1.32286	0.484056	-2.73286	4	0.0522887	0.292723	NA	0.430556	0.0555556	A0QSP5	A0QSP5	A0QSP5_MYCS2 Ethanolamine permease OS=Mycolicibacterium smegmatis (strain ATCC 700084 / mc(2)155) OX=246196 GN=eat PE=3 SV=1
A0QR14	RpoC-ALFA vs No ALFA	-1.32708	0.672378	-1.97371	5	0.105423	0.427443	NA	0.222222	0.0555556	A0QR14	A0QR14	A0QR14_MYCS2 HAD-superfamily protein subfamily protein IB hydrolase, TIGR01490 OS=Mycolicibacterium smegmatis (strain ATCC 700084 / mc(2)155) OX=246196 GN=MSMEG_0949 PE=3 SV=1
A0QZ38	RpoC-ALFA vs No ALFA	-1.32872	0.449056	-2.95891	6	0.0253188	0.188203	NA	0.240741	0.0185185	A0QZ38	A0QZ38	A0QZ38_MYCS2 DEAD/DEAH box helicase OS=Mycolicibacterium smegmatis (strain ATCC 700084 / mc(2)155) OX=246196 GN=MSMEG_3885 PE=4 SV=1
A0R613	RpoC-ALFA vs No ALFA	-1.3343	0.592659	-2.25138	6	0.0653168	0.330947	NA	0.357143	0.047619	A0R613	A0R613	A0R613_MYCS2 Probable arabinosyltransferase B OS=Mycolicibacterium smegmatis (strain ATCC 700084 / mc(2)155) OX=246196 GN=MSMEG_6388 PE=1 SV=1
A0R5M7	RpoC-ALFA vs No ALFA	-1.33851	0.600148	-2.23031	3	0.111965	0.433286	NA	0.333333	0.166667	A0R5M7	EGTE	EGTE_MYCS2 Probable hercynylcysteine sulfoxide lyase OS=Mycolicibacterium smegmatis (strain ATCC 700084 / mc(2)155) OX=246196 GN=egtE PE=3 SV=1
A0R2E8	RpoC-ALFA vs No ALFA	-1.33914	0.443102	-3.02218	6	0.0233316	0.176371	NA	0.224638	0.0386473	A0R2E8	A0R2E8	A0R2E8_MYCS2 Very-long-chain acyl-CoA synthetase OS=Mycolicibacterium smegmatis (strain ATCC 700084 / mc(2)155) OX=246196 GN=MSMEG_5086 PE=3 SV=1
A0R6G4	RpoC-ALFA vs No ALFA	-1.33977	0.333244	-4.02038	1	0.155199	0.48928	NA	0.7	0.1	A0R6G4	A0R6G4	A0R6G4_MYCS2 Virulence factor Mce family protein OS=Mycolicibacterium smegmatis (strain ATCC 700084 / mc(2)155) OX=246196 GN=MSMEG_6540 PE=4 SV=1
A0QQQ8	RpoC-ALFA vs No ALFA	-1.34003	2.90861	-0.460711	1	0.725155	0.836249	NA	0.333333	0.166667	A0QQQ8	A0QQQ8	A0QQQ8_MYCS2 Multisubunit Na+/H+ antiporter, G subunit OS=Mycolicibacterium smegmatis (strain ATCC 700084 / mc(2)155) OX=246196 GN=MSMEG_0843 PE=4 SV=1
A0QNF7	RpoC-ALFA vs No ALFA	-1.34038	0.775267	-1.72893	6	0.134553	0.464774	NA	0	0	A0QNF7	A0QNF7	A0QNF7_MYCS2 Uncharacterized protein OS=Mycolicibacterium smegmatis (strain ATCC 700084 / mc(2)155) OX=246196 GN=MSMEG_0025 PE=4 SV=1
A0QYL7	RpoC-ALFA vs No ALFA	-1.34334	0.639322	-2.1012	5	0.0896166	0.395825	NA	0.222222	0.0555556	A0QYL7	A0QYL7	A0QYL7_MYCS2 3-alpha-hydroxysteroid dehydrogenase OS=Mycolicibacterium smegmatis (strain ATCC 700084 / mc(2)155) OX=246196 GN=MSMEG_3704 PE=4 SV=1
A0R1X7	RpoC-ALFA vs No ALFA	-1.34923	0.477069	-2.82817	6	0.0300298	0.206846	NA	0.15	0.05	A0R1X7	A0R1X7	A0R1X7_MYCS2 ATP-dependent Clp protease adapter protein ClpS OS=Mycolicibacterium smegmatis (strain ATCC 700084 / mc(2)155) OX=246196 GN=clpS PE=3 SV=1
A0QNT2	RpoC-ALFA vs No ALFA	-1.35003	0.516886	-2.61185	6	0.0400211	0.247909	NA	0.2	0	A0QNT2	A0QNT2	A0QNT2_MYCS2 Pyruvate kinase OS=Mycolicibacterium smegmatis (strain ATCC 700084 / mc(2)155) OX=246196 GN=pyk PE=3 SV=1
A0R0T0	RpoC-ALFA vs No ALFA	-1.3615	2.15602	-0.631486	3	0.572558	0.759899	NA	0.333333	0	A0R0T0	YBEY	YBEY_MYCS2 Endoribonuclease YbeY OS=Mycolicibacterium smegmatis (strain ATCC 700084 / mc(2)155) OX=246196 GN=ybeY PE=1 SV=1
A0QV18	RpoC-ALFA vs No ALFA	-1.36278	0.476911	-2.85751	6	0.0288959	0.203523	NA	0.222222	0.0555556	A0QV18	A0QV18	A0QV18_MYCS2 Uncharacterized protein OS=Mycolicibacterium smegmatis (strain ATCC 700084 / mc(2)155) OX=246196 GN=MSMEG_2416 PE=4 SV=1
A0QRA8	RpoC-ALFA vs No ALFA	-1.36405	0.429607	-3.17511	6	0.0191941	0.152867	NA	0.131111	0.0222222	A0QRA8	A0QRA8	A0QRA8_MYCS2 Methyltransferase, UbiE/COQ5 family protein OS=Mycolicibacterium smegmatis (strain ATCC 700084 / mc(2)155) OX=246196 GN=MSMEG_1049 PE=4 SV=1
A0R181	RpoC-ALFA vs No ALFA	-1.36426	0.521728	-2.61488	5	0.0473898	0.277507	NA	0.240741	0.0185185	A0R181	A0R181	A0R181_MYCS2 Sugar ABC transporter ATP-binding protein OS=Mycolicibacterium smegmatis (strain ATCC 700084 / mc(2)155) OX=246196 GN=MSMEG_4656 PE=4 SV=1
A0QU12	RpoC-ALFA vs No ALFA	-1.36666	0.467093	-2.92589	6	0.0264279	0.195247	NA	0.313333	0.0466667	A0QU12	A0QU12	A0QU12_MYCS2 Monooxygenase, flavin-binding family protein OS=Mycolicibacterium smegmatis (strain ATCC 700084 / mc(2)155) OX=246196 GN=MSMEG_2038 PE=3 SV=1
A0QQS6	RpoC-ALFA vs No ALFA	-1.36724	0.40293	-3.39324	4	0.0274478	0.199865	NA	0.388889	0.222222	A0QQS6	PSD	PSD_MYCS2 Phosphatidylserine decarboxylase proenzyme OS=Mycolicibacterium smegmatis (strain ATCC 700084 / mc(2)155) OX=246196 GN=psd PE=3 SV=1
A0R6D9	RpoC-ALFA vs No ALFA	-1.37369	0.481316	-2.85402	6	0.0290283	0.203523	NA	0.46875	0.03125	A0R6D9	MAK	MAK_MYCS2 Maltokinase OS=Mycolicibacterium smegmatis (strain ATCC 700084 / mc(2)155) OX=246196 GN=mak PE=1 SV=1
A0QTP3	RpoC-ALFA vs No ALFA	-1.37643	0.450534	-3.05511	5	0.028259	0.202466	NA	0	0	A0QTP3	RSHA	RSHA_MYCS2 Anti-sigma factor RshA OS=Mycolicibacterium smegmatis (strain ATCC 700084 / mc(2)155) OX=246196 GN=rshA PE=1 SV=1
A0QW17	RpoC-ALFA vs No ALFA	-1.38082	0.420249	-3.28572	6	0.0167029	0.140333	NA	0.194444	0.0277778	A0QW17	A0QW17	A0QW17_MYCS2 Diguanylate cyclase (Ggdef) domain protein OS=Mycolicibacterium smegmatis (strain ATCC 700084 / mc(2)155) OX=246196 GN=MSMEG_2774 PE=4 SV=1
A0R1R5	RpoC-ALFA vs No ALFA	-1.38817	0.393221	-3.53026	6	0.0123638	0.1138	NA	0.231481	0.00925926	A0R1R5	A0R1R5	A0R1R5_MYCS2 Transcriptional regulator, TetR family protein OS=Mycolicibacterium smegmatis (strain ATCC 700084 / mc(2)155) OX=246196 GN=MSMEG_4847 PE=4 SV=1
A0R1G6	RpoC-ALFA vs No ALFA	-1.39133	1.10726	-1.25655	3	0.297854	0.608674	NA	0.533333	0	A0R1G6	A0R1G6	A0R1G6_MYCS2 ErfK/YbiS/YcfS/YnhG family protein OS=Mycolicibacterium smegmatis (strain ATCC 700084 / mc(2)155) OX=246196 GN=MSMEG_4745 PE=4 SV=1
A0QUP1	RpoC-ALFA vs No ALFA	-1.39677	1.03006	-1.356	5	0.233121	0.558989	NA	0.566667	0.0666667	A0QUP1	DNLI	DNLI_MYCS2 DNA ligase B OS=Mycolicibacterium smegmatis (strain ATCC 700084 / mc(2)155) OX=246196 GN=ligB PE=3 SV=1
A0QP97	RpoC-ALFA vs No ALFA	-1.39822	0.526716	-2.6546	6	0.0377954	0.239837	NA	0.229167	0.0416667	A0QP97	A0QP97	A0QP97_MYCS2 Transcriptional regulator OS=Mycolicibacterium smegmatis (strain ATCC 700084 / mc(2)155) OX=246196 GN=MSMEG_0321 PE=4 SV=1
A0QYB3	RpoC-ALFA vs No ALFA	-1.40121	0.589081	-2.37864	4	0.0761019	0.360122	NA	0.366667	0.133333	A0QYB3	XYPA	XYPA_MYCS2 Xylitol-binding protein OS=Mycolicibacterium smegmatis (strain ATCC 700084 / mc(2)155) OX=246196 GN=xypA PE=1 SV=1
A0QU54	RpoC-ALFA vs No ALFA	-1.40533	0.852384	-1.6487	6	0.150305	0.482663	NA	0.25463	0.0694444	A0QU54	A0QU54	A0QU54_MYCS2 Putative acyl-CoA dehydrogenase OS=Mycolicibacterium smegmatis (strain ATCC 700084 / mc(2)155) OX=246196 GN=MSMEG_2081 PE=3 SV=1
A0R0D8	RpoC-ALFA vs No ALFA	-1.40654	0.546445	-2.57398	5	0.0497941	0.288147	NA	0.111111	0.111111	A0R0D8	A0R0D8	A0R0D8_MYCS2 Putative oxidoreductase YjgI OS=Mycolicibacterium smegmatis (strain ATCC 700084 / mc(2)155) OX=246196 GN=MSMEG_4351 PE=4 SV=1
A0R4Q8	RpoC-ALFA vs No ALFA	-1.41135	0.811499	-1.73918	5	0.142495	0.472511	NA	0.111111	0.111111	A0R4Q8	A0R4Q8	A0R4Q8_MYCS2 FMN-dependent monooxygenase OS=Mycolicibacterium smegmatis (strain ATCC 700084 / mc(2)155) OX=246196 GN=MSMEG_5920 PE=4 SV=1
A0R200	RpoC-ALFA vs No ALFA	-1.41158	0.46186	-3.05629	6	0.0223308	0.171716	NA	0.121667	0.025	A0R200	ATPB	ATPB_MYCS2 ATP synthase subunit beta OS=Mycolicibacterium smegmatis (strain ATCC 700084 / mc(2)155) OX=246196 GN=atpD PE=1 SV=1
A0QWF7	RpoC-ALFA vs No ALFA	-1.41903	0.468523	-3.02874	6	0.0231355	0.175633	NA	0.215686	0.0294118	A0QWF7	A0QWF7	A0QWF7_MYCS2 Glycine betaine/carnitine/choline transport ATP-binding protein opuCA OS=Mycolicibacterium smegmatis (strain ATCC 700084 / mc(2)155) OX=246196 GN=MSMEG_2926 PE=3 SV=1
A0QV32	RpoC-ALFA vs No ALFA	-1.42516	0.5326	-2.67586	6	0.0367385	0.235761	NA	0.243902	0.00948509	A0QV32	A0QV32	A0QV32_MYCS2 Signal recognition particle protein OS=Mycolicibacterium smegmatis (strain ATCC 700084 / mc(2)155) OX=246196 GN=ffh PE=3 SV=1
A0R0N6	RpoC-ALFA vs No ALFA	-1.43234	0.559517	-2.55996	6	0.042911	0.259503	NA	0.270833	0.0208333	A0R0N6	A0R0N6	A0R0N6_MYCS2 Alpha/beta hydrolase OS=Mycolicibacterium smegmatis (strain ATCC 700084 / mc(2)155) OX=246196 GN=MSMEG_4450 PE=4 SV=1
A0R4T0	RpoC-ALFA vs No ALFA	-1.43665	1.01326	-1.41785	3	0.251254	0.577625	NA	0.222222	0.0555556	A0R4T0	A0R4T0	A0R4T0_MYCS2 Putative peroxisomal multifunctional enzyme type 2 OS=Mycolicibacterium smegmatis (strain ATCC 700084 / mc(2)155) OX=246196 GN=MSMEG_5943 PE=3 SV=1
A0QNL0	RpoC-ALFA vs No ALFA	-1.43729	0.994692	-1.44496	6	0.198595	0.530361	NA	0.216667	0	A0QNL0	ECCE1	ECCE1_MYCS2 ESX-1 secretion system protein EccE1 OS=Mycolicibacterium smegmatis (strain ATCC 700084 / mc(2)155) OX=246196 GN=eccE1 PE=3 SV=1
A0QQ48	RpoC-ALFA vs No ALFA	-1.43747	0.439466	-3.27095	6	0.0170139	0.141836	NA	0.0852713	0.0155039	A0QQ48	ECCE3	ECCE3_MYCS2 ESX-3 secretion system protein EccE3 OS=Mycolicibacterium smegmatis (strain ATCC 700084 / mc(2)155) OX=246196 GN=eccE3 PE=1 SV=1
A0R2P3	RpoC-ALFA vs No ALFA	-1.44015	0.00276733	-520.413	0	NA	NA	NA	0.555556	0.0555556	A0R2P3	A0R2P3	A0R2P3_MYCS2 Enoyl-CoA hydratase PaaB OS=Mycolicibacterium smegmatis (strain ATCC 700084 / mc(2)155) OX=246196 GN=MSMEG_5185 PE=4 SV=1
A0QZ41	RpoC-ALFA vs No ALFA	-1.44036	0.42403	-3.39684	6	0.0145525	0.12789	NA	0	0	A0QZ41	A0QZ41	A0QZ41_MYCS2 Uncharacterized protein OS=Mycolicibacterium smegmatis (strain ATCC 700084 / mc(2)155) OX=246196 GN=MSMEG_3888 PE=4 SV=1
A0QSB2	RpoC-ALFA vs No ALFA	-1.44095	0.475285	-3.03177	6	0.0230454	0.175633	NA	0.113333	0.0533333	A0QSB2	A0QSB2	A0QSB2_MYCS2 Glyoxalase family protein OS=Mycolicibacterium smegmatis (strain ATCC 700084 / mc(2)155) OX=246196 GN=MSMEG_1417 PE=4 SV=1
A0QUZ5	RpoC-ALFA vs No ALFA	-1.44162	0.74829	-1.92656	6	0.102331	0.424521	NA	0.347222	0.0555556	A0QUZ5	A0QUZ5	A0QUZ5_MYCS2 Glycerol-3-phosphate dehydrogenase [NAD(P)+] OS=Mycolicibacterium smegmatis (strain ATCC 700084 / mc(2)155) OX=246196 GN=gpsA PE=3 SV=1
A0R1D0	RpoC-ALFA vs No ALFA	-1.44564	0.925333	-1.56229	4	0.193252	0.526353	NA	0.388889	0.222222	A0R1D0	A0R1D0	A0R1D0_MYCS2 Putative methyltransferase OS=Mycolicibacterium smegmatis (strain ATCC 700084 / mc(2)155) OX=246196 GN=MSMEG_4708 PE=4 SV=1
A0R112	RpoC-ALFA vs No ALFA	-1.4503	0.291804	-4.97011	1	0.126402	0.455612	NA	0.416667	0.25	A0R112	NADD	NADD_MYCS2 Probable nicotinate-nucleotide adenylyltransferase OS=Mycolicibacterium smegmatis (strain ATCC 700084 / mc(2)155) OX=246196 GN=nadD PE=3 SV=2
A0QTG9	RpoC-ALFA vs No ALFA	-1.45612	0.901551	-1.61513	5	0.167205	0.496458	NA	0.366667	0	A0QTG9	A0QTG9	A0QTG9_MYCS2 Secreted protein OS=Mycolicibacterium smegmatis (strain ATCC 700084 / mc(2)155) OX=246196 GN=MSMEG_1837 PE=4 SV=1
A0QW22	RpoC-ALFA vs No ALFA	-1.45752	0.383287	-3.80267	6	0.00893982	0.0909993	NA	0.333333	0	A0QW22	A0QW22	A0QW22_MYCS2 Uncharacterized protein OS=Mycolicibacterium smegmatis (strain ATCC 700084 / mc(2)155) OX=246196 GN=MSMEG_2779 PE=4 SV=1
A0QQI1	RpoC-ALFA vs No ALFA	-1.45887	0.492526	-2.96201	5	0.0314456	0.212422	NA	0.194444	0.0277778	A0QQI1	A0QQI1	A0QQI1_MYCS2 Antibiotic transporter OS=Mycolicibacterium smegmatis (strain ATCC 700084 / mc(2)155) OX=246196 GN=MSMEG_0763 PE=4 SV=1
A0R060	RpoC-ALFA vs No ALFA	-1.46137	0.562413	-2.59839	4	0.0601498	0.323215	NA	0.222222	0.0555556	A0R060	A0R060	A0R060_MYCS2 Uncharacterized protein OS=Mycolicibacterium smegmatis (strain ATCC 700084 / mc(2)155) OX=246196 GN=MSMEG_4271 PE=4 SV=1
A0R689	RpoC-ALFA vs No ALFA	-1.46306	0.45355	-3.2258	1	0.191372	0.522828	NA	0.555556	0.0555556	A0R689	A0R689	A0R689_MYCS2 4HBT domain-containing protein OS=Mycolicibacterium smegmatis (strain ATCC 700084 / mc(2)155) OX=246196 GN=MSMEG_6464 PE=4 SV=1
A0QUI9	RpoC-ALFA vs No ALFA	-1.46744	0.618342	-2.37319	6	0.0552793	0.302045	NA	0.0555556	0.0555556	A0QUI9	A0QUI9	A0QUI9_MYCS2 Transcriptional regulator, TetR family protein OS=Mycolicibacterium smegmatis (strain ATCC 700084 / mc(2)155) OX=246196 GN=MSMEG_2225 PE=4 SV=1
A0R595	RpoC-ALFA vs No ALFA	-1.46894	0.509949	-2.88057	6	0.0280369	0.201685	NA	0.111111	0.0277778	A0R595	A0R595	A0R595_MYCS2 Uncharacterized protein OS=Mycolicibacterium smegmatis (strain ATCC 700084 / mc(2)155) OX=246196 GN=MSMEG_6112 PE=4 SV=1
A0QXX3	RpoC-ALFA vs No ALFA	-1.4793	0.45852	-3.22624	6	0.0179953	0.144728	NA	0.211111	0.0185185	A0QXX3	A0QXX3	A0QXX3_MYCS2 DoxD family protein/pyridine nucleotide-disulfide oxidoreductase OS=Mycolicibacterium smegmatis (strain ATCC 700084 / mc(2)155) OX=246196 GN=MSMEG_3457 PE=4 SV=1
A0QWZ8	RpoC-ALFA vs No ALFA	-1.47985	1.68238	-0.879616	2	0.471845	0.700786	NA	0.222222	0.0555556	A0QWZ8	A0QWZ8	A0QWZ8_MYCS2 DNA-binding protein OS=Mycolicibacterium smegmatis (strain ATCC 700084 / mc(2)155) OX=246196 GN=MSMEG_3121 PE=4 SV=1
A0QV37	RpoC-ALFA vs No ALFA	-1.49033	0.564478	-2.64019	6	0.0385306	0.242892	NA	0.0402299	0.00574713	A0QV37	RS16	RS16_MYCS2 30S ribosomal protein S16 OS=Mycolicibacterium smegmatis (strain ATCC 700084 / mc(2)155) OX=246196 GN=rpsP PE=1 SV=1
A0QYE6	RpoC-ALFA vs No ALFA	-1.49766	0.875255	-1.71112	1	0.336696	0.630145	NA	0.574074	0.0740741	A0QYE6	A0QYE6	A0QYE6_MYCS2 Integral membrane protein OS=Mycolicibacterium smegmatis (strain ATCC 700084 / mc(2)155) OX=246196 GN=MSMEG_3631 PE=3 SV=1
A0QQZ8	RpoC-ALFA vs No ALFA	-1.50718	0.497176	-3.03148	6	0.023054	0.175633	NA	0.333333	0.0740741	A0QQZ8	MSHA	MSHA_MYCS2 D-inositol 3-phosphate glycosyltransferase OS=Mycolicibacterium smegmatis (strain ATCC 700084 / mc(2)155) OX=246196 GN=mshA PE=1 SV=1
A0R665	RpoC-ALFA vs No ALFA	-1.53105	0.461191	-3.31978	6	0.0160088	0.136649	NA	0.175439	0.0555556	A0R665	ETHA	ETHA_MYCS2 FAD-containing monooxygenase EthA OS=Mycolicibacterium smegmatis (strain ATCC 700084 / mc(2)155) OX=246196 GN=ethA PE=3 SV=1
A0QW47	RpoC-ALFA vs No ALFA	-1.53475	0.714171	-2.149	6	0.0752097	0.356966	NA	0.283333	0.0333333	A0QW47	A0QW47	A0QW47_MYCS2 Two-component system sensor kinase OS=Mycolicibacterium smegmatis (strain ATCC 700084 / mc(2)155) OX=246196 GN=MSMEG_2804 PE=4 SV=1
A0QSD8	RpoC-ALFA vs No ALFA	-1.54516	0.894396	-1.7276	6	0.134801	0.464774	NA	0.291667	0.0625	A0QSD8	RL16	RL16_MYCS2 50S ribosomal protein L16 OS=Mycolicibacterium smegmatis (strain ATCC 700084 / mc(2)155) OX=246196 GN=rplP PE=1 SV=1
A0R659	RpoC-ALFA vs No ALFA	-1.54594	0.709428	-2.17913	4	0.0948368	0.401874	NA	0.4	0.0333333	A0R659	A0R659	A0R659_MYCS2 Uncharacterized protein OS=Mycolicibacterium smegmatis (strain ATCC 700084 / mc(2)155) OX=246196 GN=MSMEG_6434 PE=4 SV=1
A0R015	RpoC-ALFA vs No ALFA	-1.5488	0.679003	-2.281	6	0.0627139	0.329249	NA	0.138889	0.138889	A0R015	MURC	MURC_MYCS2 UDP-N-acetylmuramate--L-alanine ligase OS=Mycolicibacterium smegmatis (strain ATCC 700084 / mc(2)155) OX=246196 GN=murC PE=3 SV=1
Q6P2D0	RpoC-ALFA vs No ALFA	-1.54908	0.347737	-4.45475	0	NA	NA	NA	0.333333	0	Q6P2D0	NA	NA
A0QVF3	RpoC-ALFA vs No ALFA	-1.55694	0.448279	-3.47314	6	0.0132529	0.118216	NA	0.333333	0.0833333	A0QVF3	A0QVF3	A0QVF3_MYCS2 Phosphotransferase enzyme family protein OS=Mycolicibacterium smegmatis (strain ATCC 700084 / mc(2)155) OX=246196 GN=MSMEG_2554 PE=4 SV=1
A0QVI8	RpoC-ALFA vs No ALFA	-1.55754	0.479052	-3.2513	6	0.017438	0.144025	NA	0.277778	0.0277778	A0QVI8	A0QVI8	A0QVI8_MYCS2 Uncharacterized protein OS=Mycolicibacterium smegmatis (strain ATCC 700084 / mc(2)155) OX=246196 GN=MSMEG_2589 PE=4 SV=1
A0QQ47	RpoC-ALFA vs No ALFA	-1.56167	0.406478	-3.84195	6	0.00853957	0.0896152	NA	0.0222222	0.0222222	A0QQ47	A0QQ47	A0QQ47_MYCS2 Subtilase family protein OS=Mycolicibacterium smegmatis (strain ATCC 700084 / mc(2)155) OX=246196 GN=MSMEG_0624 PE=1 SV=1
A0R6V7	RpoC-ALFA vs No ALFA	-1.56591	1.05407	-1.48558	5	0.197526	0.530361	NA	0.433333	0	A0R6V7	A0R6V7	A0R6V7_MYCS2 Aldehyde dehydrogenase (NAD(+)) OS=Mycolicibacterium smegmatis (strain ATCC 700084 / mc(2)155) OX=246196 GN=MSMEG_6687 PE=3 SV=1
A0QNZ9	RpoC-ALFA vs No ALFA	-1.5667	0.469796	-3.33486	6	0.0157116	0.134757	NA	0.541667	0.0416667	A0QNZ9	A0QNZ9	A0QNZ9_MYCS2 DUF2786 domain-containing protein OS=Mycolicibacterium smegmatis (strain ATCC 700084 / mc(2)155) OX=246196 GN=MSMEG_0222 PE=4 SV=1
A0R0W7	RpoC-ALFA vs No ALFA	-1.56925	0.248496	-6.31502	0	NA	NA	NA	0.583333	0.0833333	A0R0W7	A0R0W7	A0R0W7_MYCS2 Sulfate-binding protein OS=Mycolicibacterium smegmatis (strain ATCC 700084 / mc(2)155) OX=246196 GN=MSMEG_4533 PE=4 SV=1
A0R2T6	RpoC-ALFA vs No ALFA	-1.58367	0.667628	-2.37208	6	0.0553635	0.302045	NA	0.194444	0.0277778	A0R2T6	A0R2T6	A0R2T6_MYCS2 3-beta hydroxysteroid dehydrogenase/isomerase family protein OS=Mycolicibacterium smegmatis (strain ATCC 700084 / mc(2)155) OX=246196 GN=MSMEG_5228 PE=4 SV=1
A0R5U2	RpoC-ALFA vs No ALFA	-1.58812	0.587527	-2.70306	6	0.0354314	0.230692	NA	0.393939	0.106061	A0R5U2	A0R5U2	A0R5U2_MYCS2 Cytochrome P450 107B1 OS=Mycolicibacterium smegmatis (strain ATCC 700084 / mc(2)155) OX=246196 GN=MSMEG_6312 PE=1 SV=1
A0R1H2	RpoC-ALFA vs No ALFA	-1.60161	0.453725	-3.52991	6	0.0123691	0.1138	NA	0.22619	0.0833333	A0R1H2	A0R1H2	A0R1H2_MYCS2 Uncharacterized protein OS=Mycolicibacterium smegmatis (strain ATCC 700084 / mc(2)155) OX=246196 GN=MSMEG_4752 PE=4 SV=1
A0QPE6	RpoC-ALFA vs No ALFA	-1.61049	0.410151	-3.92658	6	0.00774313	0.0847469	NA	0.321429	0.0833333	A0QPE6	A0QPE6	A0QPE6_MYCS2 MaoC like domain protein OS=Mycolicibacterium smegmatis (strain ATCC 700084 / mc(2)155) OX=246196 GN=MSMEG_0371 PE=3 SV=1
A0QXC8	RpoC-ALFA vs No ALFA	-1.63698	0.374059	-4.37625	6	0.00468717	0.0564994	NA	0.181818	0.0454545	A0QXC8	A0QXC8	A0QXC8_MYCS2 DoxX subfamily protein, putative OS=Mycolicibacterium smegmatis (strain ATCC 700084 / mc(2)155) OX=246196 GN=MSMEG_3255 PE=4 SV=1
A0R0U6	RpoC-ALFA vs No ALFA	-1.65512	0.42241	-3.91827	6	0.00781754	0.0850396	NA	0.130802	0.035865	A0R0U6	A0R0U6	A0R0U6_MYCS2 Polyketide synthetase mbtd OS=Mycolicibacterium smegmatis (strain ATCC 700084 / mc(2)155) OX=246196 GN=MSMEG_4512 PE=4 SV=1
A0QQ42	RpoC-ALFA vs No ALFA	-1.65811	0.52148	-3.17962	6	0.0190851	0.152681	NA	0.131579	0.0350877	A0QQ42	A0QQ42	A0QQ42_MYCS2 Ppe family protein OS=Mycolicibacterium smegmatis (strain ATCC 700084 / mc(2)155) OX=246196 GN=MSMEG_0619 PE=3 SV=1
A0R311	RpoC-ALFA vs No ALFA	-1.65957	0.445862	-3.72216	3	0.0337567	0.222221	NA	0.448718	0.0384615	A0R311	A0R311	A0R311_MYCS2 Sodium/proline symporter OS=Mycolicibacterium smegmatis (strain ATCC 700084 / mc(2)155) OX=246196 GN=putP PE=3 SV=1
A0QWV8	RpoC-ALFA vs No ALFA	-1.67273	0.541423	-3.08951	6	0.0214014	0.165281	NA	0.0185185	0.0185185	A0QWV8	A0QWV8	A0QWV8_MYCS2 Putative gluconeogenesis factor OS=Mycolicibacterium smegmatis (strain ATCC 700084 / mc(2)155) OX=246196 GN=MSMEG_3080 PE=3 SV=1
A0QXB0	RpoC-ALFA vs No ALFA	-1.67427	0.426198	-3.92839	6	0.00772699	0.0847469	NA	0.287879	0.0757576	A0QXB0	A0QXB0	A0QXB0_MYCS2 ABC-type amino acid transport system, secreted component OS=Mycolicibacterium smegmatis (strain ATCC 700084 / mc(2)155) OX=246196 GN=MSMEG_3235 PE=3 SV=1
A0R714	RpoC-ALFA vs No ALFA	-1.68926	1.17521	-1.43741	6	0.200636	0.531254	NA	0.555556	0.222222	A0R714	A0R714	A0R714_MYCS2 Oxidoreductase FAD/NAD OS=Mycolicibacterium smegmatis (strain ATCC 700084 / mc(2)155) OX=246196 GN=MSMEG_6744 PE=4 SV=1
A0QYJ8	RpoC-ALFA vs No ALFA	-1.69842	0.359816	-4.72023	3	0.0180098	0.144728	NA	0.361111	0.0277778	A0QYJ8	A0QYJ8	A0QYJ8_MYCS2 Uncharacterized protein OS=Mycolicibacterium smegmatis (strain ATCC 700084 / mc(2)155) OX=246196 GN=MSMEG_3683 PE=4 SV=1
A0QWX0	RpoC-ALFA vs No ALFA	-1.70198	0.395177	-4.30689	2	0.0499089	0.288147	NA	0.611111	0.277778	A0QWX0	A0QWX0	A0QWX0_MYCS2 Putative sugar kinase protein OS=Mycolicibacterium smegmatis (strain ATCC 700084 / mc(2)155) OX=246196 GN=MSMEG_3093 PE=3 SV=1
A0QNI3	RpoC-ALFA vs No ALFA	-1.70846	0.446063	-3.83009	5	0.0122465	0.1138	NA	0	0	A0QNI3	A0QNI3	A0QNI3_MYCS2 ISMsm2, transposase OS=Mycolicibacterium smegmatis (strain ATCC 700084 / mc(2)155) OX=246196 GN=MSMEG_0054 PE=4 SV=1
A0QXL4	RpoC-ALFA vs No ALFA	-1.74063	0.459078	-3.79158	3	0.0321884	0.215072	NA	0.333333	0.166667	A0QXL4	A0QXL4	A0QXL4_MYCS2 Transcriptional regulator, GntR family protein OS=Mycolicibacterium smegmatis (strain ATCC 700084 / mc(2)155) OX=246196 GN=MSMEG_3345 PE=4 SV=1
A0QYF3	RpoC-ALFA vs No ALFA	-1.75369	0.616055	-2.84664	0	NA	NA	NA	0.416667	0.0833333	A0QYF3	A0QYF3	A0QYF3_MYCS2 CBS domain protein OS=Mycolicibacterium smegmatis (strain ATCC 700084 / mc(2)155) OX=246196 GN=MSMEG_3638 PE=4 SV=1
A0QRJ0	RpoC-ALFA vs No ALFA	-1.75556	0.98006	-1.79128	2	0.215127	0.541961	NA	0.416667	0.0833333	A0QRJ0	HTPX	HTPX_MYCS2 Protease HtpX homolog OS=Mycolicibacterium smegmatis (strain ATCC 700084 / mc(2)155) OX=246196 GN=htpX PE=3 SV=1
A0R4V5	RpoC-ALFA vs No ALFA	-1.76252	0.194948	-9.041	0	NA	NA	NA	0.361111	0.0277778	A0R4V5	A0R4V5	A0R4V5_MYCS2 Glucose-methanol-choline oxidoreductase OS=Mycolicibacterium smegmatis (strain ATCC 700084 / mc(2)155) OX=246196 GN=MSMEG_5967 PE=4 SV=1
A0QZ36	RpoC-ALFA vs No ALFA	-1.77291	1.57874	-1.12299	4	0.324286	0.625434	NA	0.5	0.166667	A0QZ36	A0QZ36	A0QZ36_MYCS2 5'-3' exonuclease OS=Mycolicibacterium smegmatis (strain ATCC 700084 / mc(2)155) OX=246196 GN=MSMEG_3883 PE=4 SV=1
A0R5Z2	RpoC-ALFA vs No ALFA	-1.7775	0.950131	-1.8708	6	0.110556	0.433286	NA	0.47619	0.0952381	A0R5Z2	GLFT1	GLFT1_MYCS2 Galactofuranosyltransferase GlfT1 OS=Mycolicibacterium smegmatis (strain ATCC 700084 / mc(2)155) OX=246196 GN=glfT1 PE=1 SV=1
A0QNH4	RpoC-ALFA vs No ALFA	-1.77913	0.506621	-3.51176	6	0.0126443	0.11529	NA	0.294118	0.0588235	A0QNH4	SAEA	SAEA_MYCS2 Putative ESX-1 scaffolding and assembly protein SaeA OS=Mycolicibacterium smegmatis (strain ATCC 700084 / mc(2)155) OX=246196 GN=saeA PE=4 SV=1
A0R610	RpoC-ALFA vs No ALFA	-1.78021	0.531305	-3.35064	6	0.0154072	0.132785	NA	0.037037	0.037037	A0R610	DPRE2	DPRE2_MYCS2 Decaprenylphosphoryl-2-keto-beta-D-erythro-pentose reductase OS=Mycolicibacterium smegmatis (strain ATCC 700084 / mc(2)155) OX=246196 GN=dprE2 PE=1 SV=1
A0QQY8	RpoC-ALFA vs No ALFA	-1.79279	0.344438	-5.20498	4	0.00649394	0.073324	NA	0.583333	0.0208333	A0QQY8	A0QQY8	A0QQY8_MYCS2 Uncharacterized protein OS=Mycolicibacterium smegmatis (strain ATCC 700084 / mc(2)155) OX=246196 GN=MSMEG_0923 PE=4 SV=1
A0QNQ5	RpoC-ALFA vs No ALFA	-1.8325	0.360104	-5.0888	1	0.123528	0.450421	NA	0.472222	0.0555556	A0QNQ5	A0QNQ5	A0QNQ5_MYCS2 Oxidoreductase, zinc-binding dehydrogenase family protein OS=Mycolicibacterium smegmatis (strain ATCC 700084 / mc(2)155) OX=246196 GN=MSMEG_0127 PE=4 SV=1
A0QYI2	RpoC-ALFA vs No ALFA	-1.84258	0.437086	-4.2156	6	0.00558838	0.0660243	NA	0.222222	0.0833333	A0QYI2	A0QYI2	A0QYI2_MYCS2 Carboxylic ester hydrolase OS=Mycolicibacterium smegmatis (strain ATCC 700084 / mc(2)155) OX=246196 GN=MSMEG_3667 PE=3 SV=1
A0QYD6	RpoC-ALFA vs No ALFA	-1.85445	0.471757	-3.93094	6	0.00770437	0.0847469	NA	0.175141	0.0367232	A0QYD6	A0QYD6	A0QYD6_MYCS2 NADH dehydrogenase OS=Mycolicibacterium smegmatis (strain ATCC 700084 / mc(2)155) OX=246196 GN=ndh PE=4 SV=1
A0QTM1	RpoC-ALFA vs No ALFA	-1.85555	0.502485	-3.69275	4	0.0209682	0.16264	NA	0.5	0.333333	A0QTM1	A0QTM1	A0QTM1_MYCS2 UbiE/COQ5 methyltransferase OS=Mycolicibacterium smegmatis (strain ATCC 700084 / mc(2)155) OX=246196 GN=MSMEG_1893 PE=4 SV=1
A0R2C3	RpoC-ALFA vs No ALFA	-1.87034	0.569667	-3.28322	6	0.016755	0.140333	NA	0.285714	0.047619	A0R2C3	A0R2C3	A0R2C3_MYCS2 Bacterial extracellular solute-binding protein OS=Mycolicibacterium smegmatis (strain ATCC 700084 / mc(2)155) OX=246196 GN=MSMEG_5061 PE=1 SV=1
A0R3P3	RpoC-ALFA vs No ALFA	-1.88264	0.572619	-3.28776	6	0.0166602	0.140333	NA	0.326087	0.057971	A0R3P3	A0R3P3	A0R3P3_MYCS2 Oxidoreductase, short chain dehydrogenase/reductase family protein OS=Mycolicibacterium smegmatis (strain ATCC 700084 / mc(2)155) OX=246196 GN=MSMEG_5544 PE=3 SV=1
A0QUG6	RpoC-ALFA vs No ALFA	-1.88281	0.813311	-2.31499	3	0.103557	0.425682	NA	0.444444	0.111111	A0QUG6	A0QUG6	A0QUG6_MYCS2 Formyltetrahydrofolate deformylase OS=Mycolicibacterium smegmatis (strain ATCC 700084 / mc(2)155) OX=246196 GN=purU PE=3 SV=1
A0QR39	RpoC-ALFA vs No ALFA	-1.88477	0.401409	-4.6954	6	0.00334207	0.0441649	NA	0.17619	0.0333333	A0QR39	A0QR39	A0QR39_MYCS2 CbiA domain-containing protein OS=Mycolicibacterium smegmatis (strain ATCC 700084 / mc(2)155) OX=246196 GN=MSMEG_0975 PE=4 SV=1
A0R3C3	RpoC-ALFA vs No ALFA	-1.89958	0.365192	-5.20159	6	0.00201173	0.0299077	NA	0.408333	0.075	A0R3C3	A0R3C3	A0R3C3_MYCS2 PE-PPE domain-containing protein OS=Mycolicibacterium smegmatis (strain ATCC 700084 / mc(2)155) OX=246196 GN=MSMEG_5421 PE=4 SV=1
A0QS43	RpoC-ALFA vs No ALFA	-1.93697	0.725156	-2.6711	5	0.0442899	0.266937	NA	0.361111	0.0277778	A0QS43	A0QS43	A0QS43_MYCS2 Protein translocase subunit SecE OS=Mycolicibacterium smegmatis (strain ATCC 700084 / mc(2)155) OX=246196 GN=secE PE=3 SV=1
A0QQ67	RpoC-ALFA vs No ALFA	-1.93938	0.557574	-3.47825	6	0.0131705	0.118071	NA	0.203704	0.037037	A0QQ67	A0QQ67	A0QQ67_MYCS2 Putative beta-1,3-glucanase OS=Mycolicibacterium smegmatis (strain ATCC 700084 / mc(2)155) OX=246196 GN=MSMEG_0645 PE=4 SV=1
A0R116	RpoC-ALFA vs No ALFA	-1.94321	0.571685	-3.39909	2	0.0767233	0.361146	NA	0.388889	0.0555556	A0R116	A0R116	A0R116_MYCS2 Ribokinase OS=Mycolicibacterium smegmatis (strain ATCC 700084 / mc(2)155) OX=246196 GN=rbsK PE=3 SV=1
A0R0U7	RpoC-ALFA vs No ALFA	-1.9513	0.677211	-2.88137	6	0.0280075	0.201685	NA	0.357143	0.0714286	A0R0U7	A0R0U7	A0R0U7_MYCS2 Polyketide synthase OS=Mycolicibacterium smegmatis (strain ATCC 700084 / mc(2)155) OX=246196 GN=MSMEG_4513 PE=3 SV=1
A0QYB7	RpoC-ALFA vs No ALFA	-1.96284	0.56724	-3.46033	6	0.0134618	0.119482	NA	0.166667	0.025641	A0QYB7	A0QYB7	A0QYB7_MYCS2 Ribose transport ATP-binding protein RbsA OS=Mycolicibacterium smegmatis (strain ATCC 700084 / mc(2)155) OX=246196 GN=MSMEG_3602 PE=4 SV=1
A0R6T1	RpoC-ALFA vs No ALFA	-1.97229	0.5588	-3.5295	6	0.0123752	0.1138	NA	0.333333	0.0333333	A0R6T1	A0R6T1	A0R6T1_MYCS2 O-methyltransferase, putative OS=Mycolicibacterium smegmatis (strain ATCC 700084 / mc(2)155) OX=246196 GN=MSMEG_6661 PE=4 SV=1
A0R059	RpoC-ALFA vs No ALFA	-1.98758	0.51427	-3.86487	6	0.00831522	0.0884506	NA	0.265873	0.015873	A0R059	A0R059	A0R059_MYCS2 Adenosine kinase OS=Mycolicibacterium smegmatis (strain ATCC 700084 / mc(2)155) OX=246196 GN=MSMEG_4270 PE=4 SV=1
A0R2D2	RpoC-ALFA vs No ALFA	-1.99396	0.562657	-3.54384	6	0.0121623	0.1138	NA	0.438596	0.0438596	A0R2D2	A0R2D2	A0R2D2_MYCS2 Trypsin OS=Mycolicibacterium smegmatis (strain ATCC 700084 / mc(2)155) OX=246196 GN=MSMEG_5070 PE=3 SV=1
A0QVL8	RpoC-ALFA vs No ALFA	-1.99901	0.552635	-3.61724	6	0.0111339	0.10854	NA	0	0	A0QVL8	A0QVL8	A0QVL8_MYCS2 Efflux protein OS=Mycolicibacterium smegmatis (strain ATCC 700084 / mc(2)155) OX=246196 GN=MSMEG_2619 PE=4 SV=1
A0QSY1	RpoC-ALFA vs No ALFA	-2.00014	0.526481	-3.79907	6	0.00897751	0.0909993	NA	0.244186	0.0426357	A0QSY1	A0QSY1	A0QSY1_MYCS2 ABC transporter, ATP-binding protein OS=Mycolicibacterium smegmatis (strain ATCC 700084 / mc(2)155) OX=246196 GN=MSMEG_1642 PE=4 SV=1
A0QVM3	RpoC-ALFA vs No ALFA	-2.00156	0.607292	-3.29589	6	0.0164923	0.140106	NA	0.0859375	0.015625	A0QVM3	RIMP	RIMP_MYCS2 Ribosome maturation factor RimP OS=Mycolicibacterium smegmatis (strain ATCC 700084 / mc(2)155) OX=246196 GN=rimP PE=1 SV=1
A0QVI1	RpoC-ALFA vs No ALFA	-2.00182	1.699	-1.17823	6	0.283311	0.600353	NA	0.285714	0.0952381	A0QVI1	A0QVI1	A0QVI1_MYCS2 AhpC-TSA domain-containing protein OS=Mycolicibacterium smegmatis (strain ATCC 700084 / mc(2)155) OX=246196 GN=MSMEG_2582 PE=4 SV=1
[truncated: 202 more rows]
