# Supplementary material for: A split ALFA tag-nanobody system for protein localization and proximity proteomics in mycobacteria
Source: mBio. 2025 Jun 27;16(8):e00971-25. doi: 10.1128/mbio.00971-25 (PMC12345155; doi:10.1128/mbio.00971-25)
Supplement: Table S3 — Full proximity results. [file mbio.00971-25-s0004.xlsx]

## Sheet: Key
Table of PKS13 proximity labeling
Sheets include: (2) All conditions, (3) N-Term ALFA tag vs No ALFA control, (4) Internal ALFA tag (552) vs no ALFA control, (5) Internal ALFA tag (1352) vs no ALFA control, (6)C-term ALFA tag vs no ALFA control.
The final sheet (7) includes list of proteins that had a Log2FC>1 and adjusted P-value<0.05 for all 4 comparisons
Sheets 2-6:	Column
	1	Protein
	2	Strain Comparison
	3	Log2 Fold Change
	4	Standard Error
	5	T-value
	6	Detection Frequency
	7	P-value
	8	Adjusted P-value
	9	Issue
	10	Missing Percentage
	11	Imputation Percentage
	12	Protein Accession
	13	Protein Name
	14	Protein Description
Sheet 7:	1	Protein
	2	Log2 Fold Change Internal ALFA (552) vs No ALFA
	3	Log2 Fold Change C-term ALFA vs No ALFA
	4	Log2 Fold Change N-term ALFA vs No ALFA
	5	Log2 Fold Change Internal ALFA (1352) vs No ALFA
	6	Adjusted P-value Internal ALFA (552) vs No ALFA
	7	Adjusted P-value C-term ALFA vs No ALFA
	8	Adjusted P-value N-term ALFA vs No ALFA
	9	Adjusted P-value Internal ALFA (1352) vs No ALFA
	10	Entry Name

## Sheet: All conditions
Protein	Label	log2FC	SE	Tvalue	DF	pvalue	adj.pvalue	issue	MissingPercentage	ImputationPercentage	Protein.Accession	Protein.Name	Protein.Description
A0A089QKZ7	PKS13Rv3800c_IN_ALFA_1355-No_ALFAtag	-2.16105	0.523316	-4.12954	4	0.0144994	0.0213828	NA	0.777778	0.111111	A0A089QKZ7	Y155A	Y155A_MYCTU Uncharacterized protein Rv1155A OS=Mycobacterium tuberculosis (strain ATCC 25618 / H37Rv) OX=83332 GN=Rv1155A PE=1 SV=1
A0A089QRB9	PKS13Rv3800c_IN_ALFA_1355-No_ALFAtag	-0.055602	0.107547	-0.517004	10	0.616395	0.657456	NA	0.00333333	0.00333333	A0A089QRB9	MSL3	MSL3_MYCTU Mycolipanoate synthase OS=Mycobacterium tuberculosis (strain ATCC 25618 / H37Rv) OX=83332 GN=msl3 PE=1 SV=2
BAIT	PKS13Rv3800c_IN_ALFA_1355-No_ALFAtag	Inf	NA	NA	NA	NA	0	oneConditionMissing	0.833333	0.333333	BAIT	NA	BAIT MalF(1,2) -ALFA sequence OS=ECOlI OX=83332 GN=esxA PE=1 SV=1
I6WXK4	PKS13Rv3800c_IN_ALFA_1355-No_ALFAtag	1.28435	0.106246	12.0885	10	2.72635e-07	1.78921e-06	NA	0.0233333	0.0233333	I6WXK4	PTPB	PTPB_MYCTU Triple specificity protein phosphatase PtpB OS=Mycobacterium tuberculosis (strain ATCC 25618 / H37Rv) OX=83332 GN=ptpB PE=1 SV=1
I6WXK8	PKS13Rv3800c_IN_ALFA_1355-No_ALFAtag	0.0551914	0.113339	0.486958	10	0.636785	0.676373	NA	0	0	I6WXK8	I6WXK8	I6WXK8_MYCTU Conserved protein OS=Mycobacterium tuberculosis (strain ATCC 25618 / H37Rv) OX=83332 GN=Rv0157A PE=1 SV=1
I6WYU2	PKS13Rv3800c_IN_ALFA_1355-No_ALFAtag	0.0748691	0.158524	0.472288	10	0.646859	0.686478	NA	0.196667	0.196667	I6WYU2	I6WYU2	I6WYU2_MYCTU Uncharacterized protein OS=Mycobacterium tuberculosis (strain ATCC 25618 / H37Rv) OX=83332 GN=Rv0597c PE=1 SV=1
I6WYY7	PKS13Rv3800c_IN_ALFA_1355-No_ALFAtag	1.65758	0.0973176	17.0326	10	1.02521e-08	2.26929e-07	NA	0.0416667	0.0416667	I6WYY7	I6WYY7	I6WYY7_MYCTU Enoyl-CoA hydratase 2 OS=Mycobacterium tuberculosis (strain ATCC 25618 / H37Rv) OX=83332 GN=hadB PE=1 SV=1
I6WZ26	PKS13Rv3800c_IN_ALFA_1355-No_ALFAtag	-0.181705	0.222238	-0.817617	10	0.432625	0.480656	NA	0.192308	0.192308	I6WZ26	I6WZ26	I6WZ26_MYCTU Uncharacterized protein OS=Mycobacterium tuberculosis (strain ATCC 25618 / H37Rv) OX=83332 GN=Rv0674 PE=4 SV=1
I6WZ30	PKS13Rv3800c_IN_ALFA_1355-No_ALFAtag	-0.27535	0.410788	-0.670296	2	0.571702	0.614229	NA	0.444444	0.111111	I6WZ30	I6WZ30	I6WZ30_MYCTU Conserved threonine rich protein OS=Mycobacterium tuberculosis (strain ATCC 25618 / H37Rv) OX=83332 GN=Rv0679c PE=1 SV=1
I6WZ58	PKS13Rv3800c_IN_ALFA_1355-No_ALFAtag	-0.126384	0.137451	-0.919488	10	0.379486	0.42824	NA	0.129032	0.129032	I6WZ58	I6WZ58	I6WZ58_MYCTU Probable conserved transmembrane protein OS=Mycobacterium tuberculosis (strain ATCC 25618 / H37Rv) OX=83332 GN=Rv0713 PE=1 SV=1
I6WZ71	PKS13Rv3800c_IN_ALFA_1355-No_ALFAtag	-0.874602	0.33777	-2.58934	10	0.0269803	0.0380467	NA	0.324561	0.324561	I6WZ71	I6WZ71	I6WZ71_MYCTU Possible D-3-phosphoglycerate dehydrogenase SerA2 (Phosphoglycerate dehydrogenase) (PGDH) OS=Mycobacterium tuberculosis (strain ATCC 25618 / H37Rv) OX=83332 GN=serA2 PE=1 SV=1
I6WZ83	PKS13Rv3800c_IN_ALFA_1355-No_ALFAtag	1.00509	0.162865	6.17133	10	0.000105333	0.000240344	NA	0.347222	0.347222	I6WZ83	I6WZ83	I6WZ83_MYCTU Uncharacterized protein OS=Mycobacterium tuberculosis (strain ATCC 25618 / H37Rv) OX=83332 GN=Rv0743c PE=1 SV=1
I6WZD7	PKS13Rv3800c_IN_ALFA_1355-No_ALFAtag	1.19444	0.129108	9.25145	10	3.22778e-06	1.20115e-05	NA	0.3125	0.3125	I6WZD7	I6WZD7	I6WZD7_MYCTU Conserved protein OS=Mycobacterium tuberculosis (strain ATCC 25618 / H37Rv) OX=83332 GN=Rv0760c PE=1 SV=1
I6WZD9	PKS13Rv3800c_IN_ALFA_1355-No_ALFAtag	0.575326	0.163139	3.5266	10	0.00547782	0.008806	NA	0.259259	0.259259	I6WZD9	I6WZD9	I6WZD9_MYCTU Probable oxidoreductase OS=Mycobacterium tuberculosis (strain ATCC 25618 / H37Rv) OX=83332 GN=Rv0765c PE=1 SV=1
I6WZG6	PKS13Rv3800c_IN_ALFA_1355-No_ALFAtag	0.129739	0.123051	1.05435	10	0.316532	0.363493	NA	0.20098	0.20098	I6WZG6	ENCAP	ENCAP_MYCTU Type 1 encapsulin shell protein OS=Mycobacterium tuberculosis (strain ATCC 25618 / H37Rv) OX=83332 GN=enc PE=1 SV=1
I6WZH9	PKS13Rv3800c_IN_ALFA_1355-No_ALFAtag	0.575178	0.0825807	6.96504	10	3.8759e-05	0.00010112	NA	0.05	0.05	I6WZH9	I6WZH9	I6WZH9_MYCTU Probable conserved exported protein OS=Mycobacterium tuberculosis (strain ATCC 25618 / H37Rv) OX=83332 GN=Rv0817c PE=1 SV=1
I6WZI4	PKS13Rv3800c_IN_ALFA_1355-No_ALFAtag	0.669632	0.12679	5.28143	10	0.000356911	0.000723635	NA	0.435897	0.435897	I6WZI4	I6WZI4	I6WZI4_MYCTU Conserved protein OS=Mycobacterium tuberculosis (strain ATCC 25618 / H37Rv) OX=83332 GN=Rv0822c PE=1 SV=1
I6WZK7	PKS13Rv3800c_IN_ALFA_1355-No_ALFAtag	0.556591	0.334473	1.66408	10	0.12707	0.157545	NA	0.291667	0.291667	I6WZK7	MMCO	MMCO_MYCTU Multicopper oxidase MmcO OS=Mycobacterium tuberculosis (strain ATCC 25618 / H37Rv) OX=83332 GN=mmcO PE=1 SV=1
I6WZM9	PKS13Rv3800c_IN_ALFA_1355-No_ALFAtag	-0.0801719	0.275968	-0.290511	10	0.777361	0.805237	NA	0.333333	0.333333	I6WZM9	I6WZM9	I6WZM9_MYCTU Probable cold shock-like protein B CspB OS=Mycobacterium tuberculosis (strain ATCC 25618 / H37Rv) OX=83332 GN=cspB PE=1 SV=1
I6WZS4	PKS13Rv3800c_IN_ALFA_1355-No_ALFAtag	-0.432935	0.137605	-3.14621	10	0.0103997	0.0157855	NA	0.133333	0.133333	I6WZS4	I6WZS4	I6WZS4_MYCTU Possible resolvase OS=Mycobacterium tuberculosis (strain ATCC 25618 / H37Rv) OX=83332 GN=Rv0921 PE=1 SV=1
I6WZS8	PKS13Rv3800c_IN_ALFA_1355-No_ALFAtag	0.416423	0.156089	2.66785	10	0.0235793	0.0334867	NA	0.0933333	0.0933333	I6WZS8	I6WZS8	I6WZS8_MYCTU DAP_DH_C domain-containing protein OS=Mycobacterium tuberculosis (strain ATCC 25618 / H37Rv) OX=83332 GN=Rv0926c PE=1 SV=1
I6X235	PKS13Rv3800c_IN_ALFA_1355-No_ALFAtag	-1.14773	1.09259	-1.05047	10	0.318225	0.365137	NA	0.125	0.125	I6X235	ADPP	ADPP_MYCTU ADP-ribose pyrophosphatase OS=Mycobacterium tuberculosis (strain ATCC 25618 / H37Rv) OX=83332 GN=Rv1700 PE=1 SV=1
I6X486	PKS13Rv3800c_IN_ALFA_1355-No_ALFAtag	1.56889	0.341099	4.59951	8	0.00175658	0.00310533	NA	0.5	0.166667	I6X486	PE25	PE25_MYCTU PE-PGRS family protein PE25 OS=Mycobacterium tuberculosis (strain ATCC 25618 / H37Rv) OX=83332 GN=PE25 PE=1 SV=1
I6X4D6	PKS13Rv3800c_IN_ALFA_1355-No_ALFAtag	0.149006	0.084263	1.76834	10	0.107441	0.136407	NA	0.122807	0.122807	I6X4D6	I6X4D6	I6X4D6_MYCTU Uncharacterized protein OS=Mycobacterium tuberculosis (strain ATCC 25618 / H37Rv) OX=83332 GN=Rv2474c PE=1 SV=1
I6X4J0	PKS13Rv3800c_IN_ALFA_1355-No_ALFAtag	1.65644	0.240821	6.87828	10	4.30699e-05	0.000110413	NA	0.539683	0.539683	I6X4J0	I6X4J0	I6X4J0_MYCTU M20_dimer domain-containing protein OS=Mycobacterium tuberculosis (strain ATCC 25618 / H37Rv) OX=83332 GN=Rv2522c PE=1 SV=1
I6X4K0	PKS13Rv3800c_IN_ALFA_1355-No_ALFAtag	0.686175	0.152962	4.48592	10	0.00116827	0.00213257	NA	0	0	I6X4K0	I6X4K0	I6X4K0_MYCTU Probable amino acid decarboxylase OS=Mycobacterium tuberculosis (strain ATCC 25618 / H37Rv) OX=83332 GN=Rv2531c PE=1 SV=1
I6X4S7	PKS13Rv3800c_IN_ALFA_1355-No_ALFAtag	1.23487	0.131435	9.39524	10	2.80714e-06	1.05721e-05	NA	0.444444	0.444444	I6X4S7	I6X4S7	I6X4S7_MYCTU Probable acyl-CoA thioesterase II TesB2 (TEII) OS=Mycobacterium tuberculosis (strain ATCC 25618 / H37Rv) OX=83332 GN=tesB2 PE=1 SV=1
I6X4W4	PKS13Rv3800c_IN_ALFA_1355-No_ALFAtag	0.107842	0.137388	0.784945	10	0.450681	0.498149	NA	0.326241	0.326241	I6X4W4	I6X4W4	I6X4W4_MYCTU Probable arsenic-transport integral membrane protein ArsC OS=Mycobacterium tuberculosis (strain ATCC 25618 / H37Rv) OX=83332 GN=arsC PE=1 SV=1
I6X540	PKS13Rv3800c_IN_ALFA_1355-No_ALFAtag	0.755081	0.0718814	10.5045	10	1.01057e-06	4.66492e-06	NA	0.12037	0.12037	I6X540	I6X540	I6X540_MYCTU Conserved protein OS=Mycobacterium tuberculosis (strain ATCC 25618 / H37Rv) OX=83332 GN=Rv2683 PE=1 SV=1
I6X548	PKS13Rv3800c_IN_ALFA_1355-No_ALFAtag	Inf	NA	NA	NA	NA	0	oneConditionMissing	0.555556	0.0555556	I6X548	I6X548	I6X548_MYCTU Probable conserved integral membrane alanine and leucine rich protein OS=Mycobacterium tuberculosis (strain ATCC 25618 / H37Rv) OX=83332 GN=Rv2693c PE=4 SV=1
I6X552	PKS13Rv3800c_IN_ALFA_1355-No_ALFAtag	0.445724	0.0685718	6.5001	10	6.89452e-05	0.000164273	NA	0.0555556	0.0555556	I6X552	I6X552	I6X552_MYCTU Probable conserved alanine rich transmembrane protein OS=Mycobacterium tuberculosis (strain ATCC 25618 / H37Rv) OX=83332 GN=Rv2698 PE=1 SV=1
I6X562	PKS13Rv3800c_IN_ALFA_1355-No_ALFAtag	-1.67373	0.310343	-5.39315	9	0.000436905	0.000865777	NA	0.375	0.208333	I6X562	I6X562	I6X562_MYCTU Uncharacterized protein OS=Mycobacterium tuberculosis (strain ATCC 25618 / H37Rv) OX=83332 GN=Rv2708c PE=1 SV=1
I6X579	PKS13Rv3800c_IN_ALFA_1355-No_ALFAtag	0.767689	0.0797874	9.62169	10	2.26093e-06	8.87271e-06	NA	0.115741	0.115741	I6X579	I6X579	I6X579_MYCTU Conserved alanine rich protein OS=Mycobacterium tuberculosis (strain ATCC 25618 / H37Rv) OX=83332 GN=Rv2728c PE=1 SV=1
I6X5C9	PKS13Rv3800c_IN_ALFA_1355-No_ALFAtag	0.258055	0.403098	0.64018	9	0.53801	0.582273	NA	0.397436	0.230769	I6X5C9	I6X5C9	I6X5C9_MYCTU Riboflavin biosynthesis protein OS=Mycobacterium tuberculosis (strain ATCC 25618 / H37Rv) OX=83332 GN=ribF PE=1 SV=1
I6X5H3	PKS13Rv3800c_IN_ALFA_1355-No_ALFAtag	0.0768143	0.0426386	1.80152	10	0.1018	0.129951	NA	0.0714286	0.0714286	I6X5H3	I6X5H3	I6X5H3_MYCTU Probable Sn-glycerol-3-phosphate transport ATP-binding protein ABC transporter UgpC OS=Mycobacterium tuberculosis (strain ATCC 25618 / H37Rv) OX=83332 GN=ugpC PE=1 SV=1
I6X5I7	PKS13Rv3800c_IN_ALFA_1355-No_ALFAtag	0.194632	0.102383	1.90102	10	0.0864775	0.111561	NA	0	0	I6X5I7	I6X5I7	I6X5I7_MYCTU Uroporphyrinogen-III C-methyltransferase OS=Mycobacterium tuberculosis (strain ATCC 25618 / H37Rv) OX=83332 GN=cysG PE=1 SV=1
I6X5K1	PKS13Rv3800c_IN_ALFA_1355-No_ALFAtag	-0.116381	0.108384	-1.07379	10	0.308146	0.354735	NA	0.267361	0.267361	I6X5K1	I6X5K1	I6X5K1_MYCTU Probable glutamine synthetase GlnA4 (Glutamine synthase) (GS-II) OS=Mycobacterium tuberculosis (strain ATCC 25618 / H37Rv) OX=83332 GN=glnA4 PE=1 SV=1
I6X5M3	PKS13Rv3800c_IN_ALFA_1355-No_ALFAtag	-0.597274	0.111249	-5.36879	10	0.000315067	0.000646752	NA	0.166667	0.166667	I6X5M3	I6X5M3	I6X5M3_MYCTU Probable transcriptional regulatory protein OS=Mycobacterium tuberculosis (strain ATCC 25618 / H37Rv) OX=83332 GN=Rv2884 PE=1 SV=1
I6X5U4	PKS13Rv3800c_IN_ALFA_1355-No_ALFAtag	1.26783	0.0763314	16.6095	10	1.30808e-08	2.59946e-07	NA	0.0833333	0.0833333	I6X5U4	I6X5U4	I6X5U4_MYCTU Methyltransf_25 domain-containing protein OS=Mycobacterium tuberculosis (strain ATCC 25618 / H37Rv) OX=83332 GN=Rv2954c PE=1 SV=1
I6X630	PKS13Rv3800c_IN_ALFA_1355-No_ALFAtag	-0.272137	0.120714	-2.25439	10	0.0478221	0.0647643	NA	0.1875	0.1875	I6X630	I6X630	I6X630_MYCTU Conserved protein OS=Mycobacterium tuberculosis (strain ATCC 25618 / H37Rv) OX=83332 GN=Rv3032A PE=1 SV=1
I6X654	PKS13Rv3800c_IN_ALFA_1355-No_ALFAtag	1.19338	0.247119	4.82917	10	0.000692638	0.00131311	NA	0.465517	0.465517	I6X654	I6X654	I6X654_MYCTU Probable acyl-CoA dehydrogenase FadE22 OS=Mycobacterium tuberculosis (strain ATCC 25618 / H37Rv) OX=83332 GN=fadE22 PE=1 SV=1
I6X666	PKS13Rv3800c_IN_ALFA_1355-No_ALFAtag	0.941144	0.044328	21.2314	10	1.19575e-09	9.30691e-08	NA	0.119048	0.119048	I6X666	I6X666	I6X666_MYCTU Uncharacterized protein OS=Mycobacterium tuberculosis (strain ATCC 25618 / H37Rv) OX=83332 GN=Rv3076 PE=1 SV=1
I6X6H8	PKS13Rv3800c_IN_ALFA_1355-No_ALFAtag	Inf	NA	NA	NA	NA	0	oneConditionMissing	0.611111	0.111111	I6X6H8	I6X6H8	I6X6H8_MYCTU PPE family protein PPE52 OS=Mycobacterium tuberculosis (strain ATCC 25618 / H37Rv) OX=83332 GN=PPE52 PE=1 SV=1
I6X7B3	PKS13Rv3800c_IN_ALFA_1355-No_ALFAtag	-0.0531387	0.0642238	-0.827399	10	0.427314	0.475699	NA	0.114583	0.114583	I6X7B3	I6X7B3	I6X7B3_MYCTU Conserved protein OS=Mycobacterium tuberculosis (strain ATCC 25618 / H37Rv) OX=83332 GN=Rv3438 PE=1 SV=1
I6X7D4	PKS13Rv3800c_IN_ALFA_1355-No_ALFAtag	0.413035	0.124622	3.31431	10	0.00782222	0.0122241	NA	0.337719	0.337719	I6X7D4	I6X7D4	I6X7D4_MYCTU Conserved protein OS=Mycobacterium tuberculosis (strain ATCC 25618 / H37Rv) OX=83332 GN=Rv3463 PE=1 SV=1
I6X7F2	PKS13Rv3800c_IN_ALFA_1355-No_ALFAtag	0.415477	0.199383	2.08381	10	0.0637888	0.084428	NA	0.444444	0.444444	I6X7F2	I6X7F2	I6X7F2_MYCTU Possible exported protein OS=Mycobacterium tuberculosis (strain ATCC 25618 / H37Rv) OX=83332 GN=Rv3483c PE=1 SV=1
I6X7F9	PKS13Rv3800c_IN_ALFA_1355-No_ALFAtag	-0.328905	0.193745	-1.69762	10	0.120429	0.150509	NA	0.166667	0.166667	I6X7F9	CDDTR	CDDTR_MYCTU Transcriptional regulator Rv3488 OS=Mycobacterium tuberculosis (strain ATCC 25618 / H37Rv) OX=83332 GN=Rv3488 PE=1 SV=1
I6X7G4	PKS13Rv3800c_IN_ALFA_1355-No_ALFAtag	-0.762027	0.14597	-5.22042	10	0.000389636	0.000782063	NA	0.230159	0.230159	I6X7G4	I6X7G4	I6X7G4_MYCTU Conserved hypothetical Mce associated alanine and valine rich protein OS=Mycobacterium tuberculosis (strain ATCC 25618 / H37Rv) OX=83332 GN=Rv3493c PE=1 SV=1
I6X7G8	PKS13Rv3800c_IN_ALFA_1355-No_ALFAtag	-0.0886786	0.0847129	-1.04681	10	0.319828	0.366527	NA	0.166667	0.166667	I6X7G8	I6X7G8	I6X7G8_MYCTU Mce-family protein Mce4B OS=Mycobacterium tuberculosis (strain ATCC 25618 / H37Rv) OX=83332 GN=mce4B PE=1 SV=1
I6X7P2	PKS13Rv3800c_IN_ALFA_1355-No_ALFAtag	-1.35135	0.495632	-2.72651	9	0.0233576	0.0332055	NA	0.388889	0.222222	I6X7P2	I6X7P2	I6X7P2_MYCTU Uncharacterized protein OS=Mycobacterium tuberculosis (strain ATCC 25618 / H37Rv) OX=83332 GN=Rv3572 PE=1 SV=1
I6X7W8	PKS13Rv3800c_IN_ALFA_1355-No_ALFAtag	0.747354	0.143118	5.22196	10	0.000388772	0.000780889	NA	0.493827	0.493827	I6X7W8	I6X7W8	I6X7W8_MYCTU Possible monooxygenase OS=Mycobacterium tuberculosis (strain ATCC 25618 / H37Rv) OX=83332 GN=Rv3618 PE=1 SV=1
I6X7X3	PKS13Rv3800c_IN_ALFA_1355-No_ALFAtag	0.492607	0.0500787	9.83666	10	1.84817e-06	7.527e-06	NA	0.0285714	0.0285714	I6X7X3	I6X7X3	I6X7X3_MYCTU Probable conserved lipoprotein LpqG OS=Mycobacterium tuberculosis (strain ATCC 25618 / H37Rv) OX=83332 GN=lpqG PE=1 SV=1
I6X7Z3	PKS13Rv3800c_IN_ALFA_1355-No_ALFAtag	1.01722	0.135686	7.49682	10	2.07034e-05	5.83025e-05	NA	0.0566667	0.0566667	I6X7Z3	I6X7Z3	I6X7Z3_MYCTU Probable conserved transmembrane protein OS=Mycobacterium tuberculosis (strain ATCC 25618 / H37Rv) OX=83332 GN=Rv3645 PE=1 SV=1
I6X827	PKS13Rv3800c_IN_ALFA_1355-No_ALFAtag	1.51892	0.0892449	17.0197	10	1.03278e-08	2.26929e-07	NA	0.00333333	0.00333333	I6X827	I6X827	I6X827_MYCTU Conserved protein OS=Mycobacterium tuberculosis (strain ATCC 25618 / H37Rv) OX=83332 GN=Rv3683 PE=1 SV=1
I6X831	PKS13Rv3800c_IN_ALFA_1355-No_ALFAtag	-0.075876	0.119743	-0.633657	10	0.540526	0.584319	NA	0.431818	0.431818	I6X831	I6X831	I6X831_MYCTU Conserved protein OS=Mycobacterium tuberculosis (strain ATCC 25618 / H37Rv) OX=83332 GN=Rv3688c PE=1 SV=1
I6X8D2	PKS13Rv3800c_IN_ALFA_1355-No_ALFAtag	7.49572	0.212659	35.2476	10	8.01403e-12	1.12277e-08	NA	0.01	0.01	I6X8D2	PKS13	PKS13_MYCTU Polyketide synthase Pks13 OS=Mycobacterium tuberculosis (strain ATCC 25618 / H37Rv) OX=83332 GN=pks13 PE=1 SV=1
I6X8E6	PKS13Rv3800c_IN_ALFA_1355-No_ALFAtag	-2.41155	0.336973	-7.15652	7	0.000184307	0.000397559	NA	0.333333	0.166667	I6X8E6	I6X8E6	I6X8E6_MYCTU Uncharacterized protein OS=Mycobacterium tuberculosis (strain ATCC 25618 / H37Rv) OX=83332 GN=Rv0061c PE=1 SV=1
I6X8R2	PKS13Rv3800c_IN_ALFA_1355-No_ALFAtag	0.303095	0.150728	2.01087	10	0.0720706	0.0942772	NA	0.382353	0.382353	I6X8R2	I6X8R2	I6X8R2_MYCTU Probable zinc metalloprotease Zmp1 OS=Mycobacterium tuberculosis (strain ATCC 25618 / H37Rv) OX=83332 GN=zmp1 PE=1 SV=1
I6X8S7	PKS13Rv3800c_IN_ALFA_1355-No_ALFAtag	0.928452	0.0685083	13.5524	10	9.23361e-08	8.52789e-07	NA	0.0766667	0.0766667	I6X8S7	I6X8S7	I6X8S7_MYCTU Probable aldehyde dehydrogenase OS=Mycobacterium tuberculosis (strain ATCC 25618 / H37Rv) OX=83332 GN=Rv0223c PE=1 SV=1
I6X961	PKS13Rv3800c_IN_ALFA_1355-No_ALFAtag	-0.888687	0.314168	-2.8287	10	0.0178919	0.0259353	NA	0.148148	0.148148	I6X961	I6X961	I6X961_MYCTU Probable transmembrane protein OS=Mycobacterium tuberculosis (strain ATCC 25618 / H37Rv) OX=83332 GN=Rv0461 PE=1 SV=2
I6X9E2	PKS13Rv3800c_IN_ALFA_1355-No_ALFAtag	Inf	NA	NA	NA	NA	0	oneConditionMissing	0.777778	0.111111	I6X9E2	I6X9E2	I6X9E2_MYCTU Probable conserved lipoprotein LpqO OS=Mycobacterium tuberculosis (strain ATCC 25618 / H37Rv) OX=83332 GN=lpqO PE=1 SV=1
I6X9J0	PKS13Rv3800c_IN_ALFA_1355-No_ALFAtag	1.48027	0.156387	9.46543	10	2.62384e-06	1.00164e-05	NA	0.496667	0.496667	I6X9J0	I6X9J0	I6X9J0_MYCTU Probable acyl-CoA dehydrogenase FadE8 OS=Mycobacterium tuberculosis (strain ATCC 25618 / H37Rv) OX=83332 GN=fadE8 PE=1 SV=1
I6X9R9	PKS13Rv3800c_IN_ALFA_1355-No_ALFAtag	0.746547	0.290129	2.57316	9	0.0300318	0.0419697	NA	0.55	0.383333	I6X9R9	I6X9R9	I6X9R9_MYCTU Probable aldehyde dehydrogenase NAD dependent AldA (Aldehyde dehydrogenase [NAD+]) OS=Mycobacterium tuberculosis (strain ATCC 25618 / H37Rv) OX=83332 GN=aldA PE=1 SV=1
I6X9S5	PKS13Rv3800c_IN_ALFA_1355-No_ALFAtag	1.3737	0.287321	4.78104	10	0.000744561	0.00140206	NA	0.507246	0.507246	I6X9S5	I6X9S5	I6X9S5_MYCTU Glutathione hydrolase proenzyme OS=Mycobacterium tuberculosis (strain ATCC 25618 / H37Rv) OX=83332 GN=ggtA PE=1 SV=1
I6X9T8	PKS13Rv3800c_IN_ALFA_1355-No_ALFAtag	-0.00654835	0.138695	-0.047214	10	0.963272	0.969371	NA	0.216216	0.216216	I6X9T8	I6X9T8	I6X9T8_MYCTU Conserved protein OS=Mycobacterium tuberculosis (strain ATCC 25618 / H37Rv) OX=83332 GN=Rv0791c PE=1 SV=1
I6X9V3	PKS13Rv3800c_IN_ALFA_1355-No_ALFAtag	-0.368499	0.132675	-2.77746	10	0.0195356	0.0280856	NA	0.193548	0.193548	I6X9V3	I6X9V3	I6X9V3_MYCTU Conserved protein OS=Mycobacterium tuberculosis (strain ATCC 25618 / H37Rv) OX=83332 GN=Rv0811c PE=1 SV=1
I6X9X6	PKS13Rv3800c_IN_ALFA_1355-No_ALFAtag	-0.553795	0.0601915	-9.20056	10	3.3927e-06	1.25248e-05	NA	0.133333	0.133333	I6X9X6	I6X9X6	I6X9X6_MYCTU Methyltranfer_dom domain-containing protein OS=Mycobacterium tuberculosis (strain ATCC 25618 / H37Rv) OX=83332 GN=Rv0839 PE=1 SV=1
I6X9Y7	PKS13Rv3800c_IN_ALFA_1355-No_ALFAtag	-0.355724	0.211967	-1.6782	10	0.124235	0.154576	NA	0.166667	0.166667	I6X9Y7	I6X9Y7	I6X9Y7_MYCTU Conserved protein OS=Mycobacterium tuberculosis (strain ATCC 25618 / H37Rv) OX=83332 GN=Rv0854 PE=1 SV=1
I6XA34	PKS13Rv3800c_IN_ALFA_1355-No_ALFAtag	0.120769	0.19798	0.610005	10	0.555466	0.598622	NA	0.192982	0.192982	I6XA34	I6XA34	I6XA34_MYCTU Conserved protein OS=Mycobacterium tuberculosis (strain ATCC 25618 / H37Rv) OX=83332 GN=Rv0911 PE=1 SV=1
I6XCB2	PKS13Rv3800c_IN_ALFA_1355-No_ALFAtag	-0.319171	0.144898	-2.20273	10	0.0521991	0.0704198	NA	0.0666667	0.0666667	I6XCB2	I6XCB2	I6XCB2_MYCTU Possible segregation and condensation protein ScpB OS=Mycobacterium tuberculosis (strain ATCC 25618 / H37Rv) OX=83332 GN=scpB PE=1 SV=1
I6XD65	PKS13Rv3800c_IN_ALFA_1355-No_ALFAtag	0.285709	0.3044	0.938597	10	0.370054	0.41827	NA	0.592593	0.592593	I6XD65	PNCA	PNCA_MYCTU Nicotinamidase/pyrazinamidase OS=Mycobacterium tuberculosis (strain ATCC 25618 / H37Rv) OX=83332 GN=pncA PE=1 SV=1
I6XD69	PKS13Rv3800c_IN_ALFA_1355-No_ALFAtag	1.47123	0.0885023	16.6236	10	1.2974e-08	2.59666e-07	NA	0	0	I6XD69	PKS12	PKS12_MYCTU Mycoketide-CoA synthase OS=Mycobacterium tuberculosis (strain ATCC 25618 / H37Rv) OX=83332 GN=pks12 PE=1 SV=1
I6XDU8	PKS13Rv3800c_IN_ALFA_1355-No_ALFAtag	1.13574	0.116534	9.74604	10	2.01119e-06	8.0505e-06	NA	0.0454545	0.0454545	I6XDU8	I6XDU8	I6XDU8_MYCTU Conserved protein OS=Mycobacterium tuberculosis (strain ATCC 25618 / H37Rv) OX=83332 GN=Rv2237A PE=1 SV=1
I6XEI0	PKS13Rv3800c_IN_ALFA_1355-No_ALFAtag	1.42917	0.1087	13.1478	10	1.23197e-07	1.03352e-06	NA	0.0246914	0.0246914	I6XEI0	I6XEI0	I6XEI0_MYCTU Possible conserved membrane protein OS=Mycobacterium tuberculosis (strain ATCC 25618 / H37Rv) OX=83332 GN=Rv2520c PE=1 SV=1
I6XEI5	PKS13Rv3800c_IN_ALFA_1355-No_ALFAtag	-1.77719	0.177416	-10.017	10	1.56493e-06	6.63377e-06	NA	0.238095	0.238095	I6XEI5	LYS25	LYS25_MYCTU Putative peptidoglycan hydrolase Rv2525c OS=Mycobacterium tuberculosis (strain ATCC 25618 / H37Rv) OX=83332 GN=Rv2525c PE=1 SV=1
I6XEK2	PKS13Rv3800c_IN_ALFA_1355-No_ALFAtag	-0.917385	0.540276	-1.69799	9	0.123735	0.154229	NA	0.527778	0.361111	I6XEK2	I6XEK2	I6XEK2_MYCTU Conserved protein OS=Mycobacterium tuberculosis (strain ATCC 25618 / H37Rv) OX=83332 GN=Rv2548A PE=1 SV=1
I6XEK6	PKS13Rv3800c_IN_ALFA_1355-No_ALFAtag	-0.365593	0.0626547	-5.83504	10	0.000164919	0.000359055	NA	0.0366667	0.0366667	I6XEK6	I6XEK6	I6XEK6_MYCTU Endolytic murein transglycosylase OS=Mycobacterium tuberculosis (strain ATCC 25618 / H37Rv) OX=83332 GN=mltG PE=1 SV=1
I6XER9	PKS13Rv3800c_IN_ALFA_1355-No_ALFAtag	-0.690957	0.202478	-3.4125	9	0.00771899	0.0120695	NA	0.222222	0.0555556	I6XER9	I6XER9	I6XER9_MYCTU Probable transmembrane protein OS=Mycobacterium tuberculosis (strain ATCC 25618 / H37Rv) OX=83332 GN=Rv2617c PE=1 SV=1
I6XES4	PKS13Rv3800c_IN_ALFA_1355-No_ALFAtag	0.893791	0.0755236	11.8346	10	3.3284e-07	2.07048e-06	NA	0.0566667	0.0566667	I6XES4	I6XES4	I6XES4_MYCTU Possible methyltransferase (Methylase) OS=Mycobacterium tuberculosis (strain ATCC 25618 / H37Rv) OX=83332 GN=Rv2622 PE=1 SV=1
I6XF17	PKS13Rv3800c_IN_ALFA_1355-No_ALFAtag	0.0247631	0.166483	0.148743	10	0.884713	0.901115	NA	0.127193	0.127193	I6XF17	I6XF17	I6XF17_MYCTU Conserved hypothetical alanine rich protein OS=Mycobacterium tuberculosis (strain ATCC 25618 / H37Rv) OX=83332 GN=Rv2681 PE=1 SV=1
I6XF25	PKS13Rv3800c_IN_ALFA_1355-No_ALFAtag	0.615326	0.0521967	11.7886	10	3.45225e-07	2.09831e-06	NA	0.03	0.03	I6XF25	I6XF25	I6XF25_MYCTU Trk system potassium uptake protein TrkA OS=Mycobacterium tuberculosis (strain ATCC 25618 / H37Rv) OX=83332 GN=ceoB PE=1 SV=1
I6XF31	PKS13Rv3800c_IN_ALFA_1355-No_ALFAtag	0.563945	0.116642	4.83481	10	0.000686809	0.00130382	NA	0.0809524	0.0809524	I6XF31	I6XF31	I6XF31_MYCTU Conserved alanine and glycine and valine rich protein OS=Mycobacterium tuberculosis (strain ATCC 25618 / H37Rv) OX=83332 GN=Rv2696c PE=1 SV=1
I6XF52	PKS13Rv3800c_IN_ALFA_1355-No_ALFAtag	-0.195286	0.0804869	-2.42631	10	0.0356744	0.0493628	NA	0.246667	0.246667	I6XF52	I6XF52	I6XF52_MYCTU Possible conserved transmembrane alanine and glycine rich protein OS=Mycobacterium tuberculosis (strain ATCC 25618 / H37Rv) OX=83332 GN=Rv2721c PE=1 SV=1
I6XF60	PKS13Rv3800c_IN_ALFA_1355-No_ALFAtag	-0.51561	0.298358	-1.72816	10	0.114655	0.144713	NA	0.337607	0.337607	I6XF60	I6XF60	I6XF60_MYCTU Conserved alanine and arginine rich protein OS=Mycobacterium tuberculosis (strain ATCC 25618 / H37Rv) OX=83332 GN=Rv2731 PE=1 SV=1
I6XF92	PKS13Rv3800c_IN_ALFA_1355-No_ALFAtag	Inf	NA	NA	NA	NA	0	oneConditionMissing	0.511905	0.0119048	I6XF92	I6XF92	I6XF92_MYCTU Probable alanine rich hydrolase OS=Mycobacterium tuberculosis (strain ATCC 25618 / H37Rv) OX=83332 GN=Rv2765 PE=1 SV=1
I6XFA9	PKS13Rv3800c_IN_ALFA_1355-No_ALFAtag	1.40475	0.104639	13.4246	10	1.01052e-07	9.00085e-07	NA	0.00666667	0.00666667	I6XFA9	I6XFA9	I6XFA9_MYCTU Probable acyl-CoA dehydrogenase FadE21 OS=Mycobacterium tuberculosis (strain ATCC 25618 / H37Rv) OX=83332 GN=fadE21 PE=1 SV=1
I6XFB7	PKS13Rv3800c_IN_ALFA_1355-No_ALFAtag	-1.01184	0.204578	-4.94598	10	0.000581989	0.0011262	NA	0.178571	0.178571	I6XFB7	I6XFB7	I6XFB7_MYCTU Probable membrane protein OS=Mycobacterium tuberculosis (strain ATCC 25618 / H37Rv) OX=83332 GN=Rv2799 PE=1 SV=1
I6XFF3	PKS13Rv3800c_IN_ALFA_1355-No_ALFAtag	0.085403	0.231681	0.368624	9	0.72093	0.754311	NA	0.481481	0.314815	I6XFF3	I6XFF3	I6XFF3_MYCTU Probable Sn-glycerol-3-phosphate transport integral membrane protein ABC transporter UgpA OS=Mycobacterium tuberculosis (strain ATCC 25618 / H37Rv) OX=83332 GN=ugpA PE=3 SV=1
I6XFF7	PKS13Rv3800c_IN_ALFA_1355-No_ALFAtag	0.508611	0.0730963	6.95809	10	3.90865e-05	0.000101596	NA	0	0	I6XFF7	I6XFF7	I6XFF7_MYCTU YlxR domain-containing protein OS=Mycobacterium tuberculosis (strain ATCC 25618 / H37Rv) OX=83332 GN=Rv2840c PE=4 SV=1
I6XFI7	PKS13Rv3800c_IN_ALFA_1355-No_ALFAtag	-0.0435886	0.119958	-0.363367	10	0.723895	0.756848	NA	0.184211	0.184211	I6XFI7	I6XFI7	I6XFI7_MYCTU GCN5-related N-acetyltransferase OS=Mycobacterium tuberculosis (strain ATCC 25618 / H37Rv) OX=83332 GN=Rv2867c PE=1 SV=1
I6XFS7	PKS13Rv3800c_IN_ALFA_1355-No_ALFAtag	0.290326	0.0704557	4.12069	10	0.00207482	0.00358645	NA	0	0	I6XFS7	I6XFS7	I6XFS7_MYCTU Possible methyltransferase (Methylase) OS=Mycobacterium tuberculosis (strain ATCC 25618 / H37Rv) OX=83332 GN=Rv2966c PE=1 SV=1
I6XG13	PKS13Rv3800c_IN_ALFA_1355-No_ALFAtag	0.735985	0.0943068	7.80416	10	1.46201e-05	4.36734e-05	NA	0.226667	0.226667	I6XG13	I6XG13	I6XG13_MYCTU Probable transcriptional regulatory protein (Probably AsnC-family) OS=Mycobacterium tuberculosis (strain ATCC 25618 / H37Rv) OX=83332 GN=Rv3050c PE=1 SV=1
I6XG38	PKS13Rv3800c_IN_ALFA_1355-No_ALFAtag	1.19856	0.347751	3.44659	8	0.00873857	0.0134832	NA	0.633333	0.3	I6XG38	I6XG38	I6XG38_MYCTU HNHc domain-containing protein OS=Mycobacterium tuberculosis (strain ATCC 25618 / H37Rv) OX=83332 GN=Rv3074 PE=4 SV=1
I6XG43	PKS13Rv3800c_IN_ALFA_1355-No_ALFAtag	0.675267	0.117098	5.76668	10	0.000180994	0.000391315	NA	0.388889	0.388889	I6XG43	I6XG43	I6XG43_MYCTU Conserved protein OS=Mycobacterium tuberculosis (strain ATCC 25618 / H37Rv) OX=83332 GN=Rv3079c PE=1 SV=1
I6XGJ1	PKS13Rv3800c_IN_ALFA_1355-No_ALFAtag	1.07674	0.153519	7.01372	8	0.000111107	0.000251304	NA	0.484127	0.150794	I6XGJ1	I6XGJ1	I6XGJ1_MYCTU Conserved protein OS=Mycobacterium tuberculosis (strain ATCC 25618 / H37Rv) OX=83332 GN=Rv3190A PE=1 SV=1
I6XHB8	PKS13Rv3800c_IN_ALFA_1355-No_ALFAtag	-0.79476	0.119896	-6.62876	10	5.863e-05	0.000143603	NA	0.0648148	0.0648148	I6XHB8	I6XHB8	I6XHB8_MYCTU Probable dicarboxylic acid transport integral membrane protein KgtP (Dicarboxylate transporter) OS=Mycobacterium tuberculosis (strain ATCC 25618 / H37Rv) OX=83332 GN=kgtP PE=4 SV=1
I6XHD6	PKS13Rv3800c_IN_ALFA_1355-No_ALFAtag	-0.0625737	0.097033	-0.64487	10	0.533526	0.578313	NA	0.302083	0.302083	I6XHD6	I6XHD6	I6XHD6_MYCTU Mce-family protein Mce4D OS=Mycobacterium tuberculosis (strain ATCC 25618 / H37Rv) OX=83332 GN=mce4D PE=1 SV=1
I6XHG6	PKS13Rv3800c_IN_ALFA_1355-No_ALFAtag	-0.586208	0.567679	-1.03264	10	0.3261	0.372952	NA	0.296296	0.296296	I6XHG6	I6XHG6	I6XHG6_MYCTU Uncharacterized protein OS=Mycobacterium tuberculosis (strain ATCC 25618 / H37Rv) OX=83332 GN=Rv3527 PE=4 SV=1
I6XHH5	PKS13Rv3800c_IN_ALFA_1355-No_ALFAtag	-1.54824	0.365781	-4.23271	8	0.00286577	0.00480831	NA	0.388889	0.0555556	I6XHH5	I6XHH5	I6XHH5_MYCTU Probable hydratase OS=Mycobacterium tuberculosis (strain ATCC 25618 / H37Rv) OX=83332 GN=hsaE PE=1 SV=1
I6XHI0	PKS13Rv3800c_IN_ALFA_1355-No_ALFAtag	Inf	NA	NA	NA	NA	0	oneConditionMissing	0.5	0	I6XHI0	CHSH1	CHSH1_MYCTU 3-oxo-4,17-pregnadiene-20-carboxyl-CoA hydratase beta subunit OS=Mycobacterium tuberculosis (strain ATCC 25618 / H37Rv) OX=83332 GN=chsH1 PE=1 SV=1
I6XHI4	PKS13Rv3800c_IN_ALFA_1355-No_ALFAtag	0.482464	0.212603	2.26932	10	0.0466248	0.0632345	NA	0.345238	0.345238	I6XHI4	FADA5	FADA5_MYCTU Steroid 3-ketoacyl-CoA thiolase OS=Mycobacterium tuberculosis (strain ATCC 25618 / H37Rv) OX=83332 GN=fadA5 PE=1 SV=1
I6XHJ3	PKS13Rv3800c_IN_ALFA_1355-No_ALFAtag	0.884252	0.190024	4.65336	10	0.000903404	0.00167527	NA	0.407407	0.407407	I6XHJ3	FADA6	FADA6_MYCTU Steroid 3-ketoacyl-CoA thiolase FadA6 OS=Mycobacterium tuberculosis (strain ATCC 25618 / H37Rv) OX=83332 GN=fadA6 PE=1 SV=2
I6XHX8	PKS13Rv3800c_IN_ALFA_1355-No_ALFAtag	0.833885	0.0822652	10.1365	10	1.40356e-06	6.07848e-06	NA	0.142276	0.142276	I6XHX8	I6XHX8	I6XHX8_MYCTU Nudix hydrolase domain-containing protein OS=Mycobacterium tuberculosis (strain ATCC 25618 / H37Rv) OX=83332 GN=Rv3672c PE=1 SV=1
I6XHY3	PKS13Rv3800c_IN_ALFA_1355-No_ALFAtag	-0.054644	0.269346	-0.202877	8	0.844296	0.864979	NA	0.518519	0.185185	I6XHY3	I6XHY3	I6XHY3_MYCTU Possible hydrolase OS=Mycobacterium tuberculosis (strain ATCC 25618 / H37Rv) OX=83332 GN=Rv3677c PE=1 SV=1
I6XI14	PKS13Rv3800c_IN_ALFA_1355-No_ALFAtag	-0.848382	0.117187	-7.23956	10	2.79266e-05	7.59711e-05	NA	0.16129	0.16129	I6XI14	I6XI14	I6XI14_MYCTU Lipid II isoglutaminyl synthase (glutamine-hydrolyzing) subunit GatD OS=Mycobacterium tuberculosis (strain ATCC 25618 / H37Rv) OX=83332 GN=cobQ2 PE=1 SV=1
I6XI16	PKS13Rv3800c_IN_ALFA_1355-No_ALFAtag	0.381823	0.188503	2.02555	10	0.070325	0.0921228	NA	0.225	0.225	I6XI16	I6XI16	I6XI16_MYCTU Conserved protein OS=Mycobacterium tuberculosis (strain ATCC 25618 / H37Rv) OX=83332 GN=Rv3718c PE=1 SV=1
I6XU97	PKS13Rv3800c_IN_ALFA_1355-No_ALFAtag	0.622744	0.0699065	8.90823	10	4.53705e-06	1.60111e-05	NA	0.01	0.01	I6XU97	EST45	EST45_MYCTU Esterase Rv0045c OS=Mycobacterium tuberculosis (strain ATCC 25618 / H37Rv) OX=83332 GN=Rv0045c PE=1 SV=1
I6XUD2	PKS13Rv3800c_IN_ALFA_1355-No_ALFAtag	Inf	NA	NA	NA	NA	0	oneConditionMissing	0.916667	0.0833333	I6XUD2	I6XUD2	I6XUD2_MYCTU Probable oxidoreductase OS=Mycobacterium tuberculosis (strain ATCC 25618 / H37Rv) OX=83332 GN=Rv0082 PE=1 SV=1
I6XVW9	PKS13Rv3800c_IN_ALFA_1355-No_ALFAtag	0.786797	0.201273	3.9091	10	0.00291757	0.00488937	NA	0.414634	0.414634	I6XVW9	I6XVW9	I6XVW9_MYCTU Possible arylsulfatase AtsD (Aryl-sulfate sulphohydrolase) (Arylsulphatase) OS=Mycobacterium tuberculosis (strain ATCC 25618 / H37Rv) OX=83332 GN=atsD PE=1 SV=1
I6XVZ6	PKS13Rv3800c_IN_ALFA_1355-No_ALFAtag	0.486793	0.0724445	6.71953	10	5.23609e-05	0.000129861	NA	0	0	I6XVZ6	I6XVZ6	I6XVZ6_MYCTU Probable membrane protein OS=Mycobacterium tuberculosis (strain ATCC 25618 / H37Rv) OX=83332 GN=Rv0686 PE=1 SV=1
I6XW38	PKS13Rv3800c_IN_ALFA_1355-No_ALFAtag	1.39665	0.0789672	17.6865	10	7.11283e-09	1.93496e-07	NA	0.0133333	0.0133333	I6XW38	I6XW38	I6XW38_MYCTU DNA topoisomerase (ATP-hydrolyzing) OS=Mycobacterium tuberculosis (strain ATCC 25618 / H37Rv) OX=83332 GN=Rv0730 PE=1 SV=1
I6XW93	PKS13Rv3800c_IN_ALFA_1355-No_ALFAtag	0.201251	0.185882	1.08268	10	0.304364	0.350958	NA	0.282051	0.282051	I6XW93	I6XW93	I6XW93_MYCTU Uncharacterized protein OS=Mycobacterium tuberculosis (strain ATCC 25618 / H37Rv) OX=83332 GN=Rv0762c PE=1 SV=1
I6XWA1	PKS13Rv3800c_IN_ALFA_1355-No_ALFAtag	0.291029	0.140934	2.065	10	0.0658329	0.0866841	NA	0.29	0.29	I6XWA1	I6XWA1	I6XWA1_MYCTU Adenylosuccinate lyase OS=Mycobacterium tuberculosis (strain ATCC 25618 / H37Rv) OX=83332 GN=purB PE=1 SV=1
I6XWA9	PKS13Rv3800c_IN_ALFA_1355-No_ALFAtag	0.291305	0.0671675	4.33699	10	0.00147331	0.00263784	NA	0.214286	0.214286	I6XWA9	I6XWA9	I6XWA9_MYCTU TGc domain-containing protein OS=Mycobacterium tuberculosis (strain ATCC 25618 / H37Rv) OX=83332 GN=Rv0790c PE=1 SV=1
I6XWB9	PKS13Rv3800c_IN_ALFA_1355-No_ALFAtag	1.25563	0.171216	7.33359	10	2.50109e-05	6.88414e-05	NA	0.5	0.5	I6XWB9	I6XWB9	I6XWB9_MYCTU Uncharacterized protein OS=Mycobacterium tuberculosis (strain ATCC 25618 / H37Rv) OX=83332 GN=Rv0810c PE=4 SV=1
I6XWG2	PKS13Rv3800c_IN_ALFA_1355-No_ALFAtag	-0.332958	0.404386	-0.823366	10	0.429498	0.477751	NA	0.166667	0.166667	I6XWG2	I6XWG2	I6XWG2_MYCTU Probable molybdenum cofactor biosynthesis protein D 2 MoaD2 (Molybdopterin converting factor small subunit) (Molybdopterin [MPT] converting factor, subunit 1) OS=Mycobacterium tuberculosis (strain ATCC 25618 / H37Rv) OX=83332 GN=moaD2 PE=1 SV=1
I6XWJ8	PKS13Rv3800c_IN_ALFA_1355-No_ALFAtag	0.848173	0.16257	5.21727	10	0.000391414	0.000785069	NA	0.452381	0.452381	I6XWJ8	I6XWJ8	I6XWJ8_MYCTU Possible lipid carrier protein or keto acyl-CoA thiolase OS=Mycobacterium tuberculosis (strain ATCC 25618 / H37Rv) OX=83332 GN=Rv0914c PE=1 SV=1
I6XWK6	PKS13Rv3800c_IN_ALFA_1355-No_ALFAtag	0.620685	0.0750284	8.27267	10	8.76901e-06	2.82747e-05	NA	0.00333333	0.00333333	I6XWK6	I6XWK6	I6XWK6_MYCTU Uncharacterized protein OS=Mycobacterium tuberculosis (strain ATCC 25618 / H37Rv) OX=83332 GN=Rv0923c PE=1 SV=1
I6XY36	PKS13Rv3800c_IN_ALFA_1355-No_ALFAtag	0.655121	0.0914365	7.16476	10	3.05086e-05	8.20609e-05	NA	0.259259	0.259259	I6XY36	I6XY36	I6XY36_MYCTU Conserved protein OS=Mycobacterium tuberculosis (strain ATCC 25618 / H37Rv) OX=83332 GN=Rv1498A PE=1 SV=1
I6XZC4	PKS13Rv3800c_IN_ALFA_1355-No_ALFAtag	0.365215	0.576861	0.633108	10	0.54087	0.584371	NA	0.333333	0.333333	I6XZC4	I6XZC4	I6XZC4_MYCTU Probable short-chain type dehydrogenase/reductase OS=Mycobacterium tuberculosis (strain ATCC 25618 / H37Rv) OX=83332 GN=Rv1941 PE=1 SV=1
I6Y0L1	PKS13Rv3800c_IN_ALFA_1355-No_ALFAtag	1.17659	0.0854202	13.7741	10	7.91028e-08	7.83201e-07	NA	0.106667	0.106667	I6Y0L1	I6Y0L1	I6Y0L1_MYCTU Phenyloxazoline synthase MbtB OS=Mycobacterium tuberculosis (strain ATCC 25618 / H37Rv) OX=83332 GN=mbtE PE=1 SV=2
I6Y0R5	PKS13Rv3800c_IN_ALFA_1355-No_ALFAtag	1.37337	0.124533	11.0282	10	6.43704e-07	3.36431e-06	NA	0.00666667	0.00666667	I6Y0R5	FOLC	FOLC_MYCTU Dihydrofolate synthase/folylpolyglutamate synthase OS=Mycobacterium tuberculosis (strain ATCC 25618 / H37Rv) OX=83332 GN=folC PE=1 SV=1
I6Y0W5	PKS13Rv3800c_IN_ALFA_1355-No_ALFAtag	0.95325	0.0864689	11.0242	10	6.45895e-07	3.36431e-06	NA	0	0	I6Y0W5	I6Y0W5	I6Y0W5_MYCTU Possible acyl-CoA dehydrogenase FadE19 (MMGC) OS=Mycobacterium tuberculosis (strain ATCC 25618 / H37Rv) OX=83332 GN=fadE19 PE=1 SV=1
I6Y0X6	PKS13Rv3800c_IN_ALFA_1355-No_ALFAtag	-0.0240259	0.263481	-0.0911864	10	0.929145	0.939933	NA	0.272222	0.272222	I6Y0X6	I6Y0X6	I6Y0X6_MYCTU Conserved protein OS=Mycobacterium tuberculosis (strain ATCC 25618 / H37Rv) OX=83332 GN=Rv2510c PE=1 SV=1
I6Y0Y0	PKS13Rv3800c_IN_ALFA_1355-No_ALFAtag	Inf	NA	NA	NA	NA	0	oneConditionMissing	0.75	0.0833333	I6Y0Y0	I6Y0Y0	I6Y0Y0_MYCTU Uncharacterized protein OS=Mycobacterium tuberculosis (strain ATCC 25618 / H37Rv) OX=83332 GN=Rv2514c PE=4 SV=1
I6Y120	PKS13Rv3800c_IN_ALFA_1355-No_ALFAtag	0.144028	0.082138	1.75349	10	0.110058	0.139602	NA	0.0882353	0.0882353	I6Y120	I6Y120	I6Y120_MYCTU Probable shikimate 5-dehydrogenase AroE (5-dehydroshikimate reductase) OS=Mycobacterium tuberculosis (strain ATCC 25618 / H37Rv) OX=83332 GN=aroE PE=1 SV=1
I6Y187	PKS13Rv3800c_IN_ALFA_1355-No_ALFAtag	Inf	NA	NA	NA	NA	0	oneConditionMissing	0.5	0	I6Y187	I6Y187	I6Y187_MYCTU Possible transcriptional regulatory protein OS=Mycobacterium tuberculosis (strain ATCC 25618 / H37Rv) OX=83332 GN=Rv2621c PE=4 SV=1
I6Y1A7	PKS13Rv3800c_IN_ALFA_1355-No_ALFAtag	0.486835	0.115597	4.2115	10	0.00179565	0.00316242	NA	0.395833	0.395833	I6Y1A7	I6Y1A7	I6Y1A7_MYCTU Possible transcriptional regulatory protein (Probably ArsR-family) OS=Mycobacterium tuberculosis (strain ATCC 25618 / H37Rv) OX=83332 GN=Rv2640c PE=1 SV=1
I6Y1G3	PKS13Rv3800c_IN_ALFA_1355-No_ALFAtag	0.325248	0.0491721	6.61448	10	5.9688e-05	0.00014541	NA	0.034188	0.034188	I6Y1G3	I6Y1G3	I6Y1G3_MYCTU Uncharacterized protein OS=Mycobacterium tuberculosis (strain ATCC 25618 / H37Rv) OX=83332 GN=Rv2670c PE=1 SV=1
I6Y1G8	PKS13Rv3800c_IN_ALFA_1355-No_ALFAtag	1.26945	0.218577	5.80779	10	0.000171134	0.000371144	NA	0.395062	0.395062	I6Y1G8	I6Y1G8	I6Y1G8_MYCTU Methyltransf_25 domain-containing protein OS=Mycobacterium tuberculosis (strain ATCC 25618 / H37Rv) OX=83332 GN=Rv2675c PE=1 SV=1
I6Y1H7	PKS13Rv3800c_IN_ALFA_1355-No_ALFAtag	0.0969097	0.0495905	1.9542	10	0.0791952	0.102544	NA	0.11	0.11	I6Y1H7	I6Y1H7	I6Y1H7_MYCTU Probable conserved integral membrane alanine and valine and leucine rich protein OS=Mycobacterium tuberculosis (strain ATCC 25618 / H37Rv) OX=83332 GN=Rv2690c PE=1 SV=1
I6Y1I1	PKS13Rv3800c_IN_ALFA_1355-No_ALFAtag	0.568567	0.110705	5.13589	10	0.000440386	0.000870111	NA	0.313725	0.313725	I6Y1I1	I6Y1I1	I6Y1I1_MYCTU Conserved hypothetical alanine rich protein OS=Mycobacterium tuberculosis (strain ATCC 25618 / H37Rv) OX=83332 GN=Rv2695 PE=1 SV=1
I6Y1I5	PKS13Rv3800c_IN_ALFA_1355-No_ALFAtag	0.33504	0.170235	1.9681	10	0.077388	0.100482	NA	0.375	0.375	I6Y1I5	I6Y1I5	I6Y1I5_MYCTU Possible conserved secreted alanine rich protein OS=Mycobacterium tuberculosis (strain ATCC 25618 / H37Rv) OX=83332 GN=Rv2700 PE=1 SV=1
I6Y1K7	PKS13Rv3800c_IN_ALFA_1355-No_ALFAtag	-0.805765	0.117363	-6.86557	10	4.37436e-05	0.000111647	NA	0.135417	0.135417	I6Y1K7	I6Y1K7	I6Y1K7_MYCTU Uncharacterized protein OS=Mycobacterium tuberculosis (strain ATCC 25618 / H37Rv) OX=83332 GN=Rv2735c PE=1 SV=1
I6Y1P2	PKS13Rv3800c_IN_ALFA_1355-No_ALFAtag	1.0328	0.0700856	14.7363	10	4.14547e-08	5.13965e-07	NA	0.109195	0.109195	I6Y1P2	I6Y1P2	I6Y1P2_MYCTU Conserved protein OS=Mycobacterium tuberculosis (strain ATCC 25618 / H37Rv) OX=83332 GN=Rv2778c PE=1 SV=1
I6Y1Q2	PKS13Rv3800c_IN_ALFA_1355-No_ALFAtag	0.91746	0.065483	14.0107	10	6.72325e-08	7.14654e-07	NA	0	0	I6Y1Q2	I6Y1Q2	I6Y1Q2_MYCTU Probable transcriptional repressor SirR OS=Mycobacterium tuberculosis (strain ATCC 25618 / H37Rv) OX=83332 GN=sirR PE=1 SV=1
I6Y1U3	PKS13Rv3800c_IN_ALFA_1355-No_ALFAtag	Inf	NA	NA	NA	NA	0	oneConditionMissing	0.833333	0	I6Y1U3	I6Y1U3	I6Y1U3_MYCTU Probable Sn-glycerol-3-phosphate transport integral membrane protein ABC transporter UgpE OS=Mycobacterium tuberculosis (strain ATCC 25618 / H37Rv) OX=83332 GN=ugpE PE=3 SV=1
I6Y1V1	PKS13Rv3800c_IN_ALFA_1355-No_ALFAtag	1.06325	0.326273	3.25878	10	0.0085918	0.0132787	NA	0.518519	0.518519	I6Y1V1	I6Y1V1	I6Y1V1_MYCTU Conserved alanine rich protein OS=Mycobacterium tuberculosis (strain ATCC 25618 / H37Rv) OX=83332 GN=Rv2844 PE=1 SV=1
I6Y1V6	PKS13Rv3800c_IN_ALFA_1355-No_ALFAtag	0.404697	0.187849	2.15438	10	0.0566446	0.0756881	NA	0.386364	0.386364	I6Y1V6	I6Y1V6	I6Y1V6_MYCTU Probable cob(I)alamin adenosyltransferase CobO (Corrinoid adenosyltransferase) (Corrinoid adotransferase activity) OS=Mycobacterium tuberculosis (strain ATCC 25618 / H37Rv) OX=83332 GN=cobO PE=1 SV=1
I6Y1W3	PKS13Rv3800c_IN_ALFA_1355-No_ALFAtag	1.64579	0.141158	11.6592	10	3.82862e-07	2.27284e-06	NA	0.318182	0.318182	I6Y1W3	I6Y1W3	I6Y1W3_MYCTU Probable short-chain type dehydrogenase/reductase OS=Mycobacterium tuberculosis (strain ATCC 25618 / H37Rv) OX=83332 GN=Rv2857c PE=1 SV=1
I6Y1W7	PKS13Rv3800c_IN_ALFA_1355-No_ALFAtag	-0.601046	0.117397	-5.11976	10	0.000450847	0.000888377	NA	0.186869	0.186869	I6Y1W7	I6Y1W7	I6Y1W7_MYCTU Uncharacterized protein OS=Mycobacterium tuberculosis (strain ATCC 25618 / H37Rv) OX=83332 GN=Rv2862c PE=1 SV=1
I6Y204	PKS13Rv3800c_IN_ALFA_1355-No_ALFAtag	-0.177105	0.115987	-1.52694	10	0.157763	0.191447	NA	0.12037	0.12037	I6Y204	DACB2	DACB2_MYCTU D-alanyl-D-alanine carboxypeptidase DacB2 OS=Mycobacterium tuberculosis (strain ATCC 25618 / H37Rv) OX=83332 GN=dacB2 PE=1 SV=1
I6Y231	PKS13Rv3800c_IN_ALFA_1355-No_ALFAtag	2.57834	0.102185	25.2322	10	2.19039e-10	4.72114e-08	NA	0.01	0.01	I6Y231	I6Y231	I6Y231_MYCTU Probable multifunctional mycocerosic acid synthase membrane-associated Mas OS=Mycobacterium tuberculosis (strain ATCC 25618 / H37Rv) OX=83332 GN=mas PE=1 SV=1
I6Y242	PKS13Rv3800c_IN_ALFA_1355-No_ALFAtag	0.679096	0.0654213	10.3804	10	1.12779e-06	5.10511e-06	NA	0.0133333	0.0133333	I6Y242	I6Y242	I6Y242_MYCTU Conserved protein OS=Mycobacterium tuberculosis (strain ATCC 25618 / H37Rv) OX=83332 GN=Rv2956 PE=1 SV=1
I6Y263;O33333	PKS13Rv3800c_IN_ALFA_1355-No_ALFAtag	-0.138615	0.406928	-0.340639	8	0.742148	0.773336	NA	0.5	0.166667	I6Y263;O33333	I6Y263;O33333	I6Y263_MYCTU Probable transposase OS=Mycobacterium tuberculosis (strain ATCC 25618 / H37Rv) OX=83332 GN=Rv2978c PE=3 SV=1;O33333_MYCTU Probable transposase OS=Mycobacterium tuberculosis (strain ATCC 25618 / H37Rv) OX=83332 GN=Rv2791c PE=3 SV=1
I6Y276	PKS13Rv3800c_IN_ALFA_1355-No_ALFAtag	0.398136	0.373796	1.06511	10	0.311865	0.358428	NA	0.401961	0.401961	I6Y276	I6Y276	I6Y276_MYCTU Possible 2-hydroxyhepta-2,4-diene-1,7-dioate isomerase (HHDD isomerase) OS=Mycobacterium tuberculosis (strain ATCC 25618 / H37Rv) OX=83332 GN=Rv2993c PE=1 SV=2
I6Y293	PKS13Rv3800c_IN_ALFA_1355-No_ALFAtag	Inf	NA	NA	NA	NA	0	oneConditionMissing	0.611111	0.111111	I6Y293	I6Y293	I6Y293_MYCTU Probable conserved lipoprotein LppZ OS=Mycobacterium tuberculosis (strain ATCC 25618 / H37Rv) OX=83332 GN=lppZ PE=1 SV=1
I6Y2A3	PKS13Rv3800c_IN_ALFA_1355-No_ALFAtag	0.838688	1.17998	0.710765	8	0.497425	0.543174	NA	0.694444	0.361111	I6Y2A3	I6Y2A3	I6Y2A3_MYCTU Probable lipoprotein LpqA OS=Mycobacterium tuberculosis (strain ATCC 25618 / H37Rv) OX=83332 GN=lpqA PE=1 SV=1
I6Y2E2	PKS13Rv3800c_IN_ALFA_1355-No_ALFAtag	1.51621	0.103807	14.6062	10	4.51372e-08	5.47508e-07	NA	0.03	0.03	I6Y2E2	I6Y2E2	I6Y2E2_MYCTU Probable monooxygenase OS=Mycobacterium tuberculosis (strain ATCC 25618 / H37Rv) OX=83332 GN=Rv3049c PE=1 SV=1
I6Y2G3	PKS13Rv3800c_IN_ALFA_1355-No_ALFAtag	-0.232772	0.0316062	-7.36476	10	2.41188e-05	6.67794e-05	NA	0.07	0.07	I6Y2G3	I6Y2G3	I6Y2G3_MYCTU Phosphoglucomutase (alpha-D-glucose-1,6-bisphosphate-dependent) OS=Mycobacterium tuberculosis (strain ATCC 25618 / H37Rv) OX=83332 GN=pgmA PE=1 SV=1
I6Y2I9	PKS13Rv3800c_IN_ALFA_1355-No_ALFAtag	-0.0211934	0.0949498	-0.223207	10	0.827868	0.849391	NA	0.314103	0.314103	I6Y2I9	I6Y2I9	I6Y2I9_MYCTU Probable conserved integral membrane protein OS=Mycobacterium tuberculosis (strain ATCC 25618 / H37Rv) OX=83332 GN=Rv3092c PE=1 SV=1
I6Y340	PKS13Rv3800c_IN_ALFA_1355-No_ALFAtag	-0.968351	0.142588	-6.79127	10	4.79186e-05	0.00012042	NA	0.208333	0.208333	I6Y340	I6Y340	I6Y340_MYCTU Double hotdog hydratase OS=Mycobacterium tuberculosis (strain ATCC 25618 / H37Rv) OX=83332 GN=Rv0216 PE=1 SV=1
I6Y3N9	PKS13Rv3800c_IN_ALFA_1355-No_ALFAtag	-1.27983	0.122752	-10.4261	10	1.08293e-06	4.95005e-06	NA	0	0	I6Y3N9	I6Y3N9	I6Y3N9_MYCTU Conserved protein OS=Mycobacterium tuberculosis (strain ATCC 25618 / H37Rv) OX=83332 GN=Rv0397A PE=1 SV=1
I6Y3P1	PKS13Rv3800c_IN_ALFA_1355-No_ALFAtag	-0.454429	0.108776	-4.17765	10	0.00189476	0.00330993	NA	0.196429	0.196429	I6Y3P1	LPRN	LPRN_MYCTU Lipoprotein LprN OS=Mycobacterium tuberculosis (strain ATCC 25618 / H37Rv) OX=83332 GN=lprN PE=1 SV=1
I6Y3P5	PKS13Rv3800c_IN_ALFA_1355-No_ALFAtag	0.324232	0.165021	1.96479	10	0.0778144	0.100943	NA	0.2	0.2	I6Y3P5	I6Y3P5	I6Y3P5_MYCTU Conserved integral membrane protein YrbE4B. Possible ABC transporter OS=Mycobacterium tuberculosis (strain ATCC 25618 / H37Rv) OX=83332 GN=yrbE4B PE=1 SV=1
I6Y3Q0	PKS13Rv3800c_IN_ALFA_1355-No_ALFAtag	-1.22834	0.182556	-6.72856	10	5.17778e-05	0.000128732	NA	0.138889	0.138889	I6Y3Q0	CHSE5	CHSE5_MYCTU Acyl-CoA dehydrogenase FadE27 OS=Mycobacterium tuberculosis (strain ATCC 25618 / H37Rv) OX=83332 GN=fadE27 PE=1 SV=1
I6Y3Q7	PKS13Rv3800c_IN_ALFA_1355-No_ALFAtag	-0.0603219	0.159139	-0.379052	10	0.712573	0.747281	NA	0.185897	0.185897	I6Y3Q7	I6Y3Q7	I6Y3Q7_MYCTU Conserved protein OS=Mycobacterium tuberculosis (strain ATCC 25618 / H37Rv) OX=83332 GN=Rv3510c PE=1 SV=1
I6Y3S9	PKS13Rv3800c_IN_ALFA_1355-No_ALFAtag	-0.322202	0.0993946	-3.24164	10	0.00884479	0.0136396	NA	0.138298	0.138298	I6Y3S9	I6Y3S9	I6Y3S9_MYCTU Possible oxidoreductase OS=Mycobacterium tuberculosis (strain ATCC 25618 / H37Rv) OX=83332 GN=Rv3530c PE=1 SV=1
I6Y3T7	PKS13Rv3800c_IN_ALFA_1355-No_ALFAtag	-0.221728	0.285317	-0.777131	10	0.455072	0.502408	NA	0.318182	0.318182	I6Y3T7	LTP2	LTP2_MYCTU 17-hydroxy-3-oxo-4-pregnene-20-carboxyl-CoA lyase OS=Mycobacterium tuberculosis (strain ATCC 25618 / H37Rv) OX=83332 GN=ltp2 PE=1 SV=1
I6Y3U6	PKS13Rv3800c_IN_ALFA_1355-No_ALFAtag	0.536473	0.0692042	7.75202	10	1.54977e-05	4.58549e-05	NA	0.309524	0.309524	I6Y3U6	ECH20	ECH20_MYCTU (7aS)-7a-methyl-1,5-dioxo-2,3,5,6,7,7a-hexahydro-1H-indene-carboxyl-CoA hydrolase OS=Mycobacterium tuberculosis (strain ATCC 25618 / H37Rv) OX=83332 GN=echA20 PE=1 SV=1
I6Y3V3	PKS13Rv3800c_IN_ALFA_1355-No_ALFAtag	0.32508	0.0554104	5.86676	10	0.000157987	0.000345305	NA	0.03	0.03	I6Y3V3	I6Y3V3	I6Y3V3_MYCTU Possible conserved transmembrane protein OS=Mycobacterium tuberculosis (strain ATCC 25618 / H37Rv) OX=83332 GN=Rv0473 PE=1 SV=1
I6Y3V5	PKS13Rv3800c_IN_ALFA_1355-No_ALFAtag	1.36476	0.186934	7.30078	9	4.56081e-05	0.000115755	NA	0.539216	0.372549	I6Y3V5	IPDE1	IPDE1_MYCTU Acyl-CoA dehydrogenase IpdE1 OS=Mycobacterium tuberculosis (strain ATCC 25618 / H37Rv) OX=83332 GN=ipdE1 PE=1 SV=1
I6Y3Z2	PKS13Rv3800c_IN_ALFA_1355-No_ALFAtag	-1.32659	0.125009	-10.612	10	9.19838e-07	4.33252e-06	NA	0.177778	0.177778	I6Y3Z2	I6Y3Z2	I6Y3Z2_MYCTU N-acetylmuramoyl-L-alanine amidase domain-containing protein OS=Mycobacterium tuberculosis (strain ATCC 25618 / H37Rv) OX=83332 GN=Rv3594 PE=1 SV=1
I6Y460	PKS13Rv3800c_IN_ALFA_1355-No_ALFAtag	0.0217463	0.239802	0.0906846	10	0.929534	0.939933	NA	0.212644	0.212644	I6Y460	I6Y460	I6Y460_MYCTU Probable conserved transmembrane protein OS=Mycobacterium tuberculosis (strain ATCC 25618 / H37Rv) OX=83332 GN=Rv3635 PE=1 SV=1
I6Y469	PKS13Rv3800c_IN_ALFA_1355-No_ALFAtag	-0.0362469	0.211809	-0.17113	10	0.867534	0.886466	NA	0.173333	0.173333	I6Y469	I6Y469	I6Y469_MYCTU Uncharacterized protein OS=Mycobacterium tuberculosis (strain ATCC 25618 / H37Rv) OX=83332 GN=Rv3647c PE=1 SV=1
I6Y481	PKS13Rv3800c_IN_ALFA_1355-No_ALFAtag	0.149111	0.384425	0.387882	10	0.706232	0.741921	NA	0.333333	0.333333	I6Y481	I6Y481	I6Y481_MYCTU Uncharacterized protein OS=Mycobacterium tuberculosis (strain ATCC 25618 / H37Rv) OX=83332 GN=Rv0610c PE=1 SV=1
I6Y482	PKS13Rv3800c_IN_ALFA_1355-No_ALFAtag	-0.241246	0.0353795	-6.81878	10	4.63242e-05	0.000117177	NA	0.0333333	0.0333333	I6Y482	I6Y482	I6Y482_MYCTU Probable dipeptide-transport ATP-binding protein ABC transporter DppD OS=Mycobacterium tuberculosis (strain ATCC 25618 / H37Rv) OX=83332 GN=dppD PE=1 SV=1
I6Y498	PKS13Rv3800c_IN_ALFA_1355-No_ALFAtag	1.75439	0.11886	14.7601	10	4.08179e-08	5.10588e-07	NA	0	0	I6Y498	I6Y498	I6Y498_MYCTU Probable anion transporter ATPase OS=Mycobacterium tuberculosis (strain ATCC 25618 / H37Rv) OX=83332 GN=Rv3680 PE=1 SV=1
I6Y4A5	PKS13Rv3800c_IN_ALFA_1355-No_ALFAtag	-0.675292	0.0596538	-11.3202	10	5.04578e-07	2.80521e-06	NA	0.0507246	0.0507246	I6Y4A5	I6Y4A5	I6Y4A5_MYCTU Possible glyoxalase II (Hydroxyacylglutathione hydrolase) (GLX II) OS=Mycobacterium tuberculosis (strain ATCC 25618 / H37Rv) OX=83332 GN=Rv0634c PE=1 SV=1
I6Y4C4	PKS13Rv3800c_IN_ALFA_1355-No_ALFAtag	1.96774	0.309237	6.36321	9	0.000130819	0.000289996	NA	0.5	0.333333	I6Y4C4	I6Y4C4	I6Y4C4_MYCTU DUF4185 domain-containing protein OS=Mycobacterium tuberculosis (strain ATCC 25618 / H37Rv) OX=83332 GN=Rv3707c PE=1 SV=1
I6Y4C7	PKS13Rv3800c_IN_ALFA_1355-No_ALFAtag	-0.11572	0.0541688	-2.13628	10	0.0583998	0.0778109	NA	0.09	0.09	I6Y4C7	I6Y4C7	I6Y4C7_MYCTU Lipid II isoglutaminyl synthase (glutamine-hydrolyzing) subunit MurT OS=Mycobacterium tuberculosis (strain ATCC 25618 / H37Rv) OX=83332 GN=murT PE=1 SV=1
I6Y4D2	PKS13Rv3800c_IN_ALFA_1355-No_ALFAtag	Inf	NA	NA	NA	NA	0	oneConditionMissing	0.5	0	I6Y4D2	PEPAM	PEPAM_MYCTU N-acetylmuramoyl-L-alanine amidase Rv3717 OS=Mycobacterium tuberculosis (strain ATCC 25618 / H37Rv) OX=83332 GN=Rv3717 PE=1 SV=1
I6Y4E8	PKS13Rv3800c_IN_ALFA_1355-No_ALFAtag	0.717534	0.138562	5.17843	10	0.000414016	0.000825086	NA	0.193694	0.193694	I6Y4E8	I6Y4E8	I6Y4E8_MYCTU Probable enoyl-CoA hydratase EchA5 (Enoyl hydrase) (Unsaturated acyl-CoA hydratase) (Crotonase) OS=Mycobacterium tuberculosis (strain ATCC 25618 / H37Rv) OX=83332 GN=echA5 PE=1 SV=1
I6Y4F1	PKS13Rv3800c_IN_ALFA_1355-No_ALFAtag	0.294075	0.185036	1.58928	10	0.14308	0.17569	NA	0.287879	0.287879	I6Y4F1	I6Y4F1	I6Y4F1_MYCTU Probable conserved transmembrane protein OS=Mycobacterium tuberculosis (strain ATCC 25618 / H37Rv) OX=83332 GN=Rv0680c PE=1 SV=1
I6Y4G1	PKS13Rv3800c_IN_ALFA_1355-No_ALFAtag	0.479221	0.0490746	9.76516	10	1.97552e-06	7.95317e-06	NA	0.193878	0.193878	I6Y4G1	I6Y4G1	I6Y4G1_MYCTU Uncharacterized protein OS=Mycobacterium tuberculosis (strain ATCC 25618 / H37Rv) OX=83332 GN=Rv0690c PE=1 SV=1
I6Y4K0	PKS13Rv3800c_IN_ALFA_1355-No_ALFAtag	-0.34476	0.0588772	-5.85558	10	0.000160394	0.000350018	NA	0.09	0.09	I6Y4K0	I6Y4K0	I6Y4K0_MYCTU Possible D-xylulose kinase XylB (Xylulokinase) (Xylulose kinase) OS=Mycobacterium tuberculosis (strain ATCC 25618 / H37Rv) OX=83332 GN=xylB PE=1 SV=1
I6Y4R2	PKS13Rv3800c_IN_ALFA_1355-No_ALFAtag	0.6052	0.122631	4.93511	10	0.00059144	0.00113976	NA	0	0	I6Y4R2	I6Y4R2	I6Y4R2_MYCTU Probable acyl-CoA dehydrogenase FadE9 OS=Mycobacterium tuberculosis (strain ATCC 25618 / H37Rv) OX=83332 GN=fadE9 PE=1 SV=1
I6Y4S7	PKS13Rv3800c_IN_ALFA_1355-No_ALFAtag	1.06751	0.098648	10.8214	10	7.67485e-07	3.79946e-06	NA	0.288889	0.288889	I6Y4S7	I6Y4S7	I6Y4S7_MYCTU Possible 4-carboxymuconolactone decarboxylase (CMD) OS=Mycobacterium tuberculosis (strain ATCC 25618 / H37Rv) OX=83332 GN=Rv0771 PE=1 SV=1
I6Y4S9	PKS13Rv3800c_IN_ALFA_1355-No_ALFAtag	0.75086	0.99195	0.756953	7	0.473781	0.520601	NA	0.777778	0.277778	I6Y4S9	I6Y4S9	I6Y4S9_MYCTU Uncharacterized protein OS=Mycobacterium tuberculosis (strain ATCC 25618 / H37Rv) OX=83332 GN=Rv0776c PE=4 SV=1
I6Y4U4	PKS13Rv3800c_IN_ALFA_1355-No_ALFAtag	-0.109683	0.138984	-0.789174	10	0.448317	0.495927	NA	0.23913	0.23913	I6Y4U4	I6Y4U4	I6Y4U4_MYCTU Probable oxidoreductase OS=Mycobacterium tuberculosis (strain ATCC 25618 / H37Rv) OX=83332 GN=Rv0794c PE=1 SV=1
I6Y4U9	PKS13Rv3800c_IN_ALFA_1355-No_ALFAtag	0.833936	0.203749	4.09296	10	0.00216889	0.00372337	NA	0.429487	0.429487	I6Y4U9	DYP	DYP_MYCTU Dye-decolorizing peroxidase OS=Mycobacterium tuberculosis (strain ATCC 25618 / H37Rv) OX=83332 GN=dyp PE=1 SV=1
I6Y4V2	PKS13Rv3800c_IN_ALFA_1355-No_ALFAtag	-0.262355	0.125155	-2.09623	10	0.0624716	0.0828422	NA	0.22619	0.22619	I6Y4V2	I6Y4V2	I6Y4V2_MYCTU Uncharacterized protein OS=Mycobacterium tuberculosis (strain ATCC 25618 / H37Rv) OX=83332 GN=Rv0804 PE=1 SV=1
I6Y4V6	PKS13Rv3800c_IN_ALFA_1355-No_ALFAtag	1.24931	0.13417	9.31137	10	3.04469e-06	1.14054e-05	NA	0	0	I6Y4V6	I6Y4V6	I6Y4V6_MYCTU Phosphoribosylformylglycinamidine cyclo-ligase OS=Mycobacterium tuberculosis (strain ATCC 25618 / H37Rv) OX=83332 GN=purM PE=1 SV=1
I6Y4Y1	PKS13Rv3800c_IN_ALFA_1355-No_ALFAtag	-0.578024	0.247657	-2.33397	10	0.0417664	0.0571433	NA	0.231707	0.231707	I6Y4Y1	I6Y4Y1	I6Y4Y1_MYCTU Uncharacterized protein OS=Mycobacterium tuberculosis (strain ATCC 25618 / H37Rv) OX=83332 GN=Rv0837c PE=1 SV=1
I6Y4Z4	PKS13Rv3800c_IN_ALFA_1355-No_ALFAtag	0.427683	0.177674	2.40712	10	0.0368642	0.0509085	NA	0.208333	0.208333	I6Y4Z4	I6Y4Z4	I6Y4Z4_MYCTU Possible fatty-acid-CoA ligase FadD16 (Fatty-acid-CoA synthetase) (Fatty-acid-CoA synthase) OS=Mycobacterium tuberculosis (strain ATCC 25618 / H37Rv) OX=83332 GN=fadD16 PE=1 SV=1
I6Y4Z9	PKS13Rv3800c_IN_ALFA_1355-No_ALFAtag	-0.490367	0.158981	-3.08444	10	0.0115528	0.0173571	NA	0.198413	0.198413	I6Y4Z9	I6Y4Z9	I6Y4Z9_MYCTU Uncharacterized protein OS=Mycobacterium tuberculosis (strain ATCC 25618 / H37Rv) OX=83332 GN=Rv0857 PE=4 SV=1
I6Y551	PKS13Rv3800c_IN_ALFA_1355-No_ALFAtag	0.906052	0.228819	3.95968	10	0.00268782	0.00453691	NA	0.429293	0.429293	I6Y551	I6Y551	I6Y551_MYCTU Dioxygenase OS=Mycobacterium tuberculosis (strain ATCC 25618 / H37Rv) OX=83332 GN=Rv0913c PE=1 SV=1
I6Y6S3	PKS13Rv3800c_IN_ALFA_1355-No_ALFAtag	0.20432	0.0856566	2.38533	10	0.0382623	0.0527872	NA	0.0260417	0.0260417	I6Y6S3	I6Y6S3	I6Y6S3_MYCTU Conserved protein OS=Mycobacterium tuberculosis (strain ATCC 25618 / H37Rv) OX=83332 GN=Rv0052 PE=1 SV=2
I6Y748	PKS13Rv3800c_IN_ALFA_1355-No_ALFAtag	0.0712304	0.101933	0.698798	10	0.500607	0.546223	NA	0.0652174	0.0652174	I6Y748	I6Y748	I6Y748_MYCTU Probable conserved transmembrane protein OS=Mycobacterium tuberculosis (strain ATCC 25618 / H37Rv) OX=83332 GN=Rv0204c PE=1 SV=1
I6Y778	PKS13Rv3800c_IN_ALFA_1355-No_ALFAtag	1.89914	0.152351	12.4656	10	2.0407e-07	1.48136e-06	NA	0	0	I6Y778	FABG4	FABG4_MYCTU 3-oxoacyl-[acyl-carrier-protein] reductase [NADH] OS=Mycobacterium tuberculosis (strain ATCC 25618 / H37Rv) OX=83332 GN=fabG4 PE=1 SV=1
I6Y7N2	PKS13Rv3800c_IN_ALFA_1355-No_ALFAtag	2.13886	1.16447	1.83677	9	0.0994212	0.127147	NA	0.809524	0.642857	I6Y7N2	I6Y7N2	I6Y7N2_MYCTU Probable carbon monoxyde dehydrogenase (Medium chain) OS=Mycobacterium tuberculosis (strain ATCC 25618 / H37Rv) OX=83332 GN=Rv0375c PE=4 SV=2
I6Y7V6	PKS13Rv3800c_IN_ALFA_1355-No_ALFAtag	1.77015	0.172306	10.2733	10	1.24085e-06	5.48401e-06	NA	0	0	I6Y7V6	I6Y7V6	I6Y7V6_MYCTU Probable acyl-CoA ligase FadD31 (Acyl-CoA synthetase) (Acyl-CoA synthase) OS=Mycobacterium tuberculosis (strain ATCC 25618 / H37Rv) OX=83332 GN=fadD31 PE=1 SV=1
I6Y890	PKS13Rv3800c_IN_ALFA_1355-No_ALFAtag	Inf	NA	NA	NA	NA	0	oneConditionMissing	0.666667	0	I6Y890	I6Y890	I6Y890_MYCTU Possible resolvase OS=Mycobacterium tuberculosis (strain ATCC 25618 / H37Rv) OX=83332 GN=Rv0605 PE=4 SV=1
I6Y897	PKS13Rv3800c_IN_ALFA_1355-No_ALFAtag	1.71878	0.0748702	22.9568	10	5.55358e-10	6.76571e-08	NA	0.00666667	0.00666667	I6Y897	I6Y897	I6Y897_MYCTU Uncharacterized protein OS=Mycobacterium tuberculosis (strain ATCC 25618 / H37Rv) OX=83332 GN=Rv0613c PE=1 SV=1
I6Y8B5	PKS13Rv3800c_IN_ALFA_1355-No_ALFAtag	1.23435	0.17952	6.87582	10	4.31991e-05	0.000110644	NA	0.266667	0.266667	I6Y8B5	I6Y8B5	I6Y8B5_MYCTU Probable enoyl-CoA hydratase EchA3 (Enoyl hydrase) (Unsaturated acyl-CoA hydratase) (Crotonase) OS=Mycobacterium tuberculosis (strain ATCC 25618 / H37Rv) OX=83332 GN=echA3 PE=1 SV=1
I6Y8F2	PKS13Rv3800c_IN_ALFA_1355-No_ALFAtag	1.09452	0.16126	6.7873	10	4.81534e-05	0.000120901	NA	0.39899	0.39899	I6Y8F2	I6Y8F2	I6Y8F2_MYCTU Possible enoyl-CoA hydratase EchA4 (Enoyl hydrase) (Unsaturated acyl-CoA hydratase) (Crotonase) OS=Mycobacterium tuberculosis (strain ATCC 25618 / H37Rv) OX=83332 GN=echA4 PE=1 SV=1
I6Y8F7	PKS13Rv3800c_IN_ALFA_1355-No_ALFAtag	0.584495	0.085888	6.80532	10	4.7097e-05	0.000118781	NA	0.193548	0.193548	I6Y8F7	MMPR5	MMPR5_MYCTU HTH-type transcriptional regulator MmpR5 OS=Mycobacterium tuberculosis (strain ATCC 25618 / H37Rv) OX=83332 GN=mmpR5 PE=1 SV=1
I6Y8H4	PKS13Rv3800c_IN_ALFA_1355-No_ALFAtag	-1.08211	0.190683	-5.67489	10	0.00020528	0.000437744	NA	0.333333	0.333333	I6Y8H4	I6Y8H4	I6Y8H4_MYCTU Probable dehydrogenase OS=Mycobacterium tuberculosis (strain ATCC 25618 / H37Rv) OX=83332 GN=Rv0697 PE=3 SV=1
I6Y8I5	PKS13Rv3800c_IN_ALFA_1355-No_ALFAtag	0.339564	0.0627379	5.41242	10	0.000296167	0.000612894	NA	0.0533333	0.0533333	I6Y8I5	FGE	FGE_MYCTU Formylglycine-generating enzyme OS=Mycobacterium tuberculosis (strain ATCC 25618 / H37Rv) OX=83332 GN=Rv0712 PE=1 SV=1
I6Y8K3	PKS13Rv3800c_IN_ALFA_1355-No_ALFAtag	0.266025	0.239689	1.10988	10	0.293028	0.339142	NA	0.357143	0.357143	I6Y8K3	I6Y8K3	I6Y8K3_MYCTU Possible transcriptional regulatory protein OS=Mycobacterium tuberculosis (strain ATCC 25618 / H37Rv) OX=83332 GN=Rv0737 PE=1 SV=1
I6Y8R4	PKS13Rv3800c_IN_ALFA_1355-No_ALFAtag	-1.01192	0.240045	-4.21556	10	0.00178412	0.00314408	NA	0.148148	0.148148	I6Y8R4	I6Y8R4	I6Y8R4_MYCTU Acyl-CoA:diacylglycerol acyltransferase OS=Mycobacterium tuberculosis (strain ATCC 25618 / H37Rv) OX=83332 GN=Rv0774c PE=1 SV=1
I6Y8U3	PKS13Rv3800c_IN_ALFA_1355-No_ALFAtag	0.141364	0.178396	0.792419	10	0.446508	0.494468	NA	0.287879	0.287879	I6Y8U3	I6Y8U3	I6Y8U3_MYCTU SCP_3 domain-containing protein OS=Mycobacterium tuberculosis (strain ATCC 25618 / H37Rv) OX=83332 GN=Rv0807 PE=1 SV=1
I6Y8X0	PKS13Rv3800c_IN_ALFA_1355-No_ALFAtag	-0.309584	0.129822	-2.38468	10	0.0383053	0.0528206	NA	0.158333	0.158333	I6Y8X0	I6Y8X0	I6Y8X0_MYCTU Probable proline iminopeptidase Pip (Prolyl aminopeptidase) (Pap) OS=Mycobacterium tuberculosis (strain ATCC 25618 / H37Rv) OX=83332 GN=pip PE=1 SV=1
I6Y8Y0	PKS13Rv3800c_IN_ALFA_1355-No_ALFAtag	-0.42014	0.411391	-1.02126	10	0.3312	0.378167	NA	0.37963	0.37963	I6Y8Y0	I6Y8Y0	I6Y8Y0_MYCTU Probable fatty-acid-CoA racemase Far OS=Mycobacterium tuberculosis (strain ATCC 25618 / H37Rv) OX=83332 GN=far PE=1 SV=1
I6Y8Y8	PKS13Rv3800c_IN_ALFA_1355-No_ALFAtag	1.4263	0.13211	10.7963	10	7.84211e-07	3.84827e-06	NA	0.166667	0.166667	I6Y8Y8	I6Y8Y8	I6Y8Y8_MYCTU Probable molybdopterin biosynthesis Mog protein OS=Mycobacterium tuberculosis (strain ATCC 25618 / H37Rv) OX=83332 GN=mog PE=1 SV=1
I6Y8Z3	PKS13Rv3800c_IN_ALFA_1355-No_ALFAtag	0.340372	0.234907	1.44897	10	0.177969	0.21393	NA	0.5	0.5	I6Y8Z3	I6Y8Z3	I6Y8Z3_MYCTU Possible conserved integral membrane protein OS=Mycobacterium tuberculosis (strain ATCC 25618 / H37Rv) OX=83332 GN=Rv0870c PE=1 SV=1
I6Y941	PKS13Rv3800c_IN_ALFA_1355-No_ALFAtag	Inf	NA	NA	NA	NA	0	oneConditionMissing	0.916667	0.0833333	I6Y941	I6Y941	I6Y941_MYCTU Mutator family transposase OS=Mycobacterium tuberculosis (strain ATCC 25618 / H37Rv) OX=83332 GN=Rv0920c PE=3 SV=1
I6Y946	PKS13Rv3800c_IN_ALFA_1355-No_ALFAtag	2.11832	0.430489	4.92073	10	0.000604199	0.00116036	NA	0.583333	0.583333	I6Y946	I6Y946	I6Y946_MYCTU Conserved protein OS=Mycobacterium tuberculosis (strain ATCC 25618 / H37Rv) OX=83332 GN=Rv0925c PE=1 SV=1
I6Y9E8	PKS13Rv3800c_IN_ALFA_1355-No_ALFAtag	1.02719	0.0901183	11.3982	10	4.73217e-07	2.67726e-06	NA	0.246377	0.246377	I6Y9E8	I6Y9E8	I6Y9E8_MYCTU Conserved protein OS=Mycobacterium tuberculosis (strain ATCC 25618 / H37Rv) OX=83332 GN=Rv2475c PE=1 SV=1
I6Y9F7	PKS13Rv3800c_IN_ALFA_1355-No_ALFAtag	0.318219	0.519448	0.612611	8	0.557142	0.600197	NA	0.604167	0.270833	I6Y9F7	LIPQ	LIPQ_MYCTU Esterase LipQ OS=Mycobacterium tuberculosis (strain ATCC 25618 / H37Rv) OX=83332 GN=lipQ PE=1 SV=1
I6Y9H2	PKS13Rv3800c_IN_ALFA_1355-No_ALFAtag	0.320486	0.112448	2.85008	10	0.0172477	0.0250794	NA	0.195652	0.195652	I6Y9H2	I6Y9H2	I6Y9H2_MYCTU Enoyl-CoA hydratase 2 OS=Mycobacterium tuberculosis (strain ATCC 25618 / H37Rv) OX=83332 GN=Rv2499c PE=1 SV=1
I6Y9I3	PKS13Rv3800c_IN_ALFA_1355-No_ALFAtag	1.83297	0.129061	14.2024	10	5.90402e-08	6.6438e-07	NA	0	0	I6Y9I3	I6Y9I3	I6Y9I3_MYCTU Probable short-chain type dehydrogenase/reductase OS=Mycobacterium tuberculosis (strain ATCC 25618 / H37Rv) OX=83332 GN=Rv2509 PE=1 SV=1
I6Y9J2	PKS13Rv3800c_IN_ALFA_1355-No_ALFAtag	-1.985	0.476166	-4.16871	6	0.005887	0.00939373	NA	0.333333	0	I6Y9J2	LDT2	LDT2_MYCTU L,D-transpeptidase 2 OS=Mycobacterium tuberculosis (strain ATCC 25618 / H37Rv) OX=83332 GN=ldtB PE=1 SV=1
I6Y9Q3	PKS13Rv3800c_IN_ALFA_1355-No_ALFAtag	1.83869	0.135897	13.53	10	9.3806e-08	8.56171e-07	NA	0.0466667	0.0466667	I6Y9Q3	PRPC	PRPC_MYCTU 2-methylcitrate synthase OS=Mycobacterium tuberculosis (strain ATCC 25618 / H37Rv) OX=83332 GN=prpC PE=1 SV=1
I6Y9U6	PKS13Rv3800c_IN_ALFA_1355-No_ALFAtag	0.234257	0.144596	1.62009	10	0.136281	0.168147	NA	0.0555556	0.0555556	I6Y9U6	I6Y9U6	I6Y9U6_MYCTU Probable conserved transmembrane protein OS=Mycobacterium tuberculosis (strain ATCC 25618 / H37Rv) OX=83332 GN=Rv2620c PE=1 SV=1
I6Y9Z5	PKS13Rv3800c_IN_ALFA_1355-No_ALFAtag	1.79302	0.193875	9.24829	10	3.23774e-06	1.20161e-05	NA	0.366667	0.366667	I6Y9Z5	I6Y9Z5	I6Y9Z5_MYCTU Uncharacterized protein OS=Mycobacterium tuberculosis (strain ATCC 25618 / H37Rv) OX=83332 GN=Rv2664 PE=4 SV=1
I6YA00	PKS13Rv3800c_IN_ALFA_1355-No_ALFAtag	-0.0126908	0.0882837	-0.14375	10	0.888553	0.90404	NA	0.155556	0.155556	I6YA00	I6YA00	I6YA00_MYCTU Peptide-methionine (R)-S-oxide reductase OS=Mycobacterium tuberculosis (strain ATCC 25618 / H37Rv) OX=83332 GN=msrB PE=1 SV=1
I6YA03	PKS13Rv3800c_IN_ALFA_1355-No_ALFAtag	0.485109	0.0967609	5.01349	10	0.000526764	0.00102499	NA	0.303922	0.303922	I6YA03	I6YA03	I6YA03_MYCTU Probable enoyl-CoA hydratase EchA15 (Enoyl hydrase) (Unsaturated acyl-CoA hydratase) (Crotonase) OS=Mycobacterium tuberculosis (strain ATCC 25618 / H37Rv) OX=83332 GN=echA15 PE=1 SV=1
I6YA17	PKS13Rv3800c_IN_ALFA_1355-No_ALFAtag	1.09692	0.107829	10.1727	10	1.35835e-06	5.92087e-06	NA	0.116667	0.116667	I6YA17	I6YA17	I6YA17_MYCTU Uncharacterized protein OS=Mycobacterium tuberculosis (strain ATCC 25618 / H37Rv) OX=83332 GN=Rv2699c PE=1 SV=1
I6YA21	PKS13Rv3800c_IN_ALFA_1355-No_ALFAtag	0.195439	0.0686272	2.84783	10	0.0173144	0.0251633	NA	0.208333	0.208333	I6YA21	I6YA21	I6YA21_MYCTU Conserved protein OS=Mycobacterium tuberculosis (strain ATCC 25618 / H37Rv) OX=83332 GN=Rv2704 PE=1 SV=1
I6YA25	PKS13Rv3800c_IN_ALFA_1355-No_ALFAtag	-0.775619	0.226088	-3.43062	10	0.00643184	0.0101992	NA	0	0	I6YA25	I6YA25	I6YA25_MYCTU Probable conserved transmembrane protein OS=Mycobacterium tuberculosis (strain ATCC 25618 / H37Rv) OX=83332 GN=Rv2709 PE=1 SV=1
I6YA29	PKS13Rv3800c_IN_ALFA_1355-No_ALFAtag	0.801964	0.124519	6.44051	10	7.43733e-05	0.000176157	NA	0.19	0.19	I6YA29	I6YA29	I6YA29_MYCTU Conserved alanine and leucine rich protein OS=Mycobacterium tuberculosis (strain ATCC 25618 / H37Rv) OX=83332 GN=Rv2714 PE=1 SV=1
I6YA42	PKS13Rv3800c_IN_ALFA_1355-No_ALFAtag	0.420821	0.134065	3.13894	10	0.0105292	0.0159647	NA	0.350877	0.350877	I6YA42	I6YA42	I6YA42_MYCTU Uncharacterized protein OS=Mycobacterium tuberculosis (strain ATCC 25618 / H37Rv) OX=83332 GN=Rv2734 PE=1 SV=1
I6YA47	PKS13Rv3800c_IN_ALFA_1355-No_ALFAtag	-1.42497	0.350697	-4.06324	10	0.00227469	0.00388877	NA	0	0	I6YA47	I6YA47	I6YA47_MYCTU Uncharacterized protein OS=Mycobacterium tuberculosis (strain ATCC 25618 / H37Rv) OX=83332 GN=Rv2738c PE=1 SV=1
I6YA50	PKS13Rv3800c_IN_ALFA_1355-No_ALFAtag	0.452075	0.0584697	7.73179	10	1.58537e-05	4.66128e-05	NA	0.1	0.1	I6YA50	Y2743	Y2743_MYCTU Putative envelope-preserving system protein Rv2743c OS=Mycobacterium tuberculosis (strain ATCC 25618 / H37Rv) OX=83332 GN=Rv2743c PE=1 SV=1
I6YA75	PKS13Rv3800c_IN_ALFA_1355-No_ALFAtag	-1.32851	0.125782	-10.562	10	9.60835e-07	4.47461e-06	NA	0.104167	0.104167	I6YA75	I6YA75	I6YA75_MYCTU Probable conserved transmembrane protein OS=Mycobacterium tuberculosis (strain ATCC 25618 / H37Rv) OX=83332 GN=Rv2772c PE=1 SV=1
I6YAE2	PKS13Rv3800c_IN_ALFA_1355-No_ALFAtag	0.708221	0.120869	5.8594	10	0.000159566	0.000348483	NA	0.0925926	0.0925926	I6YAE2	I6YAE2	I6YAE2_MYCTU Probable conserved transmembrane alanine rich protein OS=Mycobacterium tuberculosis (strain ATCC 25618 / H37Rv) OX=83332 GN=Rv2843 PE=1 SV=1
I6YAU3	PKS13Rv3800c_IN_ALFA_1355-No_ALFAtag	-0.863889	0.115977	-7.44881	10	2.18803e-05	6.137e-05	NA	0.0448718	0.0448718	I6YAU3	I6YAU3	I6YAU3_MYCTU Possible alanine rich dehydrogenase OS=Mycobacterium tuberculosis (strain ATCC 25618 / H37Rv) OX=83332 GN=Rv2997 PE=4 SV=1
I6YAV3	PKS13Rv3800c_IN_ALFA_1355-No_ALFAtag	-0.631726	0.231028	-2.73441	7	0.0291524	0.0408426	NA	0.555556	0.0555556	I6YAV3	I6YAV3	I6YAV3_MYCTU Uncharacterized protein OS=Mycobacterium tuberculosis (strain ATCC 25618 / H37Rv) OX=83332 GN=Rv3005c PE=1 SV=1
I6YAW3	PKS13Rv3800c_IN_ALFA_1355-No_ALFAtag	1.04405	0.0861275	12.1221	10	2.65587e-07	1.75928e-06	NA	0.00333333	0.00333333	I6YAW3	I6YAW3	I6YAW3_MYCTU Meth_synt_2 domain-containing protein OS=Mycobacterium tuberculosis (strain ATCC 25618 / H37Rv) OX=83332 GN=Rv3015c PE=1 SV=1
I6YAZ1	PKS13Rv3800c_IN_ALFA_1355-No_ALFAtag	1.72656	0.11505	15.0071	10	3.48039e-08	4.49404e-07	NA	0	0	I6YAZ1	I6YAZ1	I6YAZ1_MYCTU Conserved protein OS=Mycobacterium tuberculosis (strain ATCC 25618 / H37Rv) OX=83332 GN=Rv3038c PE=1 SV=1
I6YB06	PKS13Rv3800c_IN_ALFA_1355-No_ALFAtag	-0.23037	0.307349	-0.749541	8	0.474993	0.521524	NA	0.533333	0.2	I6YB06	I6YB06	I6YB06_MYCTU Glutaredoxin-like protein NrdH OS=Mycobacterium tuberculosis (strain ATCC 25618 / H37Rv) OX=83332 GN=nrdH PE=1 SV=1
I6YB11	PKS13Rv3800c_IN_ALFA_1355-No_ALFAtag	0.826862	0.0668699	12.3652	10	2.20254e-07	1.54625e-06	NA	0.0133333	0.0133333	I6YB11	I6YB11	I6YB11_MYCTU Probable short chain alcohol dehydrogenase/reductase OS=Mycobacterium tuberculosis (strain ATCC 25618 / H37Rv) OX=83332 GN=Rv3057c PE=1 SV=1
I6YB49	PKS13Rv3800c_IN_ALFA_1355-No_ALFAtag	0.340504	0.0648657	5.24937	10	0.000373726	0.000754996	NA	0.0366667	0.0366667	I6YB49	I6YB49	I6YB49_MYCTU Conserved protein OS=Mycobacterium tuberculosis (strain ATCC 25618 / H37Rv) OX=83332 GN=Rv3091 PE=1 SV=1
I6YB54	PKS13Rv3800c_IN_ALFA_1355-No_ALFAtag	-0.531792	0.347847	-1.52881	10	0.157305	0.190974	NA	0.233333	0.233333	I6YB54	I6YB54	I6YB54_MYCTU Uncharacterized protein OS=Mycobacterium tuberculosis (strain ATCC 25618 / H37Rv) OX=83332 GN=Rv3096 PE=1 SV=1
I6YBN6	PKS13Rv3800c_IN_ALFA_1355-No_ALFAtag	-0.607606	0.193646	-3.13772	10	0.010551	0.0159892	NA	0.277778	0.277778	I6YBN6	I6YBN6	I6YBN6_MYCTU Possible Mg2+ transport P-type ATPase C MgtC OS=Mycobacterium tuberculosis (strain ATCC 25618 / H37Rv) OX=83332 GN=mgtC PE=3 SV=1
I6YBQ3	PKS13Rv3800c_IN_ALFA_1355-No_ALFAtag	-0.375118	0.104899	-3.576	10	0.00504516	0.00814787	NA	0.0222222	0.0222222	I6YBQ3	I6YBQ3	I6YBQ3_MYCTU Probable transcriptional regulatory protein LrpA (Lrp/AsnC-family) OS=Mycobacterium tuberculosis (strain ATCC 25618 / H37Rv) OX=83332 GN=lrpA PE=1 SV=1
I6YBX3	PKS13Rv3800c_IN_ALFA_1355-No_ALFAtag	-0.205062	0.12283	-1.66947	10	0.125981	0.156333	NA	0.298611	0.298611	I6YBX3	MFPA	MFPA_MYCTU Pentapeptide repeat protein MfpA OS=Mycobacterium tuberculosis (strain ATCC 25618 / H37Rv) OX=83332 GN=mfpA PE=1 SV=1
I6YBZ8	PKS13Rv3800c_IN_ALFA_1355-No_ALFAtag	0.129727	0.100589	1.28967	10	0.226193	0.266523	NA	0.262821	0.262821	I6YBZ8	HTDY	HTDY_MYCTU 3-hydroxyacyl-thioester dehydratase Y OS=Mycobacterium tuberculosis (strain ATCC 25618 / H37Rv) OX=83332 GN=htdY PE=1 SV=1
I6YC03	PKS13Rv3800c_IN_ALFA_1355-No_ALFAtag	1.21475	0.301676	4.02666	10	0.00241243	0.0041067	NA	0.345238	0.345238	I6YC03	EPHB	EPHB_MYCTU Epoxide hydrolase B OS=Mycobacterium tuberculosis (strain ATCC 25618 / H37Rv) OX=83332 GN=ephB PE=1 SV=1
I6YC44	PKS13Rv3800c_IN_ALFA_1355-No_ALFAtag	-1.50059	0.282705	-5.30795	6	0.00181595	0.00319416	NA	0.277778	0.111111	I6YC44	I6YC44	I6YC44_MYCTU Possible conserved transmembrane protein OS=Mycobacterium tuberculosis (strain ATCC 25618 / H37Rv) OX=83332 GN=Rv3434c PE=4 SV=1
I6YC91	PKS13Rv3800c_IN_ALFA_1355-No_ALFAtag	1.42691	0.111988	12.7416	10	1.65896e-07	1.25633e-06	NA	0.176471	0.176471	I6YC91	I6YC91	I6YC91_MYCTU Uncharacterized protein OS=Mycobacterium tuberculosis (strain ATCC 25618 / H37Rv) OX=83332 GN=Rv3489 PE=1 SV=1
I6YC95	PKS13Rv3800c_IN_ALFA_1355-No_ALFAtag	-0.283391	0.0932692	-3.03842	10	0.0124963	0.0186148	NA	0.188596	0.188596	I6YC95	I6YC95	I6YC95_MYCTU Mce-family protein Mce4F OS=Mycobacterium tuberculosis (strain ATCC 25618 / H37Rv) OX=83332 GN=mce4F PE=1 SV=1
I6YC99	PKS13Rv3800c_IN_ALFA_1355-No_ALFAtag	-0.373861	0.0746003	-5.01152	10	0.000528294	0.00102726	NA	0.111111	0.111111	I6YC99	I6YC99	I6YC99_MYCTU Mce-family protein Mce4A OS=Mycobacterium tuberculosis (strain ATCC 25618 / H37Rv) OX=83332 GN=mce4A PE=1 SV=1
I6YCA3	PKS13Rv3800c_IN_ALFA_1355-No_ALFAtag	1.10753	0.270268	4.09791	10	0.00215178	0.00370122	NA	0.594203	0.594203	I6YCA3	CHSE4	CHSE4_MYCTU Acyl-CoA dehydrogenase FadE26 OS=Mycobacterium tuberculosis (strain ATCC 25618 / H37Rv) OX=83332 GN=fadE26 PE=1 SV=1
I6YCB9	PKS13Rv3800c_IN_ALFA_1355-No_ALFAtag	0.740087	0.335527	2.20574	7	0.0631929	0.0837194	NA	0.444444	0.111111	I6YCB9	I6YCB9	I6YCB9_MYCTU Possible siderophore-binding protein OS=Mycobacterium tuberculosis (strain ATCC 25618 / H37Rv) OX=83332 GN=Rv3525c PE=1 SV=1
I6YCE1	PKS13Rv3800c_IN_ALFA_1355-No_ALFAtag	0.956636	0.160941	5.94403	10	0.000142377	0.000313953	NA	0.382353	0.382353	I6YCE1	I6YCE1	I6YCE1_MYCTU Probable short-chain type dehydrogenase/reductase OS=Mycobacterium tuberculosis (strain ATCC 25618 / H37Rv) OX=83332 GN=Rv3549c PE=1 SV=1
I6YCF0	PKS13Rv3800c_IN_ALFA_1355-No_ALFAtag	1.56025	0.121539	12.8375	10	1.54529e-07	1.19893e-06	NA	0.0333333	0.0333333	I6YCF0	IPDF	IPDF_MYCTU (5R,7aS)-5-hydroxy-7a-methyl-1-oxo-2,3,5,6,7,7a-hexahydro-1H-indene-carboxyl-CoA reductase OS=Mycobacterium tuberculosis (strain ATCC 25618 / H37Rv) OX=83332 GN=ipdF PE=1 SV=1
I6YCF5	PKS13Rv3800c_IN_ALFA_1355-No_ALFAtag	1.61092	0.576996	2.79191	10	0.0190571	0.0274398	NA	0.538462	0.538462	I6YCF5	IPDE2	IPDE2_MYCTU Acyl-CoA dehydrogenase IpdE2 OS=Mycobacterium tuberculosis (strain ATCC 25618 / H37Rv) OX=83332 GN=ipdE2 PE=1 SV=1
I6YCG9	PKS13Rv3800c_IN_ALFA_1355-No_ALFAtag	Inf	NA	NA	NA	NA	0	oneConditionMissing	0.555556	0.0555556	I6YCG9	I6YCG9	I6YCG9_MYCTU Possible arsenical pump integral membrane protein ArsB2 OS=Mycobacterium tuberculosis (strain ATCC 25618 / H37Rv) OX=83332 GN=arsB2 PE=4 SV=1
I6YCP0	PKS13Rv3800c_IN_ALFA_1355-No_ALFAtag	1.23849	0.0770036	16.0836	10	1.78548e-08	3.08821e-07	NA	0.02	0.02	I6YCP0	I6YCP0	I6YCP0_MYCTU Uncharacterized protein OS=Mycobacterium tuberculosis (strain ATCC 25618 / H37Rv) OX=83332 GN=Rv3651 PE=1 SV=1
I6YCP7	PKS13Rv3800c_IN_ALFA_1355-No_ALFAtag	-0.0370251	0.0828745	-0.446761	10	0.664568	0.702951	NA	0.188172	0.188172	I6YCP7	I6YCP7	I6YCP7_MYCTU Fido domain-containing protein OS=Mycobacterium tuberculosis (strain ATCC 25618 / H37Rv) OX=83332 GN=Rv3662c PE=1 SV=1
I6YCQ4	PKS13Rv3800c_IN_ALFA_1355-No_ALFAtag	0.563302	0.111905	5.03375	10	0.000511298	0.000997673	NA	0.0333333	0.0333333	I6YCQ4	I6YCQ4	I6YCQ4_MYCTU Possible epoxide hydrolase EphE (Epoxide hydratase) (Arene-oxide hydratase) OS=Mycobacterium tuberculosis (strain ATCC 25618 / H37Rv) OX=83332 GN=ephE PE=1 SV=1
I6YCR8	PKS13Rv3800c_IN_ALFA_1355-No_ALFAtag	-1.60857	0.407237	-3.94996	8	0.00423623	0.00694147	NA	0.222222	0.0555556	I6YCR8	I6YCR8	I6YCR8_MYCTU Probable conserved transmembrane protein OS=Mycobacterium tuberculosis (strain ATCC 25618 / H37Rv) OX=83332 GN=Rv3689 PE=4 SV=1
I6YCS6	PKS13Rv3800c_IN_ALFA_1355-No_ALFAtag	-0.810566	0.130526	-6.21002	10	0.000100134	0.000229792	NA	0.222222	0.222222	I6YCS6	I6YCS6	I6YCS6_MYCTU Conserved protein OS=Mycobacterium tuberculosis (strain ATCC 25618 / H37Rv) OX=83332 GN=Rv3698 PE=1 SV=1
I6YDI9	PKS13Rv3800c_IN_ALFA_1355-No_ALFAtag	0.767928	0.0810487	9.4749	10	2.60015e-06	9.93945e-06	NA	0	0	I6YDI9	I6YDI9	I6YDI9_MYCTU PlsC domain-containing protein OS=Mycobacterium tuberculosis (strain ATCC 25618 / H37Rv) OX=83332 GN=plsC PE=1 SV=1
I6YDK7	PKS13Rv3800c_IN_ALFA_1355-No_ALFAtag	-0.547675	0.208808	-2.62287	10	0.0254722	0.036047	NA	0	0	I6YDK7	ACCD1	ACCD1_MYCTU Biotin-dependent 3-methylcrotonyl-coenzyme A carboxylase beta1 subunit OS=Mycobacterium tuberculosis (strain ATCC 25618 / H37Rv) OX=83332 GN=accD1 PE=1 SV=1
I6YDM0	PKS13Rv3800c_IN_ALFA_1355-No_ALFAtag	0.169298	0.0813727	2.08053	10	0.0641409	0.0847749	NA	0.147059	0.147059	I6YDM0	I6YDM0	I6YDM0_MYCTU Uncharacterized protein OS=Mycobacterium tuberculosis (strain ATCC 25618 / H37Rv) OX=83332 GN=Rv2516c PE=1 SV=1
I6YDN6	PKS13Rv3800c_IN_ALFA_1355-No_ALFAtag	1.25655	0.110259	11.3964	10	4.73918e-07	2.67726e-06	NA	0	0	I6YDN6	I6YDN6	I6YDN6_MYCTU Probable cytoplasmic peptidase PepQ OS=Mycobacterium tuberculosis (strain ATCC 25618 / H37Rv) OX=83332 GN=pepQ PE=1 SV=1
I6YDV4	PKS13Rv3800c_IN_ALFA_1355-No_ALFAtag	0.72963	0.122991	5.93241	10	0.000144614	0.000318311	NA	0.318519	0.318519	I6YDV4	I6YDV4	I6YDV4_MYCTU Probable conserved membrane protein OS=Mycobacterium tuberculosis (strain ATCC 25618 / H37Rv) OX=83332 GN=Rv2609c PE=1 SV=1
I6YEA3	PKS13Rv3800c_IN_ALFA_1355-No_ALFAtag	1.06149	0.0763385	13.905	10	7.2273e-08	7.43536e-07	NA	0.0366667	0.0366667	I6YEA3	I6YEA3	I6YEA3_MYCTU S-adenosyl-L-methionine-dependent methyltransferase OS=Mycobacterium tuberculosis (strain ATCC 25618 / H37Rv) OX=83332 GN=Rv2751 PE=1 SV=1
I6YEB1	PKS13Rv3800c_IN_ALFA_1355-No_ALFAtag	-1.38927	0.302124	-4.59835	10	0.000982592	0.00181014	NA	0.239583	0.239583	I6YEB1	I6YEB1	I6YEB1_MYCTU Possible type I restriction/modification system specificity determinant HsdS (S protein) OS=Mycobacterium tuberculosis (strain ATCC 25618 / H37Rv) OX=83332 GN=hsdS PE=1 SV=1
I6YEB6	PKS13Rv3800c_IN_ALFA_1355-No_ALFAtag	0.982807	0.0693249	14.1768	10	6.00653e-08	6.67869e-07	NA	0.0866667	0.0866667	I6YEB6	I6YEB6	I6YEB6_MYCTU Probable short-chain type dehydrogenase/reductase OS=Mycobacterium tuberculosis (strain ATCC 25618 / H37Rv) OX=83332 GN=Rv2766c PE=1 SV=1
I6YEE1	PKS13Rv3800c_IN_ALFA_1355-No_ALFAtag	0.735962	0.0866935	8.48924	10	6.9753e-06	2.29399e-05	NA	0.0833333	0.0833333	I6YEE1	PPTH	PPTH_MYCTU [Acyl-carrier-protein] phosphodiesterase PptH OS=Mycobacterium tuberculosis (strain ATCC 25618 / H37Rv) OX=83332 GN=pptH PE=1 SV=1
I6YEE6	PKS13Rv3800c_IN_ALFA_1355-No_ALFAtag	0.183669	0.20065	0.915372	10	0.381539	0.430038	NA	0.291667	0.291667	I6YEE6	I6YEE6	I6YEE6_MYCTU Possible hydrolase OS=Mycobacterium tuberculosis (strain ATCC 25618 / H37Rv) OX=83332 GN=Rv2800 PE=4 SV=1
I6YEF3	PKS13Rv3800c_IN_ALFA_1355-No_ALFAtag	1.5527	0.37825	4.10494	10	0.00212769	0.00366654	NA	0.472222	0.472222	I6YEF3	I6YEF3	I6YEF3_MYCTU Uncharacterized protein OS=Mycobacterium tuberculosis (strain ATCC 25618 / H37Rv) OX=83332 GN=Rv2809 PE=4 SV=1
I6YEH6	PKS13Rv3800c_IN_ALFA_1355-No_ALFAtag	0.133734	0.183218	0.729922	10	0.482186	0.527974	NA	0.269841	0.269841	I6YEH6	I6YEH6	I6YEH6_MYCTU Probable enoyl-CoA hydratase EchA16 (Enoyl hydrase) (Unsaturated acyl-CoA hydratase) (Crotonase) OS=Mycobacterium tuberculosis (strain ATCC 25618 / H37Rv) OX=83332 GN=echA16 PE=1 SV=1
I6YEN3	PKS13Rv3800c_IN_ALFA_1355-No_ALFAtag	0.276295	0.0474115	5.8276	10	0.000166591	0.00036222	NA	0.02	0.02	I6YEN3	I6YEN3	I6YEN3_MYCTU Possible oxidoreductase OS=Mycobacterium tuberculosis (strain ATCC 25618 / H37Rv) OX=83332 GN=Rv2893 PE=1 SV=1
I6YET7	PKS13Rv3800c_IN_ALFA_1355-No_ALFAtag	0.950904	0.496494	1.91524	6	0.10395	0.132496	NA	0.805556	0.138889	I6YET7	Y2963	Y2963_MYCTU Putative permease Rv2963 OS=Mycobacterium tuberculosis (strain ATCC 25618 / H37Rv) OX=83332 GN=Rv2963 PE=1 SV=1
I6YEU0	PKS13Rv3800c_IN_ALFA_1355-No_ALFAtag	-0.475459	0.207303	-2.29354	10	0.0447432	0.0608595	NA	0	0	I6YEU0	I6YEU0	I6YEU0_MYCTU Pyruvate carboxylase OS=Mycobacterium tuberculosis (strain ATCC 25618 / H37Rv) OX=83332 GN=pca PE=1 SV=1
I6YEW1	PKS13Rv3800c_IN_ALFA_1355-No_ALFAtag	-1.41865	0.161928	-8.76095	10	5.26777e-06	1.80665e-05	NA	0.166667	0.166667	I6YEW1	I6YEW1	I6YEW1_MYCTU Uncharacterized protein OS=Mycobacterium tuberculosis (strain ATCC 25618 / H37Rv) OX=83332 GN=Rv2990c PE=1 SV=1
I6YF11	PKS13Rv3800c_IN_ALFA_1355-No_ALFAtag	0.578873	0.0763345	7.58337	10	1.87518e-05	5.39132e-05	NA	0.01	0.01	I6YF11	I6YF11	I6YF11_MYCTU Probable conserved ATP-binding protein ABC transporter OS=Mycobacterium tuberculosis (strain ATCC 25618 / H37Rv) OX=83332 GN=Rv3041c PE=1 SV=1
I6YF16	PKS13Rv3800c_IN_ALFA_1355-No_ALFAtag	1.05529	0.15371	6.86544	10	4.37503e-05	0.000111647	NA	0.347222	0.347222	I6YF16	I6YF16	I6YF16_MYCTU Conserved protein OS=Mycobacterium tuberculosis (strain ATCC 25618 / H37Rv) OX=83332 GN=Rv3046c PE=1 SV=1
I6YF40	PKS13Rv3800c_IN_ALFA_1355-No_ALFAtag	1.15867	0.071368	16.2351	10	1.63084e-08	2.9111e-07	NA	0.0233333	0.0233333	I6YF40	I6YF40	I6YF40_MYCTU Conserved protein OS=Mycobacterium tuberculosis (strain ATCC 25618 / H37Rv) OX=83332 GN=Rv3075c PE=1 SV=1
I6YFP0	PKS13Rv3800c_IN_ALFA_1355-No_ALFAtag	0.622361	0.0805134	7.72991	10	1.58872e-05	4.66476e-05	NA	0.0909091	0.0909091	I6YFP0	BIRA	BIRA_MYCTU Biotin--[acetyl-CoA-carboxylase] ligase OS=Mycobacterium tuberculosis (strain ATCC 25618 / H37Rv) OX=83332 GN=birA PE=1 SV=1
I6YG27	PKS13Rv3800c_IN_ALFA_1355-No_ALFAtag	-0.075984	0.0916312	-0.829237	10	0.426321	0.474782	NA	0.261905	0.261905	I6YG27	I6YG27	I6YG27_MYCTU Uncharacterized protein OS=Mycobacterium tuberculosis (strain ATCC 25618 / H37Rv) OX=83332 GN=Rv3415c PE=1 SV=1
I6YG32	PKS13Rv3800c_IN_ALFA_1355-No_ALFAtag	-0.36625	0.106055	-3.45341	10	0.00619067	0.00983347	NA	0.0972222	0.0972222	I6YG32	RIMI	RIMI_MYCTU N-alpha-acetyltransferase RimI OS=Mycobacterium tuberculosis (strain ATCC 25618 / H37Rv) OX=83332 GN=rimI PE=1 SV=1
I6YG46	PKS13Rv3800c_IN_ALFA_1355-No_ALFAtag	0.757192	0.124349	6.08926	10	0.000117346	0.000262413	NA	0.303333	0.303333	I6YG46	I6YG46	I6YG46_MYCTU Glutamate decarboxylase OS=Mycobacterium tuberculosis (strain ATCC 25618 / H37Rv) OX=83332 GN=gadB PE=1 SV=1
I6YG51	PKS13Rv3800c_IN_ALFA_1355-No_ALFAtag	0.57281	0.082879	6.9114	10	4.13659e-05	0.000106674	NA	0.157658	0.157658	I6YG51	I6YG51	I6YG51_MYCTU Possible conserved transmembrane protein OS=Mycobacterium tuberculosis (strain ATCC 25618 / H37Rv) OX=83332 GN=Rv3437 PE=1 SV=1
I6YG87	PKS13Rv3800c_IN_ALFA_1355-No_ALFAtag	-0.879732	0.922223	-0.953925	10	0.362611	0.411018	NA	0.583333	0.583333	I6YG87	I6YG87	I6YG87_MYCTU PE family protein PE31 OS=Mycobacterium tuberculosis (strain ATCC 25618 / H37Rv) OX=83332 GN=PE31 PE=1 SV=1
I6YG92	PKS13Rv3800c_IN_ALFA_1355-No_ALFAtag	0.326602	0.189807	1.72071	10	0.11604	0.146067	NA	0.281609	0.281609	I6YG92	I6YG92	I6YG92_MYCTU Probable conserved membrane protein OS=Mycobacterium tuberculosis (strain ATCC 25618 / H37Rv) OX=83332 GN=Rv3482c PE=1 SV=1
I6YGA5	PKS13Rv3800c_IN_ALFA_1355-No_ALFAtag	0.334898	0.0816452	4.10187	10	0.00213818	0.00368008	NA	0.0769231	0.0769231	I6YGA5	I6YGA5	I6YGA5_MYCTU Conserved hypothetical Mce associated protein OS=Mycobacterium tuberculosis (strain ATCC 25618 / H37Rv) OX=83332 GN=Rv3492c PE=1 SV=1
I6YGB1	PKS13Rv3800c_IN_ALFA_1355-No_ALFAtag	-0.23582	0.0836355	-2.81962	10	0.0181727	0.026288	NA	0.166667	0.166667	I6YGB1	I6YGB1	I6YGB1_MYCTU Mce-family protein Mce4C OS=Mycobacterium tuberculosis (strain ATCC 25618 / H37Rv) OX=83332 GN=mce4C PE=1 SV=1
I6YGC8	PKS13Rv3800c_IN_ALFA_1355-No_ALFAtag	-1.66895	0.184634	-9.03924	1	0.0701432	0.0919707	NA	0.5	0	I6YGC8	I6YGC8	I6YGC8_MYCTU Probable fatty-acid-CoA ligase FadD18 (Fatty-acid-CoA synthetase) (Fatty-acid-CoA synthase) OS=Mycobacterium tuberculosis (strain ATCC 25618 / H37Rv) OX=83332 GN=fadD18 PE=4 SV=1
I6YGE4	PKS13Rv3800c_IN_ALFA_1355-No_ALFAtag	0.993377	0.0846939	11.729	10	3.62034e-07	2.18155e-06	NA	0.137037	0.137037	I6YGE4	I6YGE4	I6YGE4_MYCTU Uncharacterized protein OS=Mycobacterium tuberculosis (strain ATCC 25618 / H37Rv) OX=83332 GN=Rv3528c PE=1 SV=1
I6YGF8	PKS13Rv3800c_IN_ALFA_1355-No_ALFAtag	0.617456	0.32966	1.87301	8	0.0979529	0.125441	NA	0.533333	0.2	I6YGF8	CHSH2	CHSH2_MYCTU 3-oxo-4,17-pregnadiene-20-carboxyl-CoA hydratase alpha subunit OS=Mycobacterium tuberculosis (strain ATCC 25618 / H37Rv) OX=83332 GN=chsH2 PE=1 SV=1
I6YGH7	PKS13Rv3800c_IN_ALFA_1355-No_ALFAtag	0.0901559	0.264935	0.340294	10	0.740675	0.772088	NA	0.45	0.45	I6YGH7	I6YGH7	I6YGH7_MYCTU Probable acyl-CoA dehydrogenase FadE31 OS=Mycobacterium tuberculosis (strain ATCC 25618 / H37Rv) OX=83332 GN=fadE31 PE=1 SV=1
I6YGL1	PKS13Rv3800c_IN_ALFA_1355-No_ALFAtag	2.04631	0.505487	4.04819	10	0.00233033	0.00397661	NA	0.527778	0.527778	I6YGL1	I6YGL1	I6YGL1_MYCTU Possible hydrolase OS=Mycobacterium tuberculosis (strain ATCC 25618 / H37Rv) OX=83332 GN=Rv3591c PE=1 SV=1
I6YGS0	PKS13Rv3800c_IN_ALFA_1355-No_ALFAtag	-0.0502282	0.147026	-0.341627	10	0.739702	0.77136	NA	0.255556	0.255556	I6YGS0	EPHA	EPHA_MYCTU Epoxide hydrolase A OS=Mycobacterium tuberculosis (strain ATCC 25618 / H37Rv) OX=83332 GN=ephA PE=1 SV=1
I6YGT7	PKS13Rv3800c_IN_ALFA_1355-No_ALFAtag	0.67534	0.10626	6.35554	10	8.29252e-05	0.000194116	NA	0.25	0.25	I6YGT7	I6YGT7	I6YGT7_MYCTU Possible conserved membrane protein OS=Mycobacterium tuberculosis (strain ATCC 25618 / H37Rv) OX=83332 GN=Rv3632 PE=4 SV=1
I6YGV9	PKS13Rv3800c_IN_ALFA_1355-No_ALFAtag	-1.16164	0.100536	-11.5544	10	4.16651e-07	2.4121e-06	NA	0.166667	0.166667	I6YGV9	I6YGV9	I6YGV9_MYCTU Probable dipeptide-transport integral membrane protein ABC transporter DppB OS=Mycobacterium tuberculosis (strain ATCC 25618 / H37Rv) OX=83332 GN=dppB PE=1 SV=1
I6YGW6	PKS13Rv3800c_IN_ALFA_1355-No_ALFAtag	0.232225	0.0764466	3.03774	10	0.0125107	0.0186264	NA	0.263889	0.263889	I6YGW6	I6YGW6	I6YGW6_MYCTU Possible membrane-anchored thioredoxin-like protein (Thiol-disulfide interchange related protein) OS=Mycobacterium tuberculosis (strain ATCC 25618 / H37Rv) OX=83332 GN=Rv3673c PE=1 SV=1
I6YGW9	PKS13Rv3800c_IN_ALFA_1355-No_ALFAtag	1.06771	0.222657	4.79533	10	0.000728724	0.00137501	NA	0.119048	0.119048	I6YGW9	I6YGW9	I6YGW9_MYCTU Conserved protein OS=Mycobacterium tuberculosis (strain ATCC 25618 / H37Rv) OX=83332 GN=Rv3678c PE=1 SV=1
I6YGX2	PKS13Rv3800c_IN_ALFA_1355-No_ALFAtag	0.275037	0.175676	1.56559	10	0.148512	0.181796	NA	0.340278	0.340278	I6YGX2	I6YGX2	I6YGX2_MYCTU Peptidoglycan glycosyltransferase OS=Mycobacterium tuberculosis (strain ATCC 25618 / H37Rv) OX=83332 GN=ponA2 PE=1 SV=1
I6YGX9	PKS13Rv3800c_IN_ALFA_1355-No_ALFAtag	1.69609	0.13801	12.2897	10	2.33369e-07	1.61059e-06	NA	0	0	I6YGX9	I6YGX9	I6YGX9_MYCTU Probable methanol dehydrogenase transcriptional regulatory protein MoxR2 OS=Mycobacterium tuberculosis (strain ATCC 25618 / H37Rv) OX=83332 GN=moxR2 PE=1 SV=1
I6YHB0	PKS13Rv3800c_IN_ALFA_1355-No_ALFAtag	0.824192	0.121155	6.80278	10	4.72443e-05	0.000119045	NA	0.12963	0.12963	I6YHB0	I6YHB0	I6YHB0_MYCTU Possible histone-like protein Hns OS=Mycobacterium tuberculosis (strain ATCC 25618 / H37Rv) OX=83332 GN=hns PE=1 SV=2
L0T243	PKS13Rv3800c_IN_ALFA_1355-No_ALFAtag	-0.0595289	0.102705	-0.57961	10	0.575003	0.617065	NA	0.0555556	0.0555556	L0T243	L0T243	L0T243_MYCTU Probable conserved membrane protein OS=Mycobacterium tuberculosis (strain ATCC 25618 / H37Rv) OX=83332 GN=Rv0012 PE=1 SV=1
L0T2Q9	PKS13Rv3800c_IN_ALFA_1355-No_ALFAtag	0.799174	0.0999423	7.99636	10	1.1822e-05	3.62025e-05	NA	0.126984	0.126984	L0T2Q9	L0T2Q9	L0T2Q9_MYCTU Conserved integral membrane protein YrbE1B OS=Mycobacterium tuberculosis (strain ATCC 25618 / H37Rv) OX=83332 GN=yrbE1B PE=1 SV=1
L0T2W6	PKS13Rv3800c_IN_ALFA_1355-No_ALFAtag	0.294955	0.0962445	3.06464	10	0.0119495	0.017886	NA	0.0333333	0.0333333	L0T2W6	L0T2W6	L0T2W6_MYCTU Mce-family protein Mce1F OS=Mycobacterium tuberculosis (strain ATCC 25618 / H37Rv) OX=83332 GN=mce1F PE=1 SV=1
L0T2Z1	PKS13Rv3800c_IN_ALFA_1355-No_ALFAtag	0.559215	0.521534	1.07225	9	0.311516	0.358173	NA	0.642857	0.47619	L0T2Z1	L0T2Z1	L0T2Z1_MYCTU Possible oxidoreductase OS=Mycobacterium tuberculosis (strain ATCC 25618 / H37Rv) OX=83332 GN=Rv0197 PE=4 SV=1
L0T5V6	PKS13Rv3800c_IN_ALFA_1355-No_ALFAtag	0.108534	0.652309	0.166385	10	0.87117	0.88926	NA	0.4	0.4	L0T5V6	VPC51	VPC51_MYCTU Ribonuclease VapC51 OS=Mycobacterium tuberculosis (strain ATCC 25618 / H37Rv) OX=83332 GN=vapC51 PE=1 SV=2
L0T643	PKS13Rv3800c_IN_ALFA_1355-No_ALFAtag	-1.52595	0.132125	-11.5493	10	4.18379e-07	2.41711e-06	NA	0	0	L0T643	L0T643	L0T643_MYCTU Uncharacterized protein OS=Mycobacterium tuberculosis (strain ATCC 25618 / H37Rv) OX=83332 GN=Rv0323c PE=1 SV=1
L0T6I4	PKS13Rv3800c_IN_ALFA_1355-No_ALFAtag	Inf	NA	NA	NA	NA	0	oneConditionMissing	0.5	0	L0T6I4	L0T6I4	L0T6I4_MYCTU PPE-SVP domain-containing protein OS=Mycobacterium tuberculosis (strain ATCC 25618 / H37Rv) OX=83332 GN=Rv0387c PE=4 SV=1
L0T7Y7	PKS13Rv3800c_IN_ALFA_1355-No_ALFAtag	-1.47428	0.126673	-11.6385	10	3.89308e-07	2.29651e-06	NA	0.166667	0.166667	L0T7Y7	L0T7Y7	L0T7Y7_MYCTU PPE family protein PPE31 (Fragment) OS=Mycobacterium tuberculosis (strain ATCC 25618 / H37Rv) OX=83332 GN=PPE31 PE=1 SV=1
L0T905	PKS13Rv3800c_IN_ALFA_1355-No_ALFAtag	-1.11978	0.230319	-4.86189	10	0.000659554	0.00125548	NA	0.333333	0.333333	L0T905	RSEA	RSEA_MYCTU Anti-sigma-E factor RseA OS=Mycobacterium tuberculosis (strain ATCC 25618 / H37Rv) OX=83332 GN=rseA PE=1 SV=1
L0T911	PKS13Rv3800c_IN_ALFA_1355-No_ALFAtag	Inf	NA	NA	NA	NA	0	oneConditionMissing	0.5	0	L0T911	PBPB	PBPB_MYCTU Penicillin-binding protein PbpB OS=Mycobacterium tuberculosis (strain ATCC 25618 / H37Rv) OX=83332 GN=pbpB PE=1 SV=1
L0T9Q6	PKS13Rv3800c_IN_ALFA_1355-No_ALFAtag	Inf	NA	NA	NA	NA	0	oneConditionMissing	0.555556	0.0555556	L0T9Q6	L0T9Q6	L0T9Q6_MYCTU Uncharacterized protein (Fragment) OS=Mycobacterium tuberculosis (strain ATCC 25618 / H37Rv) OX=83332 GN=Rv1949c PE=4 SV=1
L0TAD5	PKS13Rv3800c_IN_ALFA_1355-No_ALFAtag	1.44967	0.0735624	19.7066	10	2.4795e-09	1.26319e-07	NA	0.02	0.02	L0TAD5	L0TAD5	L0TAD5_MYCTU Probable catechol-O-methyltransferase OS=Mycobacterium tuberculosis (strain ATCC 25618 / H37Rv) OX=83332 GN=Rv1703c PE=1 SV=1
L0TAY1	PKS13Rv3800c_IN_ALFA_1355-No_ALFAtag	1.61596	0.292795	5.51907	10	0.000254885	0.000532976	NA	0.488889	0.488889	L0TAY1	L0TAY1	L0TAY1_MYCTU Uncharacterized protein OS=Mycobacterium tuberculosis (strain ATCC 25618 / H37Rv) OX=83332 GN=Rv1907c PE=4 SV=1
L0TB61	PKS13Rv3800c_IN_ALFA_1355-No_ALFAtag	-0.187618	0.0606313	-3.09441	10	0.0113583	0.0170832	NA	0.0972222	0.0972222	L0TB61	L0TB61	L0TB61_MYCTU Conserved transmembrane protein OS=Mycobacterium tuberculosis (strain ATCC 25618 / H37Rv) OX=83332 GN=Rv2037c PE=1 SV=1
L0TBR2	PKS13Rv3800c_IN_ALFA_1355-No_ALFAtag	-0.0290288	0.0967771	-0.299956	10	0.770353	0.799456	NA	0.214912	0.214912	L0TBR2	L0TBR2	L0TBR2_MYCTU Possible flavoprotein OS=Mycobacterium tuberculosis (strain ATCC 25618 / H37Rv) OX=83332 GN=Rv2251 PE=1 SV=1
L0TBY6	PKS13Rv3800c_IN_ALFA_1355-No_ALFAtag	0.822844	0.290193	2.8355	10	0.0176842	0.0256609	NA	0.47619	0.47619	L0TBY6	L0TBY6	L0TBY6_MYCTU Possible flavoprotein OS=Mycobacterium tuberculosis (strain ATCC 25618 / H37Rv) OX=83332 GN=Rv2250A PE=1 SV=1
L0TC47	PKS13Rv3800c_IN_ALFA_1355-No_ALFAtag	0.479084	0.0847153	5.65523	10	0.000210925	0.000448076	NA	0.208333	0.208333	L0TC47	LIPV	LIPV_MYCTU Lipase LipV OS=Mycobacterium tuberculosis (strain ATCC 25618 / H37Rv) OX=83332 GN=lipV PE=1 SV=2
L0TCG5	PKS13Rv3800c_IN_ALFA_1355-No_ALFAtag	-0.149618	0.209781	-0.71321	10	0.492024	0.537695	NA	0.118056	0.118056	L0TCG5	SIGJ	SIGJ_MYCTU ECF RNA polymerase sigma factor SigJ OS=Mycobacterium tuberculosis (strain ATCC 25618 / H37Rv) OX=83332 GN=sigJ PE=1 SV=1
L0TDE1	PKS13Rv3800c_IN_ALFA_1355-No_ALFAtag	0.38442	0.0837194	4.59177	10	0.00099256	0.0018261	NA	0.286667	0.286667	L0TDE1	LIGC	LIGC_MYCTU DNA ligase C OS=Mycobacterium tuberculosis (strain ATCC 25618 / H37Rv) OX=83332 GN=ligC PE=1 SV=1
L0TDU1	PKS13Rv3800c_IN_ALFA_1355-No_ALFAtag	-0.270036	0.464364	-0.581518	10	0.573765	0.615973	NA	0.277778	0.277778	L0TDU1	L0TDU1	L0TDU1_MYCTU Probable sugar-transport integral membrane protein SugI OS=Mycobacterium tuberculosis (strain ATCC 25618 / H37Rv) OX=83332 GN=sugI PE=3 SV=1
L0TEV4	PKS13Rv3800c_IN_ALFA_1355-No_ALFAtag	-1.77857	0.334579	-5.31586	10	0.000339752	0.00069262	NA	0.111111	0.111111	L0TEV4	L0TEV4	L0TEV4_MYCTU Probable dipeptide-transport integral membrane protein ABC transporter DppC OS=Mycobacterium tuberculosis (strain ATCC 25618 / H37Rv) OX=83332 GN=dppC PE=3 SV=1
L7N650	PKS13Rv3800c_IN_ALFA_1355-No_ALFAtag	-0.0100774	0.160426	-0.0628169	10	0.95115	0.959367	NA	0.263889	0.263889	L7N650	L7N650	L7N650_MYCTU Aldehyde dehydrogenase (NAD(+)) OS=Mycobacterium tuberculosis (strain ATCC 25618 / H37Rv) OX=83332 GN=pcd PE=1 SV=1
L7N653	PKS13Rv3800c_IN_ALFA_1355-No_ALFAtag	1.43905	0.0907099	15.8643	10	2.03855e-08	3.36001e-07	NA	0	0	L7N653	CWLM	CWLM_MYCTU N-acetylmuramoyl-L-alanine amidase CwlM OS=Mycobacterium tuberculosis (strain ATCC 25618 / H37Rv) OX=83332 GN=cwlM PE=1 SV=1
L7N655	PKS13Rv3800c_IN_ALFA_1355-No_ALFAtag	1.31051	0.0923537	14.1902	10	5.95284e-08	6.64537e-07	NA	0.0766667	0.0766667	L7N655	L7N655	L7N655_MYCTU Aminopeptidase N OS=Mycobacterium tuberculosis (strain ATCC 25618 / H37Rv) OX=83332 GN=pepN PE=1 SV=1
L7N657	PKS13Rv3800c_IN_ALFA_1355-No_ALFAtag	0.865106	0.270397	3.19939	10	0.00950155	0.0145483	NA	0.0432099	0.0432099	L7N657	L7N657	L7N657_MYCTU Conserved protein TB18.5 OS=Mycobacterium tuberculosis (strain ATCC 25618 / H37Rv) OX=83332 GN=TB18.5 PE=1 SV=1
L7N661	PKS13Rv3800c_IN_ALFA_1355-No_ALFAtag	Inf	NA	NA	NA	NA	0	oneConditionMissing	0.75	0.0833333	L7N661	L7N661	L7N661_MYCTU PE family protein PE4 OS=Mycobacterium tuberculosis (strain ATCC 25618 / H37Rv) OX=83332 GN=PE4 PE=4 SV=1
L7N662	PKS13Rv3800c_IN_ALFA_1355-No_ALFAtag	-1.12457	0.116144	-9.68259	10	2.13463e-06	8.46003e-06	NA	0.0617284	0.0617284	L7N662	L7N662	L7N662_MYCTU Probable integral membrane cytochrome D ubiquinol oxidase (Subunit I) CydA (Cytochrome BD-I oxidase subunit I) OS=Mycobacterium tuberculosis (strain ATCC 25618 / H37Rv) OX=83332 GN=cydA PE=1 SV=1
L7N663	PKS13Rv3800c_IN_ALFA_1355-No_ALFAtag	0.267475	0.0829807	3.22334	10	0.00912339	0.0140306	NA	0.0266667	0.0266667	L7N663	L7N663	L7N663_MYCTU Possible N-acyl-L-amino acid amidohydrolase AmiA1 (N-acyl-L-amino acid aminohydrolase) OS=Mycobacterium tuberculosis (strain ATCC 25618 / H37Rv) OX=83332 GN=amiA1 PE=1 SV=1
L7N664	PKS13Rv3800c_IN_ALFA_1355-No_ALFAtag	0.729494	0.0798698	9.13354	10	3.62407e-06	1.32222e-05	NA	0.276042	0.276042	L7N664	L7N664	L7N664_MYCTU Thioredoxin OS=Mycobacterium tuberculosis (strain ATCC 25618 / H37Rv) OX=83332 GN=trxB1 PE=1 SV=1
L7N665	PKS13Rv3800c_IN_ALFA_1355-No_ALFAtag	0.543341	0.0625311	8.68913	10	5.66977e-06	1.93034e-05	NA	0.25	0.25	L7N665	L7N665	L7N665_MYCTU Probable conserved integral membrane transport protein OS=Mycobacterium tuberculosis (strain ATCC 25618 / H37Rv) OX=83332 GN=Rv3236c PE=4 SV=1
L7N668	PKS13Rv3800c_IN_ALFA_1355-No_ALFAtag	1.03112	0.103655	9.94755	10	1.66801e-06	6.97083e-06	NA	0.047619	0.047619	L7N668	L7N668	L7N668_MYCTU Uncharacterized protein OS=Mycobacterium tuberculosis (strain ATCC 25618 / H37Rv) OX=83332 GN=Rv3196A PE=1 SV=1
L7N669	PKS13Rv3800c_IN_ALFA_1355-No_ALFAtag	-0.416323	0.144047	-2.89019	10	0.0161018	0.0235723	NA	0.0833333	0.0833333	L7N669	L7N669	L7N669_MYCTU 3,4-dihydroxy-2-butanone-4-phosphate synthase OS=Mycobacterium tuberculosis (strain ATCC 25618 / H37Rv) OX=83332 GN=ribA1 PE=3 SV=1
L7N670	PKS13Rv3800c_IN_ALFA_1355-No_ALFAtag	-0.137602	0.147197	-0.934817	10	0.371906	0.420025	NA	0.17284	0.17284	L7N670	L7N670	L7N670_MYCTU Probable UDP-glucose 4-epimerase GalE3 (Galactowaldenase) (UDP-galactose 4-epimerase) (Uridine diphosphate galactose 4-epimerase) (Uridine diphospho-galactose 4-epimerase) OS=Mycobacterium tuberculosis (strain ATCC 25618 / H37Rv) OX=83332 GN=galE3 PE=1 SV=1
L7N672	PKS13Rv3800c_IN_ALFA_1355-No_ALFAtag	1.68487	0.0859784	19.5965	10	2.61907e-09	1.31047e-07	NA	0.00333333	0.00333333	L7N672	L7N672	L7N672_MYCTU Probable poly(A) polymerase PcnA (Polynucleotide adenylyltransferase) (NTP polymerase) (RNA adenylating enzyme) (Poly(A) polymerase) OS=Mycobacterium tuberculosis (strain ATCC 25618 / H37Rv) OX=83332 GN=pcnA PE=1 SV=1
L7N673	PKS13Rv3800c_IN_ALFA_1355-No_ALFAtag	0.260486	0.0852101	3.05699	10	0.0121066	0.0180824	NA	0.177778	0.177778	L7N673	L7N673	L7N673_MYCTU Uncharacterized protein OS=Mycobacterium tuberculosis (strain ATCC 25618 / H37Rv) OX=83332 GN=Rv1638A PE=1 SV=1
L7N674	PKS13Rv3800c_IN_ALFA_1355-No_ALFAtag	1.1743	0.121467	9.66764	10	2.16492e-06	8.54379e-06	NA	0.36	0.36	L7N674	L7N674	L7N674_MYCTU Probable molybdenum cofactor biosynthesis protein MoeB2 (MPT-synthase sulfurylase) (Molybdopterin synthase sulphurylase) OS=Mycobacterium tuberculosis (strain ATCC 25618 / H37Rv) OX=83332 GN=moeB2 PE=1 SV=1
L7N675	PKS13Rv3800c_IN_ALFA_1355-No_ALFAtag	-1.13033	0.174017	-6.49553	10	6.93459e-05	0.000164947	NA	0.08	0.08	L7N675	PPE18	PPE18_MYCTU PPE family protein PPE18 OS=Mycobacterium tuberculosis (strain ATCC 25618 / H37Rv) OX=83332 GN=PPE18 PE=1 SV=1
L7N677	PKS13Rv3800c_IN_ALFA_1355-No_ALFAtag	0.00180409	0.0542183	0.0332745	10	0.97411	0.97795	NA	0	0	L7N677	L7N677	L7N677_MYCTU Oxidative stress response regulatory protein OxyS OS=Mycobacterium tuberculosis (strain ATCC 25618 / H37Rv) OX=83332 GN=oxyS PE=1 SV=1
L7N681	PKS13Rv3800c_IN_ALFA_1355-No_ALFAtag	-1.10918	1.19285	-0.929854	6	0.388327	0.436985	NA	0.444444	0.111111	L7N681	L7N681	L7N681_MYCTU PE family protein PE17 OS=Mycobacterium tuberculosis (strain ATCC 25618 / H37Rv) OX=83332 GN=PE17 PE=1 SV=1
L7N684	PKS13Rv3800c_IN_ALFA_1355-No_ALFAtag	1.60049	0.222069	7.20718	10	2.90141e-05	7.86244e-05	NA	0.486667	0.486667	L7N684	L7N684	L7N684_MYCTU Conserved protein OS=Mycobacterium tuberculosis (strain ATCC 25618 / H37Rv) OX=83332 GN=Rv2141c PE=1 SV=1
L7N685	PKS13Rv3800c_IN_ALFA_1355-No_ALFAtag	Inf	NA	NA	NA	NA	0	oneConditionMissing	0.722222	0.0555556	L7N685	L7N685	L7N685_MYCTU Uncharacterized protein OS=Mycobacterium tuberculosis (strain ATCC 25618 / H37Rv) OX=83332 GN=usfY PE=1 SV=1
L7N686	PKS13Rv3800c_IN_ALFA_1355-No_ALFAtag	0.738984	0.0601097	12.2939	10	2.32606e-07	1.60929e-06	NA	0.0791667	0.0791667	L7N686	L7N686	L7N686_MYCTU Uncharacterized protein OS=Mycobacterium tuberculosis (strain ATCC 25618 / H37Rv) OX=83332 GN=Rv0078A PE=1 SV=1
L7N689	PKS13Rv3800c_IN_ALFA_1355-No_ALFAtag	0.698343	0.0563535	12.3922	10	2.15773e-07	1.53063e-06	NA	0.22	0.22	L7N689	TRCR	TRCR_MYCTU Transcriptional regulatory protein TrcR OS=Mycobacterium tuberculosis (strain ATCC 25618 / H37Rv) OX=83332 GN=trcR PE=1 SV=1
L7N690	PKS13Rv3800c_IN_ALFA_1355-No_ALFAtag	-0.277528	0.0948929	-2.92464	10	0.0151793	0.022315	NA	0.126984	0.126984	L7N690	L7N690	L7N690_MYCTU Peptidase M20 domain-containing protein 2 OS=Mycobacterium tuberculosis (strain ATCC 25618 / H37Rv) OX=83332 GN=amiB1 PE=1 SV=1
L7N692	PKS13Rv3800c_IN_ALFA_1355-No_ALFAtag	0.842657	0.11279	7.47103	10	2.13268e-05	5.98774e-05	NA	0.125	0.125	L7N692	L7N692	L7N692_MYCTU Conserved protein OS=Mycobacterium tuberculosis (strain ATCC 25618 / H37Rv) OX=83332 GN=Rv1489 PE=1 SV=1
L7N699	PKS13Rv3800c_IN_ALFA_1355-No_ALFAtag	-0.732775	0.132932	-5.51239	10	0.000257281	0.000537185	NA	0.257576	0.257576	L7N699	L7N699	L7N699_MYCTU Probable fatty-acid-CoA ligase FadD34 (Fatty-acid-CoA synthetase) (Fatty-acid-CoA synthase) OS=Mycobacterium tuberculosis (strain ATCC 25618 / H37Rv) OX=83332 GN=fadD34 PE=1 SV=1
L7N6A2	PKS13Rv3800c_IN_ALFA_1355-No_ALFAtag	0.654069	0.104847	6.23833	10	9.6507e-05	0.000222562	NA	0.271429	0.271429	L7N6A2	L7N6A2	L7N6A2_MYCTU Possible transcriptional regulatory protein (Possibly TetR-family) OS=Mycobacterium tuberculosis (strain ATCC 25618 / H37Rv) OX=83332 GN=Rv0275c PE=1 SV=1
L7N6A4	PKS13Rv3800c_IN_ALFA_1355-No_ALFAtag	0.174769	0.27337	0.639313	9	0.538549	0.582631	NA	0.533333	0.366667	L7N6A4	L7N6A4	L7N6A4_MYCTU Fe2OG dioxygenase domain-containing protein OS=Mycobacterium tuberculosis (strain ATCC 25618 / H37Rv) OX=83332 GN=Rv1000c PE=4 SV=1
L7N6A5	PKS13Rv3800c_IN_ALFA_1355-No_ALFAtag	1.00392	0.17886	5.61286	10	0.00022366	0.000473693	NA	0	0	L7N6A5	L7N6A5	L7N6A5_MYCTU D-alpha-D-mannose-1-phosphate guanylyltransferase ManB (D-alpha-D-heptose-1-phosphate guanylyltransferase) OS=Mycobacterium tuberculosis (strain ATCC 25618 / H37Rv) OX=83332 GN=manB PE=1 SV=1
L7N6B0	PKS13Rv3800c_IN_ALFA_1355-No_ALFAtag	0.244124	0.265058	0.92102	9	0.381065	0.429676	NA	0.393939	0.227273	L7N6B0	LPQI	LPQI_MYCTU Beta-hexosaminidase LpqI OS=Mycobacterium tuberculosis (strain ATCC 25618 / H37Rv) OX=83332 GN=lpqI PE=1 SV=1
L7N6B1	PKS13Rv3800c_IN_ALFA_1355-No_ALFAtag	-0.00292566	0.0731982	-0.039969	10	0.968905	0.974119	NA	0.2	0.2	L7N6B1	L7N6B1	L7N6B1_MYCTU Conserved protein OS=Mycobacterium tuberculosis (strain ATCC 25618 / H37Rv) OX=83332 GN=Rv1322A PE=1 SV=1
L7N6B2	PKS13Rv3800c_IN_ALFA_1355-No_ALFAtag	0.615239	0.0994027	6.18936	8	0.000262456	0.000546766	NA	0.166667	0	L7N6B2	L7N6B2	L7N6B2_MYCTU Probable periplasmic iron-transport lipoprotein OS=Mycobacterium tuberculosis (strain ATCC 25618 / H37Rv) OX=83332 GN=Rv0265c PE=1 SV=1
L7N6B3	PKS13Rv3800c_IN_ALFA_1355-No_ALFAtag	Inf	NA	NA	NA	NA	0	oneConditionMissing	0.833333	0.166667	L7N6B3	L7N6B3	L7N6B3_MYCTU Probable zinc-type alcohol dehydrogenase (E subunit) AdhE1 OS=Mycobacterium tuberculosis (strain ATCC 25618 / H37Rv) OX=83332 GN=adhE1 PE=1 SV=1
L7N6B9	PKS13Rv3800c_IN_ALFA_1355-No_ALFAtag	Inf	NA	NA	NA	NA	0	oneConditionMissing	0.5	0	L7N6B9	L7N6B9	L7N6B9_MYCTU Probable GABA permease GabP (4-amino butyrate transport carrier) (GAMA-aminobutyrate permease) OS=Mycobacterium tuberculosis (strain ATCC 25618 / H37Rv) OX=83332 GN=gabP PE=3 SV=1
O05293	PKS13Rv3800c_IN_ALFA_1355-No_ALFAtag	1.30171	0.117185	11.1081	10	6.01887e-07	3.20625e-06	NA	0	0	O05293	O05293	O05293_MYCTU Conserved protein OS=Mycobacterium tuberculosis (strain ATCC 25618 / H37Rv) OX=83332 GN=Rv1191 PE=1 SV=3
O05294	PKS13Rv3800c_IN_ALFA_1355-No_ALFAtag	0.483635	0.0854507	5.65981	10	0.000209594	0.000445587	NA	0	0	O05294	O05294	O05294_MYCTU Uncharacterized protein OS=Mycobacterium tuberculosis (strain ATCC 25618 / H37Rv) OX=83332 GN=Rv1192 PE=1 SV=1
O05295	PKS13Rv3800c_IN_ALFA_1355-No_ALFAtag	0.487777	0.0651278	7.48954	10	2.08774e-05	5.87335e-05	NA	0.0566667	0.0566667	O05295	O05295	O05295_MYCTU Probable fatty-acid-CoA ligase FadD36 (Fatty-acid-CoA synthetase) (Fatty-acid-CoA synthase) OS=Mycobacterium tuberculosis (strain ATCC 25618 / H37Rv) OX=83332 GN=fadD36 PE=1 SV=1
O05296	PKS13Rv3800c_IN_ALFA_1355-No_ALFAtag	-0.0411071	0.063555	-0.646796	10	0.532328	0.577238	NA	0	0	O05296	O05296	O05296_MYCTU Conserved protein OS=Mycobacterium tuberculosis (strain ATCC 25618 / H37Rv) OX=83332 GN=Rv1194c PE=1 SV=1
O05301	PKS13Rv3800c_IN_ALFA_1355-No_ALFAtag	-0.619405	0.232041	-2.66938	10	0.0235175	0.0334159	NA	0.111111	0.111111	O05301	O05301	O05301_MYCTU Probable conserved integral membrane transport protein OS=Mycobacterium tuberculosis (strain ATCC 25618 / H37Rv) OX=83332 GN=Rv1200 PE=4 SV=1
O05305	PKS13Rv3800c_IN_ALFA_1355-No_ALFAtag	0.59354	0.15659	3.79041	10	0.00354102	0.00587097	NA	0.33	0.33	O05305	O05305	O05305_MYCTU AAA domain-containing protein OS=Mycobacterium tuberculosis (strain ATCC 25618 / H37Rv) OX=83332 GN=Rv1204c PE=1 SV=1
O05306	PKS13Rv3800c_IN_ALFA_1355-No_ALFAtag	Inf	NA	NA	NA	NA	0	oneConditionMissing	0.533333	0.0333333	O05306	LOGH	LOGH_MYCTU Cytokinin riboside 5'-monophosphate phosphoribohydrolase OS=Mycobacterium tuberculosis (strain ATCC 25618 / H37Rv) OX=83332 GN=log PE=1 SV=1
O05307	PKS13Rv3800c_IN_ALFA_1355-No_ALFAtag	1.40325	0.129147	10.8655	10	7.39049e-07	3.72449e-06	NA	0.0266667	0.0266667	O05307	FAC6	FAC6_MYCTU Medium/long-chain-fatty-acid--CoA ligase FadD6 OS=Mycobacterium tuberculosis (strain ATCC 25618 / H37Rv) OX=83332 GN=fadD6 PE=1 SV=1
O05310	PKS13Rv3800c_IN_ALFA_1355-No_ALFAtag	0.382744	0.467265	0.819116	9	0.433874	0.481662	NA	0.714286	0.547619	O05310	O05310	O05310_MYCTU Conserved protein OS=Mycobacterium tuberculosis (strain ATCC 25618 / H37Rv) OX=83332 GN=Rv1209 PE=1 SV=1
O05311	PKS13Rv3800c_IN_ALFA_1355-No_ALFAtag	-0.104492	0.0411933	-2.53663	10	0.0295333	0.0413348	NA	0.0333333	0.0333333	O05311	O05311	O05311_MYCTU Probable DNA-3-methyladenine glycosylase I TagA (Tag I) (3-methyladenine-DNA glycosylase I, constitutive) (DNA-3-methyladenine glycosidase I) OS=Mycobacterium tuberculosis (strain ATCC 25618 / H37Rv) OX=83332 GN=tagA PE=1 SV=1
O05312	PKS13Rv3800c_IN_ALFA_1355-No_ALFAtag	-1.16144	0.144144	-8.05749	10	1.10585e-05	3.40505e-05	NA	0	0	O05312	O05312	O05312_MYCTU Conserved protein OS=Mycobacterium tuberculosis (strain ATCC 25618 / H37Rv) OX=83332 GN=Rv1211 PE=1 SV=3
O05316	PKS13Rv3800c_IN_ALFA_1355-No_ALFAtag	-0.241672	0.332321	-0.727225	10	0.483766	0.529497	NA	0.266667	0.266667	O05316	O05316	O05316_MYCTU Conserved protein OS=Mycobacterium tuberculosis (strain ATCC 25618 / H37Rv) OX=83332 GN=Rv1215c PE=1 SV=1
O05317	PKS13Rv3800c_IN_ALFA_1355-No_ALFAtag	1.55333	0.105196	14.7661	10	4.06599e-08	5.10588e-07	NA	0.1	0.1	O05317	O05317	O05317_MYCTU Probable conserved integral membrane protein OS=Mycobacterium tuberculosis (strain ATCC 25618 / H37Rv) OX=83332 GN=Rv1216c PE=1 SV=1
O05318	PKS13Rv3800c_IN_ALFA_1355-No_ALFAtag	0.197726	0.114324	1.72952	10	0.114403	0.144504	NA	0.220588	0.220588	O05318	MEPRM	MEPRM_MYCTU Multidrug efflux system permease protein Rv1217c OS=Mycobacterium tuberculosis (strain ATCC 25618 / H37Rv) OX=83332 GN=Rv1217c PE=1 SV=1
O05436	PKS13Rv3800c_IN_ALFA_1355-No_ALFAtag	0.564561	0.140396	4.0212	10	0.00243375	0.00414048	NA	0.17	0.17	O05436	O05436	O05436_MYCTU Conserved protein OS=Mycobacterium tuberculosis (strain ATCC 25618 / H37Rv) OX=83332 GN=Rv3909 PE=1 SV=1
O05443	PKS13Rv3800c_IN_ALFA_1355-No_ALFAtag	1.57459	0.0922173	17.0748	10	1.00092e-08	2.26176e-07	NA	0.407407	0.407407	O05443	IFTNT	IFTNT_MYCTU Immunity factor for TNT OS=Mycobacterium tuberculosis (strain ATCC 25618 / H37Rv) OX=83332 GN=Rv3902c PE=1 SV=1
O05450	PKS13Rv3800c_IN_ALFA_1355-No_ALFAtag	0.000846922	0.0313495	0.0270155	10	0.978979	0.982485	NA	0.01	0.01	O05450	O05450	O05450_MYCTU ESX conserved component EccC2. ESX-2 type VII secretion system protein. Possible membrane protein OS=Mycobacterium tuberculosis (strain ATCC 25618 / H37Rv) OX=83332 GN=eccC2 PE=1 SV=1
O05453	PKS13Rv3800c_IN_ALFA_1355-No_ALFAtag	-0.133272	0.260608	-0.511391	8	0.62289	0.66287	NA	0.333333	0	O05453	ESXD	ESXD_MYCTU ESAT-6-like protein EsxD OS=Mycobacterium tuberculosis (strain ATCC 25618 / H37Rv) OX=83332 GN=esxD PE=1 SV=1
O05456	PKS13Rv3800c_IN_ALFA_1355-No_ALFAtag	1.14083	0.124654	9.15203	10	3.55859e-06	1.3019e-05	NA	0	0	O05456	O05456	O05456_MYCTU Probable conserved membrane protein OS=Mycobacterium tuberculosis (strain ATCC 25618 / H37Rv) OX=83332 GN=Rv3888c PE=1 SV=1
O05572	PKS13Rv3800c_IN_ALFA_1355-No_ALFAtag	0.417754	0.0756386	5.52302	10	0.000253479	0.000530432	NA	0.00666667	0.00666667	O05572	GPPS	GPPS_MYCTU Dimethylallyltranstransferase OS=Mycobacterium tuberculosis (strain ATCC 25618 / H37Rv) OX=83332 GN=grcC2 PE=1 SV=1
O05574	PKS13Rv3800c_IN_ALFA_1355-No_ALFAtag	1.04752	0.181222	5.78031	10	0.000177661	0.000384575	NA	0.462963	0.462963	O05574	O05574	O05574_MYCTU Conserved serine rich protein OS=Mycobacterium tuberculosis (strain ATCC 25618 / H37Rv) OX=83332 GN=Rv0991c PE=1 SV=3
O05575	PKS13Rv3800c_IN_ALFA_1355-No_ALFAtag	0.598067	0.0971329	6.1572	10	0.000107303	0.000244242	NA	0.0802469	0.0802469	O05575	O05575	O05575_MYCTU 5-formyltetrahydrofolate cyclo-ligase OS=Mycobacterium tuberculosis (strain ATCC 25618 / H37Rv) OX=83332 GN=Rv0992c PE=1 SV=1
O05576	PKS13Rv3800c_IN_ALFA_1355-No_ALFAtag	1.44766	0.128141	11.2974	10	5.14169e-07	2.83603e-06	NA	0.00666667	0.00666667	O05576	O05576	O05576_MYCTU UTP--glucose-1-phosphate uridylyltransferase OS=Mycobacterium tuberculosis (strain ATCC 25618 / H37Rv) OX=83332 GN=galU PE=1 SV=1
O05578	PKS13Rv3800c_IN_ALFA_1355-No_ALFAtag	-0.1679	0.175405	-0.957213	10	0.361029	0.40939	NA	0.25	0.25	O05578	O05578	O05578_MYCTU Ribosomal-protein-alanine acetyltransferase RimJ (Acetylating enzyme for N-terminal of ribosomal protein S5) OS=Mycobacterium tuberculosis (strain ATCC 25618 / H37Rv) OX=83332 GN=rimJ PE=1 SV=1
O05579	PKS13Rv3800c_IN_ALFA_1355-No_ALFAtag	-0.170932	0.120702	-1.41615	10	0.187117	0.223678	NA	0.25	0.25	O05579	O05579	O05579_MYCTU Probable conserved transmembrane protein OS=Mycobacterium tuberculosis (strain ATCC 25618 / H37Rv) OX=83332 GN=Rv0996 PE=4 SV=1
O05581	PKS13Rv3800c_IN_ALFA_1355-No_ALFAtag	0.281475	0.0797302	3.53035	10	0.00544365	0.00875609	NA	0.17803	0.17803	O05581	PAT	PAT_MYCTU Acetyltransferase Pat OS=Mycobacterium tuberculosis (strain ATCC 25618 / H37Rv) OX=83332 GN=Rv0998 PE=1 SV=2
O05582	PKS13Rv3800c_IN_ALFA_1355-No_ALFAtag	0.81335	0.155711	5.22347	10	0.000387928	0.000779753	NA	0.265625	0.265625	O05582	O05582	O05582_MYCTU DUF5642 domain-containing protein OS=Mycobacterium tuberculosis (strain ATCC 25618 / H37Rv) OX=83332 GN=Rv0999 PE=1 SV=1
O05589	PKS13Rv3800c_IN_ALFA_1355-No_ALFAtag	Inf	NA	NA	NA	NA	0	oneConditionMissing	0.5	0	O05589	O05589	O05589_MYCTU Probable membrane protein OS=Mycobacterium tuberculosis (strain ATCC 25618 / H37Rv) OX=83332 GN=Rv1004c PE=4 SV=2
O05591	PKS13Rv3800c_IN_ALFA_1355-No_ALFAtag	-0.294408	0.172473	-1.70698	10	0.118632	0.148727	NA	0.21875	0.21875	O05591	O05591	O05591_MYCTU Probable para-aminobenzoate synthase component I PABD OS=Mycobacterium tuberculosis (strain ATCC 25618 / H37Rv) OX=83332 GN=pabB PE=1 SV=1
O05592	PKS13Rv3800c_IN_ALFA_1355-No_ALFAtag	-0.315459	0.205493	-1.53513	10	0.155762	0.189445	NA	0.255319	0.255319	O05592	O05592	O05592_MYCTU Uncharacterized protein OS=Mycobacterium tuberculosis (strain ATCC 25618 / H37Rv) OX=83332 GN=Rv1006 PE=1 SV=1
O05598	PKS13Rv3800c_IN_ALFA_1355-No_ALFAtag	1.93578	0.111438	17.3709	10	8.47181e-09	2.06417e-07	NA	0.00666667	0.00666667	O05598	Y1013	Y1013_MYCTU Putative ligase Rv1013 OS=Mycobacterium tuberculosis (strain ATCC 25618 / H37Rv) OX=83332 GN=pks16 PE=1 SV=2
O05769	PKS13Rv3800c_IN_ALFA_1355-No_ALFAtag	0.548501	0.0476481	11.5115	10	4.31422e-07	2.47207e-06	NA	0.248299	0.248299	O05769	O05769	O05769_MYCTU PHB domain-containing protein OS=Mycobacterium tuberculosis (strain ATCC 25618 / H37Rv) OX=83332 GN=Rv3090 PE=1 SV=1
O05773	PKS13Rv3800c_IN_ALFA_1355-No_ALFAtag	0.590609	0.135029	4.37395	10	0.00139048	0.00249432	NA	0.0533333	0.0533333	O05773	O05773	O05773_MYCTU Uncharacterized protein OS=Mycobacterium tuberculosis (strain ATCC 25618 / H37Rv) OX=83332 GN=Rv3094c PE=1 SV=3
O05777	PKS13Rv3800c_IN_ALFA_1355-No_ALFAtag	1.45945	0.124965	11.6789	10	3.76865e-07	2.24676e-06	NA	0.00666667	0.00666667	O05777	O05777	O05777_MYCTU Conserved protein OS=Mycobacterium tuberculosis (strain ATCC 25618 / H37Rv) OX=83332 GN=Rv3099c PE=1 SV=1
O05779	PKS13Rv3800c_IN_ALFA_1355-No_ALFAtag	1.47102	0.112254	13.1044	10	1.27126e-07	1.05387e-06	NA	0	0	O05779	FTSE	FTSE_MYCTU Cell division ATP-binding protein FtsE OS=Mycobacterium tuberculosis (strain ATCC 25618 / H37Rv) OX=83332 GN=ftsE PE=1 SV=2
O05781	PKS13Rv3800c_IN_ALFA_1355-No_ALFAtag	0.220511	0.0536147	4.11288	10	0.00210085	0.00362475	NA	0.116162	0.116162	O05781	O05781	O05781_MYCTU Possible conserved transmembrane protein OS=Mycobacterium tuberculosis (strain ATCC 25618 / H37Rv) OX=83332 GN=Rv3104c PE=1 SV=1
O05784	PKS13Rv3800c_IN_ALFA_1355-No_ALFAtag	-0.245813	0.246228	-0.998314	10	0.34167	0.389013	NA	0.29	0.29	O05784	O05784	O05784_MYCTU Possible alkyldihydroxyacetonephosphate synthase AgpS (Alkyl-DHAP synthase) (Alkylglycerone-phosphate synthase) OS=Mycobacterium tuberculosis (strain ATCC 25618 / H37Rv) OX=83332 GN=agpS PE=1 SV=1
O05796	PKS13Rv3800c_IN_ALFA_1355-No_ALFAtag	0.537524	0.0814203	6.60185	10	6.06409e-05	0.000147113	NA	0.0871212	0.0871212	O05796	O05796	O05796_MYCTU Methyltransf_25 domain-containing protein OS=Mycobacterium tuberculosis (strain ATCC 25618 / H37Rv) OX=83332 GN=Rv3120 PE=1 SV=1
O05805	PKS13Rv3800c_IN_ALFA_1355-No_ALFAtag	-0.423046	0.0913181	-4.63267	10	0.00093237	0.00172442	NA	0.148551	0.148551	O05805	O05805	O05805_MYCTU Hydrolase_4 domain-containing protein OS=Mycobacterium tuberculosis (strain ATCC 25618 / H37Rv) OX=83332 GN=Rv2854 PE=1 SV=1
O05819	PKS13Rv3800c_IN_ALFA_1355-No_ALFAtag	0.501522	0.0974969	5.14398	10	0.000435235	0.000863688	NA	0.28	0.28	O05819	O05819	O05819_MYCTU Phenyloxazoline synthase MbtB OS=Mycobacterium tuberculosis (strain ATCC 25618 / H37Rv) OX=83332 GN=mbtF PE=1 SV=1
O05823	PKS13Rv3800c_IN_ALFA_1355-No_ALFAtag	0.178188	0.118049	1.50944	10	0.162118	0.196222	NA	0.25	0.25	O05823	O05823	O05823_MYCTU Uncharacterized protein OS=Mycobacterium tuberculosis (strain ATCC 25618 / H37Rv) OX=83332 GN=Rv2375 PE=1 SV=1
O05828	PKS13Rv3800c_IN_ALFA_1355-No_ALFAtag	-0.923377	0.158643	-5.82047	10	0.000168212	0.000365089	NA	0.0804598	0.0804598	O05828	O05828	O05828_MYCTU Uncharacterized protein OS=Mycobacterium tuberculosis (strain ATCC 25618 / H37Rv) OX=83332 GN=Rv2370c PE=3 SV=1
O05833	PKS13Rv3800c_IN_ALFA_1355-No_ALFAtag	-0.0404618	0.543254	-0.0744804	8	0.942457	0.951627	NA	0.416667	0.0833333	O05833	O05833	O05833_MYCTU Uncharacterized protein OS=Mycobacterium tuberculosis (strain ATCC 25618 / H37Rv) OX=83332 GN=Rv2365c PE=4 SV=1
O05838	PKS13Rv3800c_IN_ALFA_1355-No_ALFAtag	0.69883	0.0544978	12.8231	10	1.56177e-07	1.19893e-06	NA	0.135417	0.135417	O05838	O05838	O05838_MYCTU Uncharacterized protein OS=Mycobacterium tuberculosis (strain ATCC 25618 / H37Rv) OX=83332 GN=Rv2360c PE=1 SV=1
O05841	PKS13Rv3800c_IN_ALFA_1355-No_ALFAtag	0.0652548	0.0400533	1.6292	10	0.134327	0.165954	NA	0.0366667	0.0366667	O05841	O05841	O05841_MYCTU Bifunctional AAC/APH OS=Mycobacterium tuberculosis (strain ATCC 25618 / H37Rv) OX=83332 GN=Rv3225c PE=1 SV=2
O05842	PKS13Rv3800c_IN_ALFA_1355-No_ALFAtag	2.48553	0.141377	17.5809	10	7.53892e-09	1.97421e-07	NA	0.00333333	0.00333333	O05842	O05842	O05842_MYCTU Possible iron-regulated short-chain dehydrogenase/reductase OS=Mycobacterium tuberculosis (strain ATCC 25618 / H37Rv) OX=83332 GN=Rv3224 PE=1 SV=1
O05848	PKS13Rv3800c_IN_ALFA_1355-No_ALFAtag	0.702423	0.052652	13.3408	10	1.07256e-07	9.42101e-07	NA	0.0966667	0.0966667	O05848	O05848	O05848_MYCTU Conserved protein OS=Mycobacterium tuberculosis (strain ATCC 25618 / H37Rv) OX=83332 GN=Rv3218 PE=1 SV=1
O05853	PKS13Rv3800c_IN_ALFA_1355-No_ALFAtag	1.67745	0.147594	11.3653	10	4.86198e-07	2.7138e-06	NA	0	0	O05853	O05853	O05853_MYCTU Possible SOJ/para-related protein OS=Mycobacterium tuberculosis (strain ATCC 25618 / H37Rv) OX=83332 GN=Rv3213c PE=1 SV=1
O05854	PKS13Rv3800c_IN_ALFA_1355-No_ALFAtag	-0.193344	0.157972	-1.22391	10	0.24904	0.292215	NA	0.2	0.2	O05854	O05854	O05854_MYCTU Conserved alanine valine rich protein OS=Mycobacterium tuberculosis (strain ATCC 25618 / H37Rv) OX=83332 GN=Rv3212 PE=1 SV=1
O05855	PKS13Rv3800c_IN_ALFA_1355-No_ALFAtag	1.46721	0.0812041	18.0682	10	5.77934e-09	1.69257e-07	NA	0.00666667	0.00666667	O05855	O05855	O05855_MYCTU Probable ATP-dependent RNA helicase RhlE OS=Mycobacterium tuberculosis (strain ATCC 25618 / H37Rv) OX=83332 GN=rhlE PE=1 SV=1
O05856	PKS13Rv3800c_IN_ALFA_1355-No_ALFAtag	0.312266	0.0482339	6.47401	10	7.12673e-05	0.000169373	NA	0.0733333	0.0733333	O05856	O05856	O05856_MYCTU Conserved protein OS=Mycobacterium tuberculosis (strain ATCC 25618 / H37Rv) OX=83332 GN=Rv3210c PE=1 SV=1
O05857	PKS13Rv3800c_IN_ALFA_1355-No_ALFAtag	Inf	NA	NA	NA	NA	0	oneConditionMissing	0.722222	0.0555556	O05857	O05857	O05857_MYCTU Conserved hypothetical threonine and proline rich protein OS=Mycobacterium tuberculosis (strain ATCC 25618 / H37Rv) OX=83332 GN=Rv3209 PE=3 SV=3
O05858	PKS13Rv3800c_IN_ALFA_1355-No_ALFAtag	1.3249	0.1009	13.1308	10	1.24719e-07	1.03698e-06	NA	0	0	O05858	O05858	O05858_MYCTU Probable transcriptional regulatory protein (Probably TetR-family) OS=Mycobacterium tuberculosis (strain ATCC 25618 / H37Rv) OX=83332 GN=Rv3208 PE=1 SV=1
O05859	PKS13Rv3800c_IN_ALFA_1355-No_ALFAtag	-0.286716	0.232386	-1.23379	10	0.245493	0.288294	NA	0.241667	0.241667	O05859	O05859	O05859_MYCTU Conserved protein OS=Mycobacterium tuberculosis (strain ATCC 25618 / H37Rv) OX=83332 GN=Rv3207c PE=1 SV=1
O05861	PKS13Rv3800c_IN_ALFA_1355-No_ALFAtag	1.50996	0.142343	10.6079	10	9.23096e-07	4.33252e-06	NA	0	0	O05861	O05861	O05861_MYCTU Conserved protein OS=Mycobacterium tuberculosis (strain ATCC 25618 / H37Rv) OX=83332 GN=Rv3205c PE=1 SV=1
O05862	PKS13Rv3800c_IN_ALFA_1355-No_ALFAtag	Inf	NA	NA	NA	NA	0	oneConditionMissing	0.666667	0	O05862	O05862	O05862_MYCTU Possible DNA-methyltransferase (Modification methylase) OS=Mycobacterium tuberculosis (strain ATCC 25618 / H37Rv) OX=83332 GN=Rv3204 PE=4 SV=1
O05872	PKS13Rv3800c_IN_ALFA_1355-No_ALFAtag	0.589061	0.138041	4.26728	10	0.00164404	0.00292296	NA	0.178295	0.178295	O05872	O05872	O05872_MYCTU Abasic site processing protein OS=Mycobacterium tuberculosis (strain ATCC 25618 / H37Rv) OX=83332 GN=Rv3226c PE=1 SV=1
O05873	PKS13Rv3800c_IN_ALFA_1355-No_ALFAtag	0.0109593	0.0827867	0.13238	10	0.89731	0.911625	NA	0.153333	0.153333	O05873	O05873	O05873_MYCTU Uncharacterized protein OS=Mycobacterium tuberculosis (strain ATCC 25618 / H37Rv) OX=83332 GN=Rv3228 PE=1 SV=1
O05876	PKS13Rv3800c_IN_ALFA_1355-No_ALFAtag	0.34571	0.629057	0.549569	8	0.597618	0.638888	NA	0.7	0.366667	O05876	O05876	O05876_MYCTU Conserved protein OS=Mycobacterium tuberculosis (strain ATCC 25618 / H37Rv) OX=83332 GN=Rv3231c PE=1 SV=1
O05877	PKS13Rv3800c_IN_ALFA_1355-No_ALFAtag	-0.78444	0.161982	-4.84275	10	0.000678695	0.00128929	NA	0.166667	0.166667	O05877	PK21	PK21_MYCTU GDP-polyphosphate phosphotransferase OS=Mycobacterium tuberculosis (strain ATCC 25618 / H37Rv) OX=83332 GN=ppk2 PE=1 SV=1
O05878	PKS13Rv3800c_IN_ALFA_1355-No_ALFAtag	1.09794	0.280469	3.91466	10	0.00289133	0.0048483	NA	0.458333	0.458333	O05878	O05878	O05878_MYCTU Possible triacylglycerol synthase (Diacylglycerol acyltransferase) OS=Mycobacterium tuberculosis (strain ATCC 25618 / H37Rv) OX=83332 GN=Rv3233c PE=4 SV=3
O05882	PKS13Rv3800c_IN_ALFA_1355-No_ALFAtag	0.118356	0.11395	1.03867	10	0.323421	0.370411	NA	0.0571429	0.0571429	O05882	O05882	O05882_MYCTU Conserved protein OS=Mycobacterium tuberculosis (strain ATCC 25618 / H37Rv) OX=83332 GN=Rv3237c PE=1 SV=1
O05883	PKS13Rv3800c_IN_ALFA_1355-No_ALFAtag	0.435613	0.123683	3.522	10	0.00551994	0.00886863	NA	0.116667	0.116667	O05883	MDDA	MDDA_MYCTU Methanethiol S-methyltransferase OS=Mycobacterium tuberculosis (strain ATCC 25618 / H37Rv) OX=83332 GN=mddA PE=1 SV=1
O05884	PKS13Rv3800c_IN_ALFA_1355-No_ALFAtag	-0.822576	0.444126	-1.85212	10	0.0937183	0.120293	NA	0.222222	0.222222	O05884	O05884	O05884_MYCTU Probable conserved transmembrane transport protein OS=Mycobacterium tuberculosis (strain ATCC 25618 / H37Rv) OX=83332 GN=Rv3239c PE=3 SV=1
O05886	PKS13Rv3800c_IN_ALFA_1355-No_ALFAtag	0.0821374	0.066171	1.24129	10	0.242827	0.285283	NA	0.0533333	0.0533333	O05886	HPF	HPF_MYCTU Ribosome hibernation promotion factor OS=Mycobacterium tuberculosis (strain ATCC 25618 / H37Rv) OX=83332 GN=hpf PE=1 SV=4
O05887	PKS13Rv3800c_IN_ALFA_1355-No_ALFAtag	-3.45049	0.261427	-13.1987	2	0.0056914	0.00910235	NA	0.5	0	O05887	O05887	O05887_MYCTU Uncharacterized protein OS=Mycobacterium tuberculosis (strain ATCC 25618 / H37Rv) OX=83332 GN=Rv3242c PE=4 SV=3
O05888	PKS13Rv3800c_IN_ALFA_1355-No_ALFAtag	0.339812	0.128322	2.64813	10	0.0243914	0.0345873	NA	0.12037	0.12037	O05888	O05888	O05888_MYCTU Uncharacterized protein OS=Mycobacterium tuberculosis (strain ATCC 25618 / H37Rv) OX=83332 GN=Rv3243c PE=1 SV=3
O05892	PKS13Rv3800c_IN_ALFA_1355-No_ALFAtag	-0.211272	0.245128	-0.861883	10	0.408944	0.458712	NA	0.145833	0.145833	O05892	O05892	O05892_MYCTU Possible transcriptional regulatory protein (Probably TetR-family) OS=Mycobacterium tuberculosis (strain ATCC 25618 / H37Rv) OX=83332 GN=Rv3249c PE=1 SV=1
O05895	PKS13Rv3800c_IN_ALFA_1355-No_ALFAtag	-0.196936	0.136519	-1.44256	10	0.179726	0.215763	NA	0.142857	0.142857	O05895	O05895	O05895_MYCTU Probable transmembrane alkane 1-monooxygenase AlkB (Alkane 1-hydroxylase) (Lauric acid omega-hydroxylase) (Omega-hydroxylase) (Fatty acid omega-hydroxylase) (Alkane hydroxylase-rubredoxin) OS=Mycobacterium tuberculosis (strain ATCC 25618 / H37Rv) OX=83332 GN=alkB PE=1 SV=1
O05896	PKS13Rv3800c_IN_ALFA_1355-No_ALFAtag	-0.599855	0.235917	-2.54265	9	0.0315733	0.0439704	NA	0.277778	0.111111	O05896	O05896	O05896_MYCTU Possible cationic amino acid transport integral membrane protein OS=Mycobacterium tuberculosis (strain ATCC 25618 / H37Rv) OX=83332 GN=Rv3253c PE=4 SV=1
O05897	PKS13Rv3800c_IN_ALFA_1355-No_ALFAtag	-0.166747	0.0486653	-3.4264	10	0.00647752	0.01026	NA	0.01	0.01	O05897	Y3254	Y3254_MYCTU Protein Rv3254 OS=Mycobacterium tuberculosis (strain ATCC 25618 / H37Rv) OX=83332 GN=Rv3254 PE=1 SV=4
O05898	PKS13Rv3800c_IN_ALFA_1355-No_ALFAtag	0.367062	0.0420236	8.73467	10	5.41117e-06	1.85129e-05	NA	0.04	0.04	O05898	O05898	O05898_MYCTU Mannose-6-phosphate isomerase OS=Mycobacterium tuberculosis (strain ATCC 25618 / H37Rv) OX=83332 GN=manA PE=1 SV=1
O05899	PKS13Rv3800c_IN_ALFA_1355-No_ALFAtag	1.51575	0.124026	12.2212	10	2.45992e-07	1.6649e-06	NA	0	0	O05899	O05899	O05899_MYCTU Conserved protein OS=Mycobacterium tuberculosis (strain ATCC 25618 / H37Rv) OX=83332 GN=Rv3256c PE=1 SV=2
O06128	PKS13Rv3800c_IN_ALFA_1355-No_ALFAtag	Inf	NA	NA	NA	NA	0	oneConditionMissing	0.555556	0.0555556	O06128	O06128	O06128_MYCTU Possible conserved membrane protein OS=Mycobacterium tuberculosis (strain ATCC 25618 / H37Rv) OX=83332 GN=Rv1610 PE=4 SV=1
O06132	PKS13Rv3800c_IN_ALFA_1355-No_ALFAtag	0.985427	0.29455	3.34553	10	0.00742098	0.0116473	NA	0.388889	0.388889	O06132	O06132	O06132_MYCTU Probable membrane protein OS=Mycobacterium tuberculosis (strain ATCC 25618 / H37Rv) OX=83332 GN=Rv1615 PE=1 SV=1
O06133	PKS13Rv3800c_IN_ALFA_1355-No_ALFAtag	0.352123	0.222027	1.58594	9	0.147214	0.180365	NA	0.388889	0.222222	O06133	O06133	O06133_MYCTU Conserved membrane protein OS=Mycobacterium tuberculosis (strain ATCC 25618 / H37Rv) OX=83332 GN=Rv1616 PE=4 SV=1
O06135	PKS13Rv3800c_IN_ALFA_1355-No_ALFAtag	0.338035	0.0769427	4.39333	10	0.00134903	0.00242462	NA	0.0659722	0.0659722	O06135	O06135	O06135_MYCTU Probable acyl-CoA thioesterase II TesB1 OS=Mycobacterium tuberculosis (strain ATCC 25618 / H37Rv) OX=83332 GN=tesB1 PE=1 SV=1
O06136	PKS13Rv3800c_IN_ALFA_1355-No_ALFAtag	-0.895085	0.102354	-8.74498	10	5.35444e-06	1.83412e-05	NA	0.177305	0.177305	O06136	O06136	O06136_MYCTU Conserved membrane protein OS=Mycobacterium tuberculosis (strain ATCC 25618 / H37Rv) OX=83332 GN=Rv1619 PE=4 SV=1
O06137	PKS13Rv3800c_IN_ALFA_1355-No_ALFAtag	-1.39292	0.123261	-11.3006	10	5.12804e-07	2.83408e-06	NA	0.123333	0.123333	O06137	O06137	O06137_MYCTU Probable 'component linked with the assembly of cytochrome' transport transmembrane ATP-binding protein ABC transporter CydC OS=Mycobacterium tuberculosis (strain ATCC 25618 / H37Rv) OX=83332 GN=cydC PE=1 SV=1
O06138	PKS13Rv3800c_IN_ALFA_1355-No_ALFAtag	-0.862476	0.0663569	-12.9975	10	1.37399e-07	1.11874e-06	NA	0.01	0.01	O06138	O06138	O06138_MYCTU Probable 'component linked with the assembly of cytochrome' transport transmembrane ATP-binding protein ABC transporter CydD OS=Mycobacterium tuberculosis (strain ATCC 25618 / H37Rv) OX=83332 GN=cydD PE=1 SV=1
O06139	PKS13Rv3800c_IN_ALFA_1355-No_ALFAtag	-1.69892	0.311119	-5.46068	10	0.000276662	0.000574653	NA	0	0	O06139	O06139	O06139_MYCTU Probable integral membrane cytochrome D ubiquinol oxidase (Subunit II) CydB (Cytochrome BD-I oxidase subunit II) OS=Mycobacterium tuberculosis (strain ATCC 25618 / H37Rv) OX=83332 GN=cydB PE=1 SV=1
O06141	PKS13Rv3800c_IN_ALFA_1355-No_ALFAtag	0.320974	0.528698	0.607103	7	0.562949	0.605754	NA	0.444444	0.111111	O06141	O06141	O06141_MYCTU Probable conserved membrane protein OS=Mycobacterium tuberculosis (strain ATCC 25618 / H37Rv) OX=83332 GN=Rv1624c PE=4 SV=1
O06144	PKS13Rv3800c_IN_ALFA_1355-No_ALFAtag	0.448734	0.0479458	9.3592	10	2.90666e-06	1.09322e-05	NA	0.00666667	0.00666667	O06144	O06144	O06144_MYCTU Probable nonspecific lipid-transfer protein OS=Mycobacterium tuberculosis (strain ATCC 25618 / H37Rv) OX=83332 GN=Rv1627c PE=1 SV=1
O06145	PKS13Rv3800c_IN_ALFA_1355-No_ALFAtag	0.0520746	0.202767	0.25682	10	0.802524	0.827631	NA	0.305556	0.305556	O06145	O06145	O06145_MYCTU Conserved protein OS=Mycobacterium tuberculosis (strain ATCC 25618 / H37Rv) OX=83332 GN=Rv1628c PE=1 SV=1
O06149	PKS13Rv3800c_IN_ALFA_1355-No_ALFAtag	-0.446421	0.135169	-3.30269	10	0.00797712	0.0124315	NA	0.18254	0.18254	O06149	O06149	O06149_MYCTU DUF402 domain-containing protein OS=Mycobacterium tuberculosis (strain ATCC 25618 / H37Rv) OX=83332 GN=Rv1632c PE=1 SV=1
O06152	PKS13Rv3800c_IN_ALFA_1355-No_ALFAtag	0.0149024	0.109457	0.136148	10	0.894406	0.909004	NA	0.333333	0.333333	O06152	O06152	O06152_MYCTU Probable mannosyltransferase. Probable conserved transmembrane protein OS=Mycobacterium tuberculosis (strain ATCC 25618 / H37Rv) OX=83332 GN=Rv1635c PE=4 SV=3
O06154	PKS13Rv3800c_IN_ALFA_1355-No_ALFAtag	0.156418	0.112252	1.39346	10	0.193676	0.230536	NA	0	0	O06154	O06154	O06154_MYCTU Conserved protein OS=Mycobacterium tuberculosis (strain ATCC 25618 / H37Rv) OX=83332 GN=Rv1637c PE=1 SV=2
O06155	PKS13Rv3800c_IN_ALFA_1355-No_ALFAtag	Inf	NA	NA	NA	NA	0	oneConditionMissing	0.666667	0.166667	O06155	O06155	O06155_MYCTU Probable conserved lipoprotein LpqF OS=Mycobacterium tuberculosis (strain ATCC 25618 / H37Rv) OX=83332 GN=lpqF PE=4 SV=2
O06159	PKS13Rv3800c_IN_ALFA_1355-No_ALFAtag	1.82024	0.100778	18.0619	10	5.79894e-09	1.69257e-07	NA	0	0	O06159	BKDC	BKDC_MYCTU Dihydrolipoyllysine-residue acyltransferase component of branched-chain alpha-ketoacid dehydrogenase complex OS=Mycobacterium tuberculosis (strain ATCC 25618 / H37Rv) OX=83332 GN=bkdC PE=1 SV=2
O06169	PKS13Rv3800c_IN_ALFA_1355-No_ALFAtag	0.496087	0.0783392	6.33255	10	8.54164e-05	0.000199281	NA	0.210784	0.210784	O06169	O06169	O06169_MYCTU Probable transcriptional regulatory protein (Probably TetR-family) OS=Mycobacterium tuberculosis (strain ATCC 25618 / H37Rv) OX=83332 GN=Rv2506 PE=1 SV=3
O06171	PKS13Rv3800c_IN_ALFA_1355-No_ALFAtag	-0.335293	0.312705	-1.07223	10	0.308809	0.355352	NA	0.333333	0.333333	O06171	O06171	O06171_MYCTU Probable conserved integral membrane leucine and alanine rich protein OS=Mycobacterium tuberculosis (strain ATCC 25618 / H37Rv) OX=83332 GN=Rv2508c PE=1 SV=3
O06178	PKS13Rv3800c_IN_ALFA_1355-No_ALFAtag	-0.528358	0.179922	-2.93659	10	0.0148721	0.0218979	NA	0.0555556	0.0555556	O06178	O06178	O06178_MYCTU 4HBT domain-containing protein OS=Mycobacterium tuberculosis (strain ATCC 25618 / H37Rv) OX=83332 GN=Rv1532c PE=1 SV=1
O06179	PKS13Rv3800c_IN_ALFA_1355-No_ALFAtag	0.748915	0.082295	9.10037	10	3.74491e-06	1.35747e-05	NA	0.305556	0.305556	O06179	Y1533	Y1533_MYCTU Putative monooxygenase Rv1533 OS=Mycobacterium tuberculosis (strain ATCC 25618 / H37Rv) OX=83332 GN=Rv1533 PE=1 SV=1
O06194	PKS13Rv3800c_IN_ALFA_1355-No_ALFAtag	-0.324488	0.443362	-0.73188	10	0.481042	0.526927	NA	0.452381	0.452381	O06194	O06194	O06194_MYCTU Conserved protein OS=Mycobacterium tuberculosis (strain ATCC 25618 / H37Rv) OX=83332 GN=Rv2619c PE=1 SV=1
O06195	PKS13Rv3800c_IN_ALFA_1355-No_ALFAtag	Inf	NA	NA	NA	NA	0	oneConditionMissing	0.5	0	O06195	O06195	O06195_MYCTU Uncharacterized protein OS=Mycobacterium tuberculosis (strain ATCC 25618 / H37Rv) OX=83332 GN=Rv2618 PE=1 SV=1
O06198	PKS13Rv3800c_IN_ALFA_1355-No_ALFAtag	0.397682	0.110761	3.59046	10	0.00492537	0.00797738	NA	0.0520833	0.0520833	O06198	O06198	O06198_MYCTU Conserved protein OS=Mycobacterium tuberculosis (strain ATCC 25618 / H37Rv) OX=83332 GN=Rv2616 PE=1 SV=1
O06216	PKS13Rv3800c_IN_ALFA_1355-No_ALFAtag	1.09502	0.160792	6.81016	10	4.68174e-05	0.000118289	NA	0	0	O06216	O06216	O06216_MYCTU Conserved protein OS=Mycobacterium tuberculosis (strain ATCC 25618 / H37Rv) OX=83332 GN=Rv2161c PE=1 SV=1
O06218	PKS13Rv3800c_IN_ALFA_1355-No_ALFAtag	1.76474	0.138102	12.7786	10	1.61409e-07	1.22899e-06	NA	0.00333333	0.00333333	O06218	O06218	O06218_MYCTU Conserved protein OS=Mycobacterium tuberculosis (strain ATCC 25618 / H37Rv) OX=83332 GN=Rv2159c PE=1 SV=1
O06237	PKS13Rv3800c_IN_ALFA_1355-No_ALFAtag	0.526439	0.346657	1.51861	8	0.167342	0.202195	NA	0.513889	0.180556	O06237	O06237	O06237_MYCTU Probable conserved lipoprotein LppL OS=Mycobacterium tuberculosis (strain ATCC 25618 / H37Rv) OX=83332 GN=lppL PE=1 SV=1
O06238	PKS13Rv3800c_IN_ALFA_1355-No_ALFAtag	0.558866	0.0904392	6.17947	10	0.000104216	0.000237989	NA	0.0833333	0.0833333	O06238	O06238	O06238_MYCTU Uncharacterized protein OS=Mycobacterium tuberculosis (strain ATCC 25618 / H37Rv) OX=83332 GN=Rv2137c PE=1 SV=1
O06240	PKS13Rv3800c_IN_ALFA_1355-No_ALFAtag	-0.741661	0.166371	-4.45786	10	0.00122017	0.00221719	NA	0.212644	0.212644	O06240	O06240	O06240_MYCTU Conserved protein OS=Mycobacterium tuberculosis (strain ATCC 25618 / H37Rv) OX=83332 GN=Rv2135c PE=1 SV=1
O06241	PKS13Rv3800c_IN_ALFA_1355-No_ALFAtag	0.87774	0.0805203	10.9009	10	7.17103e-07	3.64169e-06	NA	0.0196078	0.0196078	O06241	O06241	O06241_MYCTU Conserved protein OS=Mycobacterium tuberculosis (strain ATCC 25618 / H37Rv) OX=83332 GN=Rv2134c PE=1 SV=1
O06242	PKS13Rv3800c_IN_ALFA_1355-No_ALFAtag	-0.264808	0.114907	-2.30454	10	0.0439134	0.0598179	NA	0.222222	0.222222	O06242	O06242	O06242_MYCTU Uncharacterized protein OS=Mycobacterium tuberculosis (strain ATCC 25618 / H37Rv) OX=83332 GN=Rv2133c PE=1 SV=1
O06278	PKS13Rv3800c_IN_ALFA_1355-No_ALFAtag	-0.0762888	0.113941	-0.669545	10	0.518308	0.562907	NA	0.114286	0.114286	O06278	O06278	O06278_MYCTU Probable conserved transmembrane protein rich in alanine and arginine and proline OS=Mycobacterium tuberculosis (strain ATCC 25618 / H37Rv) OX=83332 GN=Rv3604c PE=1 SV=2
O06279	PKS13Rv3800c_IN_ALFA_1355-No_ALFAtag	1.16817	0.0821477	14.2203	10	5.83317e-08	6.59054e-07	NA	0	0	O06279	O06279	O06279_MYCTU Conserved hypothetical alanine and leucine rich protein OS=Mycobacterium tuberculosis (strain ATCC 25618 / H37Rv) OX=83332 GN=Rv3603c PE=1 SV=1
O06291	PKS13Rv3800c_IN_ALFA_1355-No_ALFAtag	0.463371	0.135631	3.41642	10	0.0065869	0.0104274	NA	0.414634	0.414634	O06291	HTRA1	HTRA1_MYCTU Probable serine protease HtrA1 OS=Mycobacterium tuberculosis (strain ATCC 25618 / H37Rv) OX=83332 GN=htrA1 PE=1 SV=3
O06296	PKS13Rv3800c_IN_ALFA_1355-No_ALFAtag	Inf	NA	NA	NA	NA	0	oneConditionMissing	0.777778	0.277778	O06296	O06296	O06296_MYCTU NTP_transf_3 domain-containing protein OS=Mycobacterium tuberculosis (strain ATCC 25618 / H37Rv) OX=83332 GN=Rv0345 PE=4 SV=3
O06298	PKS13Rv3800c_IN_ALFA_1355-No_ALFAtag	0.7356	0.0752863	9.7707	10	1.96531e-06	7.92347e-06	NA	0.127907	0.127907	O06298	O06298	O06298_MYCTU Probable conserved membrane protein OS=Mycobacterium tuberculosis (strain ATCC 25618 / H37Rv) OX=83332 GN=Rv0347 PE=1 SV=1
O06299	PKS13Rv3800c_IN_ALFA_1355-No_ALFAtag	0.50006	0.251971	1.9846	10	0.0752947	0.0980826	NA	0.371212	0.371212	O06299	O06299	O06299_MYCTU Possible transcriptional regulatory protein OS=Mycobacterium tuberculosis (strain ATCC 25618 / H37Rv) OX=83332 GN=Rv0348 PE=1 SV=1
O06300	PKS13Rv3800c_IN_ALFA_1355-No_ALFAtag	-1.90361	0.50734	-3.75214	8	0.00560703	0.00898279	NA	0.444444	0.111111	O06300	O06300	O06300_MYCTU Uncharacterized protein OS=Mycobacterium tuberculosis (strain ATCC 25618 / H37Rv) OX=83332 GN=Rv0349 PE=1 SV=1
O06302	PKS13Rv3800c_IN_ALFA_1355-No_ALFAtag	0.0939086	0.104315	0.900245	10	0.389155	0.437741	NA	0.243056	0.243056	O06302	O06302	O06302_MYCTU Probable heat shock protein transcriptional repressor HspR (MerR family) OS=Mycobacterium tuberculosis (strain ATCC 25618 / H37Rv) OX=83332 GN=hspR PE=1 SV=1
O06307	PKS13Rv3800c_IN_ALFA_1355-No_ALFAtag	0.673765	0.19456	3.46303	10	0.00609181	0.00968193	NA	0.3	0.3	O06307	O06307	O06307_MYCTU Conserved protein OS=Mycobacterium tuberculosis (strain ATCC 25618 / H37Rv) OX=83332 GN=Rv0356c PE=1 SV=1
O06308	PKS13Rv3800c_IN_ALFA_1355-No_ALFAtag	-0.920608	0.171724	-5.36098	10	0.000318584	0.000652539	NA	0.111111	0.111111	O06308	O06308	O06308_MYCTU Conserved protein OS=Mycobacterium tuberculosis (strain ATCC 25618 / H37Rv) OX=83332 GN=Rv0358 PE=1 SV=1
O06310	PKS13Rv3800c_IN_ALFA_1355-No_ALFAtag	0.0525141	0.0654934	0.801823	10	0.441293	0.48951	NA	0.192308	0.192308	O06310	O06310	O06310_MYCTU Conserved protein OS=Mycobacterium tuberculosis (strain ATCC 25618 / H37Rv) OX=83332 GN=Rv0360c PE=1 SV=1
O06311	PKS13Rv3800c_IN_ALFA_1355-No_ALFAtag	0.759525	0.212121	3.58063	10	0.00500649	0.00809474	NA	0.58156	0.58156	O06311	O06311	O06311_MYCTU Probable conserved membrane protein OS=Mycobacterium tuberculosis (strain ATCC 25618 / H37Rv) OX=83332 GN=Rv0361 PE=1 SV=1
O06312	PKS13Rv3800c_IN_ALFA_1355-No_ALFAtag	-0.246951	0.0900861	-2.74128	10	0.0207872	0.0297324	NA	0.333333	0.333333	O06312	O06312	O06312_MYCTU Magnesium transporter MgtE OS=Mycobacterium tuberculosis (strain ATCC 25618 / H37Rv) OX=83332 GN=mgtE PE=3 SV=1
O06315	PKS13Rv3800c_IN_ALFA_1355-No_ALFAtag	0.559096	0.0380878	14.6791	10	4.30307e-08	5.26515e-07	NA	0	0	O06315	O06315	O06315_MYCTU Conserved protein OS=Mycobacterium tuberculosis (strain ATCC 25618 / H37Rv) OX=83332 GN=Rv0365c PE=1 SV=2
O06338	PKS13Rv3800c_IN_ALFA_1355-No_ALFAtag	-0.587581	0.161817	-3.63114	10	0.00460386	0.0074913	NA	0.106667	0.106667	O06338	O06338	O06338_MYCTU Possible peroxidase BpoA (Non-haem peroxidase) OS=Mycobacterium tuberculosis (strain ATCC 25618 / H37Rv) OX=83332 GN=bpoA PE=4 SV=1
O06342	PKS13Rv3800c_IN_ALFA_1355-No_ALFAtag	-0.0346567	0.082796	-0.41858	10	0.684371	0.722263	NA	0.02	0.02	O06342	Y3479	Y3479_MYCTU Uncharacterized membrane protein Rv3479 OS=Mycobacterium tuberculosis (strain ATCC 25618 / H37Rv) OX=83332 GN=Rv3479 PE=1 SV=4
O06348	PKS13Rv3800c_IN_ALFA_1355-No_ALFAtag	1.16303	0.122068	9.52775	10	2.47201e-06	9.55389e-06	NA	0.00666667	0.00666667	O06348	O06348	O06348_MYCTU Probable short-chain type dehydrogenase/reductase OS=Mycobacterium tuberculosis (strain ATCC 25618 / H37Rv) OX=83332 GN=Rv3485c PE=1 SV=1
O06349	PKS13Rv3800c_IN_ALFA_1355-No_ALFAtag	0.2571	0.103736	2.47839	10	0.0326326	0.0453796	NA	0	0	O06349	Y3486	Y3486_MYCTU Uncharacterized membrane protein Rv3486 OS=Mycobacterium tuberculosis (strain ATCC 25618 / H37Rv) OX=83332 GN=Rv3486 PE=1 SV=4
O06350	PKS13Rv3800c_IN_ALFA_1355-No_ALFAtag	-2.55833	0.993172	-2.57592	10	0.0276088	0.0388548	NA	0.291667	0.291667	O06350	LIPF	LIPF_MYCTU Carboxylesterase/phospholipase LipF OS=Mycobacterium tuberculosis (strain ATCC 25618 / H37Rv) OX=83332 GN=lipF PE=1 SV=4
O06359	PKS13Rv3800c_IN_ALFA_1355-No_ALFAtag	-1.96218	0.279907	-7.01012	10	3.67055e-05	9.65715e-05	NA	0.272727	0.272727	O06359	O06359	O06359_MYCTU Probable helicase OS=Mycobacterium tuberculosis (strain ATCC 25618 / H37Rv) OX=83332 GN=Rv3649 PE=1 SV=1
O06363	PKS13Rv3800c_IN_ALFA_1355-No_ALFAtag	0.468398	0.0703288	6.66012	10	5.63768e-05	0.000138568	NA	0.01	0.01	O06363	O06363	O06363_MYCTU Possible DNA polymerase OS=Mycobacterium tuberculosis (strain ATCC 25618 / H37Rv) OX=83332 GN=Rv3644c PE=1 SV=3
O06376	PKS13Rv3800c_IN_ALFA_1355-No_ALFAtag	0.449146	0.0695195	6.46071	10	7.24827e-05	0.00017197	NA	0.03125	0.03125	O06376	O06376	O06376_MYCTU Possible transferase (Possibly glycosyltransferase) OS=Mycobacterium tuberculosis (strain ATCC 25618 / H37Rv) OX=83332 GN=Rv3631 PE=1 SV=1
O06378	PKS13Rv3800c_IN_ALFA_1355-No_ALFAtag	0.386026	0.250061	1.54373	10	0.153685	0.187636	NA	0.25	0.25	O06378	O06378	O06378_MYCTU Probable conserved integral membrane protein OS=Mycobacterium tuberculosis (strain ATCC 25618 / H37Rv) OX=83332 GN=Rv3629c PE=1 SV=3
O06380	PKS13Rv3800c_IN_ALFA_1355-No_ALFAtag	0.21091	0.0558556	3.77598	10	0.00362577	0.00600438	NA	0.0833333	0.0833333	O06380	CBXPD	CBXPD_MYCTU Carboxypeptidase Rv3627c OS=Mycobacterium tuberculosis (strain ATCC 25618 / H37Rv) OX=83332 GN=Rv3627c PE=1 SV=1
O06381	PKS13Rv3800c_IN_ALFA_1355-No_ALFAtag	0.719444	0.0489042	14.7113	10	4.21366e-08	5.19365e-07	NA	0.0466667	0.0466667	O06381	O06381	O06381_MYCTU Uncharacterized protein OS=Mycobacterium tuberculosis (strain ATCC 25618 / H37Rv) OX=83332 GN=Rv3626c PE=1 SV=3
O06389	PKS13Rv3800c_IN_ALFA_1355-No_ALFAtag	1.16153	0.0851014	13.6488	10	8.63087e-08	8.20816e-07	NA	0.0471014	0.0471014	O06389	O06389	O06389_MYCTU Conserved protein OS=Mycobacterium tuberculosis (strain ATCC 25618 / H37Rv) OX=83332 GN=Rv0523c PE=1 SV=3
O06391	PKS13Rv3800c_IN_ALFA_1355-No_ALFAtag	1.05036	0.143489	7.32019	10	2.54056e-05	6.9654e-05	NA	0.07	0.07	O06391	Y525	Y525_MYCTU Uncharacterized protein Rv0525 OS=Mycobacterium tuberculosis (strain ATCC 25618 / H37Rv) OX=83332 GN=Rv0525 PE=1 SV=1
O06392	PKS13Rv3800c_IN_ALFA_1355-No_ALFAtag	0.835435	0.232772	3.58907	10	0.00493676	0.00799121	NA	0.47619	0.47619	O06392	O06392	O06392_MYCTU Possible thioredoxin protein (Thiol-disulfide interchange protein) OS=Mycobacterium tuberculosis (strain ATCC 25618 / H37Rv) OX=83332 GN=Rv0526 PE=1 SV=1
O06393	PKS13Rv3800c_IN_ALFA_1355-No_ALFAtag	0.253065	0.0852163	2.96967	10	0.0140537	0.0207911	NA	0.192982	0.192982	O06393	O06393	O06393_MYCTU Possible cytochrome C-type biogenesis protein CcsA OS=Mycobacterium tuberculosis (strain ATCC 25618 / H37Rv) OX=83332 GN=ccsA PE=1 SV=2
O06394	PKS13Rv3800c_IN_ALFA_1355-No_ALFAtag	1.25643	0.386586	3.25008	8	0.0116997	0.0175589	NA	0.694444	0.361111	O06394	O06394	O06394_MYCTU Probable conserved transmembrane protein OS=Mycobacterium tuberculosis (strain ATCC 25618 / H37Rv) OX=83332 GN=Rv0528 PE=1 SV=1
O06396	PKS13Rv3800c_IN_ALFA_1355-No_ALFAtag	2.0364	0.146958	13.8571	10	7.46968e-08	7.55597e-07	NA	0	0	O06396	O06396	O06396_MYCTU Conserved protein OS=Mycobacterium tuberculosis (strain ATCC 25618 / H37Rv) OX=83332 GN=Rv0530 PE=1 SV=1
O06397	PKS13Rv3800c_IN_ALFA_1355-No_ALFAtag	-0.130062	0.0691513	-1.88084	10	0.0894001	0.115119	NA	0	0	O06397	O06397	O06397_MYCTU Possible conserved membrane protein OS=Mycobacterium tuberculosis (strain ATCC 25618 / H37Rv) OX=83332 GN=Rv0531 PE=4 SV=1
O06401	PKS13Rv3800c_IN_ALFA_1355-No_ALFAtag	1.38752	0.132892	10.441	10	1.0688e-06	4.90145e-06	NA	0.474359	0.474359	O06401	MTAP	MTAP_MYCTU S-methyl-5'-thioadenosine phosphorylase OS=Mycobacterium tuberculosis (strain ATCC 25618 / H37Rv) OX=83332 GN=mtnP PE=1 SV=1
O06403	PKS13Rv3800c_IN_ALFA_1355-No_ALFAtag	0.772661	0.151036	5.11573	10	0.000453502	0.000892981	NA	0.217172	0.217172	O06403	O06403	O06403_MYCTU Probable integral membrane protein OS=Mycobacterium tuberculosis (strain ATCC 25618 / H37Rv) OX=83332 GN=Rv0537c PE=1 SV=1
O06404	PKS13Rv3800c_IN_ALFA_1355-No_ALFAtag	0.981441	0.101033	9.71408	10	2.07236e-06	8.25234e-06	NA	0.125	0.125	O06404	O06404	O06404_MYCTU Possible conserved membrane protein OS=Mycobacterium tuberculosis (strain ATCC 25618 / H37Rv) OX=83332 GN=Rv0538 PE=1 SV=1
O06406	PKS13Rv3800c_IN_ALFA_1355-No_ALFAtag	0.226194	0.0787222	2.87332	10	0.0165743	0.024226	NA	0.0714286	0.0714286	O06406	O06406	O06406_MYCTU Uncharacterized protein OS=Mycobacterium tuberculosis (strain ATCC 25618 / H37Rv) OX=83332 GN=Rv0540 PE=1 SV=1
O06407	PKS13Rv3800c_IN_ALFA_1355-No_ALFAtag	0.0807962	0.290891	0.277754	10	0.786859	0.813271	NA	0.363636	0.363636	O06407	O06407	O06407_MYCTU Probable conserved integral membrane protein OS=Mycobacterium tuberculosis (strain ATCC 25618 / H37Rv) OX=83332 GN=Rv0541c PE=1 SV=1
O06409	PKS13Rv3800c_IN_ALFA_1355-No_ALFAtag	-0.240512	0.333808	-0.720509	10	0.487712	0.533399	NA	0.185185	0.185185	O06409	O06409	O06409_MYCTU Conserved protein OS=Mycobacterium tuberculosis (strain ATCC 25618 / H37Rv) OX=83332 GN=Rv0543c PE=1 SV=1
O06410	PKS13Rv3800c_IN_ALFA_1355-No_ALFAtag	0.132234	0.444193	0.297695	7	0.774577	0.803244	NA	0.611111	0.111111	O06410	O06410	O06410_MYCTU Possible conserved transmembrane protein OS=Mycobacterium tuberculosis (strain ATCC 25618 / H37Rv) OX=83332 GN=Rv0544c PE=4 SV=1
O06412	PKS13Rv3800c_IN_ALFA_1355-No_ALFAtag	Inf	NA	NA	NA	NA	0	oneConditionMissing	0.666667	0	O06412	O06412	O06412_MYCTU Conserved protein OS=Mycobacterium tuberculosis (strain ATCC 25618 / H37Rv) OX=83332 GN=Rv0546c PE=1 SV=1
O06413	PKS13Rv3800c_IN_ALFA_1355-No_ALFAtag	0.622466	0.107449	5.79314	10	0.00017458	0.000378325	NA	0	0	O06413	O06413	O06413_MYCTU Possible oxidoreductase OS=Mycobacterium tuberculosis (strain ATCC 25618 / H37Rv) OX=83332 GN=Rv0547c PE=1 SV=1
O06417	PKS13Rv3800c_IN_ALFA_1355-No_ALFAtag	0.685479	0.217511	3.15147	10	0.0103072	0.015662	NA	0.478261	0.478261	O06417	FAC8	FAC8_MYCTU Medium/long-chain-fatty-acid--CoA ligase FadD8 OS=Mycobacterium tuberculosis (strain ATCC 25618 / H37Rv) OX=83332 GN=fadD8 PE=1 SV=1
O06418	PKS13Rv3800c_IN_ALFA_1355-No_ALFAtag	0.888435	0.15004	5.92132	10	0.000146784	0.000322833	NA	0.469697	0.469697	O06418	O06418	O06418_MYCTU Conserved protein OS=Mycobacterium tuberculosis (strain ATCC 25618 / H37Rv) OX=83332 GN=Rv0552 PE=1 SV=3
O06422	PKS13Rv3800c_IN_ALFA_1355-No_ALFAtag	0.463926	0.158246	2.93167	10	0.0149977	0.0220712	NA	0.318182	0.318182	O06422	O06422	O06422_MYCTU Probable conserved transmembrane protein OS=Mycobacterium tuberculosis (strain ATCC 25618 / H37Rv) OX=83332 GN=Rv0556 PE=1 SV=1
O06428	PKS13Rv3800c_IN_ALFA_1355-No_ALFAtag	1.67146	0.0942945	17.726	10	6.96019e-09	1.93094e-07	NA	0	0	O06428	NPPPS	NPPPS_MYCTU Nonaprenyl diphosphate synthase OS=Mycobacterium tuberculosis (strain ATCC 25618 / H37Rv) OX=83332 GN=grcC1 PE=1 SV=1
O06538	PKS13Rv3800c_IN_ALFA_1355-No_ALFAtag	-0.924514	0.189386	-4.88164	10	0.00064039	0.00122149	NA	0.263158	0.263158	O06538	O06538	O06538_MYCTU Possible oxidoreductase OS=Mycobacterium tuberculosis (strain ATCC 25618 / H37Rv) OX=83332 GN=Rv1138c PE=1 SV=1
O06539	PKS13Rv3800c_IN_ALFA_1355-No_ALFAtag	0.300269	0.0802044	3.7438	10	0.00382259	0.00630794	NA	0	0	O06539	O06539	O06539_MYCTU Conserved hypothetical membrane protein OS=Mycobacterium tuberculosis (strain ATCC 25618 / H37Rv) OX=83332 GN=Rv1139c PE=1 SV=1
O06540	PKS13Rv3800c_IN_ALFA_1355-No_ALFAtag	1.44802	0.100901	14.3509	10	5.34434e-08	6.29195e-07	NA	0.194444	0.194444	O06540	O06540	O06540_MYCTU Probable integral membrane protein OS=Mycobacterium tuberculosis (strain ATCC 25618 / H37Rv) OX=83332 GN=Rv1140 PE=1 SV=1
O06541	PKS13Rv3800c_IN_ALFA_1355-No_ALFAtag	0.825352	0.104511	7.89727	10	1.3184e-05	4.00666e-05	NA	0.06	0.06	O06541	O06541	O06541_MYCTU Probable enoyl-CoA hydratase EchA11 (Enoyl hydrase) (Unsaturated acyl-CoA hydratase) (Crotonase) OS=Mycobacterium tuberculosis (strain ATCC 25618 / H37Rv) OX=83332 GN=echA11 PE=1 SV=1
O06542	PKS13Rv3800c_IN_ALFA_1355-No_ALFAtag	0.798164	0.120867	6.60366	10	6.05035e-05	0.000146907	NA	0.117647	0.117647	O06542	O06542	O06542_MYCTU Probable enoyl-CoA hydratase EchA10 (Enoyl hydrase) (Unsaturated acyl-CoA hydratase) (Crotonase) OS=Mycobacterium tuberculosis (strain ATCC 25618 / H37Rv) OX=83332 GN=echA10 PE=1 SV=1
O06543	PKS13Rv3800c_IN_ALFA_1355-No_ALFAtag	0.230893	0.170039	1.35788	9	0.207566	0.246023	NA	0.416667	0.25	O06543	AMACR	AMACR_MYCTU Alpha-methylacyl-CoA racemase OS=Mycobacterium tuberculosis (strain ATCC 25618 / H37Rv) OX=83332 GN=mcr PE=1 SV=3
O06547	PKS13Rv3800c_IN_ALFA_1355-No_ALFAtag	-0.832511	0.183584	-4.53477	10	0.0010834	0.00198412	NA	0.25641	0.25641	O06547	O06547	O06547_MYCTU Conserved protein OS=Mycobacterium tuberculosis (strain ATCC 25618 / H37Rv) OX=83332 GN=Rv1147 PE=1 SV=1
O06550	PKS13Rv3800c_IN_ALFA_1355-No_ALFAtag	1.29135	0.0920735	14.0252	10	6.65694e-08	7.11937e-07	NA	0.123457	0.123457	O06550	O06550	O06550_MYCTU Probable transcriptional regulatory protein OS=Mycobacterium tuberculosis (strain ATCC 25618 / H37Rv) OX=83332 GN=Rv1152 PE=1 SV=1
O06551	PKS13Rv3800c_IN_ALFA_1355-No_ALFAtag	-0.25941	0.12177	-2.13033	10	0.0589887	0.0785208	NA	0.12963	0.12963	O06551	O06551	O06551_MYCTU Probable O-methyltransferase Omt OS=Mycobacterium tuberculosis (strain ATCC 25618 / H37Rv) OX=83332 GN=omt PE=1 SV=1
O06552	PKS13Rv3800c_IN_ALFA_1355-No_ALFAtag	-0.494209	0.410797	-1.20305	10	0.256666	0.300284	NA	0.261905	0.261905	O06552	O06552	O06552_MYCTU Uncharacterized protein OS=Mycobacterium tuberculosis (strain ATCC 25618 / H37Rv) OX=83332 GN=Rv1154c PE=1 SV=1
O06553	PKS13Rv3800c_IN_ALFA_1355-No_ALFAtag	-0.248389	0.395715	-0.627697	9	0.545797	0.589335	NA	0.481481	0.314815	O06553	F420R	F420R_MYCTU F420H(2)-dependent reductase Rv1155 OS=Mycobacterium tuberculosis (strain ATCC 25618 / H37Rv) OX=83332 GN=Rv1155 PE=1 SV=1
O06554	PKS13Rv3800c_IN_ALFA_1355-No_ALFAtag	0.148691	0.17294	0.859785	9	0.412223	0.461282	NA	0.37037	0.203704	O06554	O06554	O06554_MYCTU Conserved protein OS=Mycobacterium tuberculosis (strain ATCC 25618 / H37Rv) OX=83332 GN=Rv1156 PE=1 SV=1
O06560	PKS13Rv3800c_IN_ALFA_1355-No_ALFAtag	-0.776662	0.124707	-6.22788	10	9.7829e-05	0.00022487	NA	0.18	0.18	O06560	O06560	O06560_MYCTU Probable respiratory nitrate reductase (Beta chain) NarH OS=Mycobacterium tuberculosis (strain ATCC 25618 / H37Rv) OX=83332 GN=narH PE=1 SV=1
O06561	PKS13Rv3800c_IN_ALFA_1355-No_ALFAtag	-1.28079	0.108403	-11.8151	10	3.3802e-07	2.0908e-06	NA	0.102564	0.102564	O06561	O06561	O06561_MYCTU Probable respiratory nitrate reductase (Delta chain) NarJ OS=Mycobacterium tuberculosis (strain ATCC 25618 / H37Rv) OX=83332 GN=narJ PE=1 SV=3
O06562	PKS13Rv3800c_IN_ALFA_1355-No_ALFAtag	-0.128599	0.0931892	-1.37997	10	0.197664	0.234784	NA	0	0	O06562	O06562	O06562_MYCTU Probable respiratory nitrate reductase (Gamma chain) NarI OS=Mycobacterium tuberculosis (strain ATCC 25618 / H37Rv) OX=83332 GN=narI PE=1 SV=1
O06563	PKS13Rv3800c_IN_ALFA_1355-No_ALFAtag	1.15585	0.0838192	13.7899	10	7.82447e-08	7.77453e-07	NA	0	0	O06563	O06563	O06563_MYCTU 50S ribosomal subunit assembly factor BipA OS=Mycobacterium tuberculosis (strain ATCC 25618 / H37Rv) OX=83332 GN=typA PE=1 SV=2
O06569	PKS13Rv3800c_IN_ALFA_1355-No_ALFAtag	-0.222113	0.234339	-0.947825	10	0.36556	0.414193	NA	0.479167	0.479167	O06569	O06569	O06569_MYCTU Conserved protein OS=Mycobacterium tuberculosis (strain ATCC 25618 / H37Rv) OX=83332 GN=Rv1117 PE=1 SV=1
O06570	PKS13Rv3800c_IN_ALFA_1355-No_ALFAtag	0.635285	0.0921364	6.89505	10	4.21976e-05	0.000108475	NA	0	0	O06570	O06570	O06570_MYCTU Conserved protein OS=Mycobacterium tuberculosis (strain ATCC 25618 / H37Rv) OX=83332 GN=Rv1118c PE=1 SV=1
O06574	PKS13Rv3800c_IN_ALFA_1355-No_ALFAtag	2.01614	0.224628	8.97546	10	4.24086e-06	1.51761e-05	NA	0.535714	0.535714	O06574	O06574	O06574_MYCTU Probable 6-phosphogluconate dehydrogenase,decarboxylating Gnd2 OS=Mycobacterium tuberculosis (strain ATCC 25618 / H37Rv) OX=83332 GN=gnd2 PE=1 SV=1
O06575	PKS13Rv3800c_IN_ALFA_1355-No_ALFAtag	-0.475203	0.172107	-2.76109	10	0.0200923	0.028812	NA	0.277778	0.277778	O06575	O06575	O06575_MYCTU Possible peroxidase BpoB (Non-haem peroxidase) OS=Mycobacterium tuberculosis (strain ATCC 25618 / H37Rv) OX=83332 GN=bpoB PE=4 SV=3
O06576	PKS13Rv3800c_IN_ALFA_1355-No_ALFAtag	0.77864	0.129062	6.03308	10	0.000126416	0.000281573	NA	0	0	O06576	O06576	O06576_MYCTU Probable epoxide hydrolase EphC (Epoxide hydratase) OS=Mycobacterium tuberculosis (strain ATCC 25618 / H37Rv) OX=83332 GN=ephC PE=1 SV=1
O06577	PKS13Rv3800c_IN_ALFA_1355-No_ALFAtag	-0.18223	0.17296	-1.0536	10	0.316859	0.36372	NA	0.205882	0.205882	O06577	O06577	O06577_MYCTU WS_DGAT_C domain-containing protein OS=Mycobacterium tuberculosis (strain ATCC 25618 / H37Rv) OX=83332 GN=Rv1125 PE=1 SV=1
O06578	PKS13Rv3800c_IN_ALFA_1355-No_ALFAtag	0.286812	0.915757	0.313197	8	0.762141	0.791519	NA	0.611111	0.277778	O06578	O06578	O06578_MYCTU Conserved protein OS=Mycobacterium tuberculosis (strain ATCC 25618 / H37Rv) OX=83332 GN=Rv1126c PE=1 SV=1
O06579	PKS13Rv3800c_IN_ALFA_1355-No_ALFAtag	-0.0761444	0.123388	-0.617111	10	0.550953	0.594673	NA	0.223333	0.223333	O06579	O06579	O06579_MYCTU Probable pyruvate, phosphate dikinase PpdK OS=Mycobacterium tuberculosis (strain ATCC 25618 / H37Rv) OX=83332 GN=ppdK PE=1 SV=1
O06581	PKS13Rv3800c_IN_ALFA_1355-No_ALFAtag	0.114408	0.0756235	1.51287	10	0.161256	0.195263	NA	0.14	0.14	O06581	PRPR	PRPR_MYCTU HTH-type transcriptional regulator PrpR OS=Mycobacterium tuberculosis (strain ATCC 25618 / H37Rv) OX=83332 GN=prpR PE=1 SV=1
O06582	PKS13Rv3800c_IN_ALFA_1355-No_ALFAtag	1.47965	0.089563	16.5208	10	1.37772e-08	2.64409e-07	NA	0.0866667	0.0866667	O06582	PRPD	PRPD_MYCTU 2-methylcitrate dehydratase OS=Mycobacterium tuberculosis (strain ATCC 25618 / H37Rv) OX=83332 GN=prpD PE=1 SV=1
O06583	PKS13Rv3800c_IN_ALFA_1355-No_ALFAtag	0.944899	0.10727	8.80863	10	5.01812e-06	1.73376e-05	NA	0.0366667	0.0366667	O06583	O06583	O06583_MYCTU Conserved membrane protein OS=Mycobacterium tuberculosis (strain ATCC 25618 / H37Rv) OX=83332 GN=Rv1132 PE=1 SV=3
O06586	PKS13Rv3800c_IN_ALFA_1355-No_ALFAtag	-0.311735	0.202315	-1.54084	10	0.154381	0.188322	NA	0.305556	0.305556	O06586	O06586	O06586_MYCTU Probable polyketide synthase Pks9 OS=Mycobacterium tuberculosis (strain ATCC 25618 / H37Rv) OX=83332 GN=pks9 PE=1 SV=1
O06592	PKS13Rv3800c_IN_ALFA_1355-No_ALFAtag	0.447934	0.0736256	6.08394	10	0.000118174	0.000263844	NA	0	0	O06592	O06592	O06592_MYCTU Conserved protein OS=Mycobacterium tuberculosis (strain ATCC 25618 / H37Rv) OX=83332 GN=Rv1598c PE=1 SV=1
O06593	PKS13Rv3800c_IN_ALFA_1355-No_ALFAtag	-0.755992	0.131333	-5.75628	10	0.000183584	0.000396305	NA	0.15	0.15	O06593	O06593	O06593_MYCTU Methyltransf_11 domain-containing protein OS=Mycobacterium tuberculosis (strain ATCC 25618 / H37Rv) OX=83332 GN=Rv1597 PE=1 SV=1
O06597	PKS13Rv3800c_IN_ALFA_1355-No_ALFAtag	1.18332	0.110595	10.6995	10	8.52451e-07	4.11637e-06	NA	0.00333333	0.00333333	O06597	O06597	O06597_MYCTU Conserved protein OS=Mycobacterium tuberculosis (strain ATCC 25618 / H37Rv) OX=83332 GN=Rv1593c PE=1 SV=1
O06603;Q50655	PKS13Rv3800c_IN_ALFA_1355-No_ALFAtag	0.878137	0.056129	15.645	10	2.33147e-08	3.55042e-07	NA	0	0	O06603;Q50655	O06603;Q50655	O06603_MYCTU Partial REP13E12 repeat protein OS=Mycobacterium tuberculosis (strain ATCC 25618 / H37Rv) OX=83332 GN=Rv1587c PE=4 SV=2;Q50655_MYCTU HNHc domain-containing protein OS=Mycobacterium tuberculosis (strain ATCC 25618 / H37Rv) OX=83332 GN=Rv0094c PE=4 SV=1
O06604	PKS13Rv3800c_IN_ALFA_1355-No_ALFAtag	-0.461867	0.0866662	-5.32926	10	0.000333312	0.000680714	NA	0.0366667	0.0366667	O06604	O06604	O06604_MYCTU Probable PhiRv1 integrase OS=Mycobacterium tuberculosis (strain ATCC 25618 / H37Rv) OX=83332 GN=Rv1586c PE=1 SV=1
O06605	PKS13Rv3800c_IN_ALFA_1355-No_ALFAtag	0.236581	0.14164	1.6703	10	0.125815	0.156195	NA	0.305556	0.305556	O06605	O06605	O06605_MYCTU Possible phage PhiRv1 protein OS=Mycobacterium tuberculosis (strain ATCC 25618 / H37Rv) OX=83332 GN=Rv1585c PE=1 SV=1
O06608	PKS13Rv3800c_IN_ALFA_1355-No_ALFAtag	Inf	NA	NA	NA	NA	0	oneConditionMissing	0.5	0	O06608	O06608	O06608_MYCTU Probable PhiRv1 phage protein OS=Mycobacterium tuberculosis (strain ATCC 25618 / H37Rv) OX=83332 GN=Rv1582c PE=4 SV=3
O06609	PKS13Rv3800c_IN_ALFA_1355-No_ALFAtag	-0.153444	0.24244	-0.632915	10	0.540992	0.584371	NA	0	0	O06609	O06609	O06609_MYCTU Probable PhiRv1 phage protein OS=Mycobacterium tuberculosis (strain ATCC 25618 / H37Rv) OX=83332 GN=Rv1581c PE=4 SV=3
O06610	PKS13Rv3800c_IN_ALFA_1355-No_ALFAtag	Inf	NA	NA	NA	NA	0	oneConditionMissing	0.5	0	O06610	O06610	O06610_MYCTU Probable PhiRv1 phage protein OS=Mycobacterium tuberculosis (strain ATCC 25618 / H37Rv) OX=83332 GN=Rv1580c PE=4 SV=1
O06612	PKS13Rv3800c_IN_ALFA_1355-No_ALFAtag	Inf	NA	NA	NA	NA	0	oneConditionMissing	0.5	0	O06612	O06612	O06612_MYCTU Probable PhiRv1 phage protein OS=Mycobacterium tuberculosis (strain ATCC 25618 / H37Rv) OX=83332 GN=Rv1578c PE=4 SV=1
O06613	PKS13Rv3800c_IN_ALFA_1355-No_ALFAtag	0.54212	0.150824	3.5944	10	0.00489319	0.00793444	NA	0.3	0.3	O06613	O06613	O06613_MYCTU Probable PhiRv1 phage protein OS=Mycobacterium tuberculosis (strain ATCC 25618 / H37Rv) OX=83332 GN=Rv1577c PE=4 SV=1
O06614	PKS13Rv3800c_IN_ALFA_1355-No_ALFAtag	0.857065	0.0689791	12.425	10	2.10457e-07	1.50818e-06	NA	0.02	0.02	O06614	O06614	O06614_MYCTU Probable PhiRv1 phage protein OS=Mycobacterium tuberculosis (strain ATCC 25618 / H37Rv) OX=83332 GN=Rv1576c PE=1 SV=1
O06619	PKS13Rv3800c_IN_ALFA_1355-No_ALFAtag	-0.460794	0.133887	-3.44166	10	0.00631381	0.0100177	NA	0.152174	0.152174	O06619	O06619	O06619_MYCTU Conserved protein OS=Mycobacterium tuberculosis (strain ATCC 25618 / H37Rv) OX=83332 GN=Rv1571 PE=1 SV=1
O06624	PKS13Rv3800c_IN_ALFA_1355-No_ALFAtag	0.403664	0.344003	1.17343	8	0.274373	0.319001	NA	0.527778	0.194444	O06624	O06624	O06624_MYCTU Possible Inv protein OS=Mycobacterium tuberculosis (strain ATCC 25618 / H37Rv) OX=83332 GN=Rv1566c PE=1 SV=3
O06625	PKS13Rv3800c_IN_ALFA_1355-No_ALFAtag	0.206039	0.140311	1.46845	10	0.172723	0.208069	NA	0.351351	0.351351	O06625	O06625	O06625_MYCTU Conserved hypothetical membrane protein OS=Mycobacterium tuberculosis (strain ATCC 25618 / H37Rv) OX=83332 GN=Rv1565c PE=4 SV=1
O06633	PKS13Rv3800c_IN_ALFA_1355-No_ALFAtag	0.384622	0.234932	1.63716	10	0.132638	0.164012	NA	0.27451	0.27451	O06633	O06633	O06633_MYCTU Conserved protein OS=Mycobacterium tuberculosis (strain ATCC 25618 / H37Rv) OX=83332 GN=Rv0801 PE=1 SV=1
O06769	PKS13Rv3800c_IN_ALFA_1355-No_ALFAtag	1.19903	0.417386	2.87271	9	0.0183951	0.0265961	NA	0.683333	0.516667	O06769	NCASE	NCASE_MYCTU Neutral ceramidase OS=Mycobacterium tuberculosis (strain ATCC 25618 / H37Rv) OX=83332 GN=Rv0669c PE=1 SV=1
O06781	PKS13Rv3800c_IN_ALFA_1355-No_ALFAtag	-2.16147	0.549363	-3.93451	6	0.00767284	0.0120108	NA	0.555556	0.222222	O06781	O06781	O06781_MYCTU Probable conserved integral membrane protein OS=Mycobacterium tuberculosis (strain ATCC 25618 / H37Rv) OX=83332 GN=Rv0658c PE=4 SV=1
O06790	PKS13Rv3800c_IN_ALFA_1355-No_ALFAtag	-1.66656	0.161622	-10.3115	10	1.19916e-06	5.30815e-06	NA	0.0683761	0.0683761	O06790	O06790	O06790_MYCTU Conserved protein OS=Mycobacterium tuberculosis (strain ATCC 25618 / H37Rv) OX=83332 GN=Rv1754c PE=1 SV=1
O06796	PKS13Rv3800c_IN_ALFA_1355-No_ALFAtag	0.889231	0.0993905	8.94684	10	4.36431e-06	1.55476e-05	NA	0.126667	0.126667	O06796	O06796	O06796_MYCTU Possible exported protein OS=Mycobacterium tuberculosis (strain ATCC 25618 / H37Rv) OX=83332 GN=Rv1761c PE=1 SV=1
O06797	PKS13Rv3800c_IN_ALFA_1355-No_ALFAtag	0.574708	0.0703247	8.17221	10	9.76637e-06	3.07409e-05	NA	0.0166667	0.0166667	O06797	Y1762	Y1762_MYCTU Encapsulin nanocompartment protein Rv1762c OS=Mycobacterium tuberculosis (strain ATCC 25618 / H37Rv) OX=83332 GN=Rv1762c PE=1 SV=1
O06799	PKS13Rv3800c_IN_ALFA_1355-No_ALFAtag	Inf	NA	NA	NA	NA	0	oneConditionMissing	0.5	0	O06799	O06799	O06799_MYCTU Conserved protein OS=Mycobacterium tuberculosis (strain ATCC 25618 / H37Rv) OX=83332 GN=Rv1766 PE=1 SV=2
O06800	PKS13Rv3800c_IN_ALFA_1355-No_ALFAtag	0.233808	0.152469	1.53348	10	0.156165	0.189837	NA	0.333333	0.333333	O06800	O06800	O06800_MYCTU Conserved protein OS=Mycobacterium tuberculosis (strain ATCC 25618 / H37Rv) OX=83332 GN=Rv1767 PE=1 SV=1
O06802	PKS13Rv3800c_IN_ALFA_1355-No_ALFAtag	0.690041	0.0658511	10.4788	10	1.0337e-06	4.75606e-06	NA	0.0466667	0.0466667	O06802	O06802	O06802_MYCTU Conserved protein OS=Mycobacterium tuberculosis (strain ATCC 25618 / H37Rv) OX=83332 GN=Rv1769 PE=1 SV=1
O06803	PKS13Rv3800c_IN_ALFA_1355-No_ALFAtag	1.32082	0.0702722	18.7958	10	3.93486e-09	1.48887e-07	NA	0.04	0.04	O06803	O06803	O06803_MYCTU Conserved protein OS=Mycobacterium tuberculosis (strain ATCC 25618 / H37Rv) OX=83332 GN=Rv1770 PE=1 SV=1
O06805	PKS13Rv3800c_IN_ALFA_1355-No_ALFAtag	0.299686	0.355252	0.843587	8	0.423405	0.471938	NA	0.444444	0.111111	O06805	O06805	O06805_MYCTU ANTAR domain-containing protein OS=Mycobacterium tuberculosis (strain ATCC 25618 / H37Rv) OX=83332 GN=Rv1772 PE=4 SV=1
O06806	PKS13Rv3800c_IN_ALFA_1355-No_ALFAtag	1.06915	0.0840749	12.7166	10	1.69006e-07	1.273e-06	NA	0.00666667	0.00666667	O06806	O06806	O06806_MYCTU Probable transcriptional regulatory protein OS=Mycobacterium tuberculosis (strain ATCC 25618 / H37Rv) OX=83332 GN=Rv1773c PE=1 SV=1
O06807	PKS13Rv3800c_IN_ALFA_1355-No_ALFAtag	1.10593	0.323934	3.41404	9	0.00770016	0.0120468	NA	0.511905	0.345238	O06807	O06807	O06807_MYCTU Possible transcriptional activator protein OS=Mycobacterium tuberculosis (strain ATCC 25618 / H37Rv) OX=83332 GN=Rv1453 PE=1 SV=3
O06813	PKS13Rv3800c_IN_ALFA_1355-No_ALFAtag	0.821504	0.0961715	8.54207	10	6.60112e-06	2.18633e-05	NA	0.00333333	0.00333333	O06813	O06813	O06813_MYCTU Putative OXPP cycle protein OpcA OS=Mycobacterium tuberculosis (strain ATCC 25618 / H37Rv) OX=83332 GN=opcA PE=1 SV=1
O06815	PKS13Rv3800c_IN_ALFA_1355-No_ALFAtag	-0.76277	0.154818	-4.92687	10	0.000598715	0.0011522	NA	0.256944	0.256944	O06815	O06815	O06815_MYCTU Uncharacterized protein OS=Mycobacterium tuberculosis (strain ATCC 25618 / H37Rv) OX=83332 GN=Rv1444c PE=1 SV=1
O06816	PKS13Rv3800c_IN_ALFA_1355-No_ALFAtag	0.858176	0.117195	7.32261	10	2.53338e-05	6.95935e-05	NA	0	0	O06816	O06816	O06816_MYCTU Uncharacterized protein OS=Mycobacterium tuberculosis (strain ATCC 25618 / H37Rv) OX=83332 GN=Rv1443c PE=1 SV=1
O06817	PKS13Rv3800c_IN_ALFA_1355-No_ALFAtag	0.0289065	0.0374296	0.772291	10	0.457805	0.505028	NA	0.133333	0.133333	O06817	O06817	O06817_MYCTU Probable biotin sulfoxide reductase BisC (BDS reductase) (BSO reductase) OS=Mycobacterium tuberculosis (strain ATCC 25618 / H37Rv) OX=83332 GN=bisC PE=1 SV=1
O06820	PKS13Rv3800c_IN_ALFA_1355-No_ALFAtag	0.724313	0.175269	4.13258	10	0.0020358	0.00352772	NA	0.447368	0.447368	O06820	O06820	O06820_MYCTU SnoaL-like domain-containing protein OS=Mycobacterium tuberculosis (strain ATCC 25618 / H37Rv) OX=83332 GN=Rv1439c PE=1 SV=1
O06825	PKS13Rv3800c_IN_ALFA_1355-No_ALFAtag	-0.0642336	0.114515	-0.560918	10	0.587201	0.628471	NA	0.2	0.2	O06825	LDT3	LDT3_MYCTU Probable L,D-transpeptidase 3 OS=Mycobacterium tuberculosis (strain ATCC 25618 / H37Rv) OX=83332 GN=Rv1433 PE=1 SV=1
O06826	PKS13Rv3800c_IN_ALFA_1355-No_ALFAtag	-0.46742	0.0667624	-7.00124	10	3.71003e-05	9.74275e-05	NA	0.113333	0.113333	O06826	O06826	O06826_MYCTU Probable dehydrogenase OS=Mycobacterium tuberculosis (strain ATCC 25618 / H37Rv) OX=83332 GN=Rv1432 PE=1 SV=1
O06827	PKS13Rv3800c_IN_ALFA_1355-No_ALFAtag	0.0459688	0.204364	0.224936	10	0.826559	0.848669	NA	0.27	0.27	O06827	O06827	O06827_MYCTU Conserved membrane protein OS=Mycobacterium tuberculosis (strain ATCC 25618 / H37Rv) OX=83332 GN=Rv1431 PE=1 SV=1
O06829	PKS13Rv3800c_IN_ALFA_1355-No_ALFAtag	0.811293	0.0906895	8.94583	10	4.36871e-06	1.55476e-05	NA	0	0	O06829	O06829	O06829_MYCTU Conserved protein OS=Mycobacterium tuberculosis (strain ATCC 25618 / H37Rv) OX=83332 GN=Rv1429 PE=1 SV=1
O06830	PKS13Rv3800c_IN_ALFA_1355-No_ALFAtag	1.33666	0.129229	10.3434	10	1.16552e-06	5.22527e-06	NA	0.230159	0.230159	O06830	O06830	O06830_MYCTU PlsC domain-containing protein OS=Mycobacterium tuberculosis (strain ATCC 25618 / H37Rv) OX=83332 GN=Rv1428c PE=1 SV=1
O06831	PKS13Rv3800c_IN_ALFA_1355-No_ALFAtag	0.890495	0.0357832	24.8858	10	2.51011e-10	4.84478e-08	NA	0.0266667	0.0266667	O06831	O06831	O06831_MYCTU Possible long-chain-fatty-acid--CoA ligase FadD12 (Fatty-acid-CoA synthetase) (Fatty-acid-CoA synthase) OS=Mycobacterium tuberculosis (strain ATCC 25618 / H37Rv) OX=83332 GN=fadD12 PE=1 SV=1
O06832	PKS13Rv3800c_IN_ALFA_1355-No_ALFAtag	0.74024	0.0739255	10.0133	10	1.57026e-06	6.64137e-06	NA	0	0	O06832	O06832	O06832_MYCTU Probable esterase LipO OS=Mycobacterium tuberculosis (strain ATCC 25618 / H37Rv) OX=83332 GN=lipO PE=1 SV=1
O07166	PKS13Rv3800c_IN_ALFA_1355-No_ALFAtag	-0.991569	0.156602	-6.33177	9	0.000135772	0.0003005	NA	0.333333	0.166667	O07166	O07166	O07166_MYCTU PseudoU_synth_2 domain-containing protein OS=Mycobacterium tuberculosis (strain ATCC 25618 / H37Rv) OX=83332 GN=Rv3300c PE=4 SV=1
O07169	PKS13Rv3800c_IN_ALFA_1355-No_ALFAtag	0.499011	0.140195	3.55941	10	0.00518638	0.00836147	NA	0.163333	0.163333	O07169	O07169	O07169_MYCTU Probable fatty-acid-CoA ligase FadD7 (Fatty-acid-CoA synthetase) (Fatty-acid-CoA synthase) OS=Mycobacterium tuberculosis (strain ATCC 25618 / H37Rv) OX=83332 GN=fadD7 PE=1 SV=4
O07171	PKS13Rv3800c_IN_ALFA_1355-No_ALFAtag	0.619624	0.0648771	9.55073	10	2.41847e-06	9.35988e-06	NA	0.18254	0.18254	O07171	O07171	O07171_MYCTU Conserved protein OS=Mycobacterium tuberculosis (strain ATCC 25618 / H37Rv) OX=83332 GN=Rv0121c PE=1 SV=1
O07173	PKS13Rv3800c_IN_ALFA_1355-No_ALFAtag	-0.016463	0.146488	-0.112385	9	0.912985	0.925202	NA	0.357143	0.190476	O07173	O07173	O07173_MYCTU Uncharacterized protein OS=Mycobacterium tuberculosis (strain ATCC 25618 / H37Rv) OX=83332 GN=Rv0123 PE=1 SV=1
O07175	PKS13Rv3800c_IN_ALFA_1355-No_ALFAtag	-0.928356	0.172499	-5.38179	10	0.000309304	0.000636321	NA	0	0	O07175	O07175	O07175_MYCTU Probable serine protease PepA (Serine proteinase) (MTB32A) OS=Mycobacterium tuberculosis (strain ATCC 25618 / H37Rv) OX=83332 GN=pepA PE=1 SV=1
O07177	PKS13Rv3800c_IN_ALFA_1355-No_ALFAtag	1.37903	0.104331	13.2178	10	1.17133e-07	9.94563e-07	NA	0	0	O07177	MAK1	MAK1_MYCTU Maltokinase OS=Mycobacterium tuberculosis (strain ATCC 25618 / H37Rv) OX=83332 GN=mak PE=1 SV=2
O07179	PKS13Rv3800c_IN_ALFA_1355-No_ALFAtag	1.22344	0.214108	5.71414	10	0.000194494	0.000416964	NA	0.444444	0.444444	O07179	O07179	O07179_MYCTU Enoyl-CoA hydratase EchA2 (Enoyl hydrase) (Unsaturated acyl-CoA hydratase) (Crotonase) OS=Mycobacterium tuberculosis (strain ATCC 25618 / H37Rv) OX=83332 GN=echA2 PE=1 SV=2
O07191	PKS13Rv3800c_IN_ALFA_1355-No_ALFAtag	-0.646277	0.122078	-5.29399	10	0.000350546	0.00071176	NA	0.28	0.28	O07191	O07191	O07191_MYCTU Conserved alanine and valine and glycine rich protein OS=Mycobacterium tuberculosis (strain ATCC 25618 / H37Rv) OX=83332 GN=Rv2689c PE=1 SV=3
O07196	PKS13Rv3800c_IN_ALFA_1355-No_ALFAtag	0.678073	0.066709	10.1646	10	1.36831e-06	5.94418e-06	NA	0.047619	0.047619	O07196	O07196	O07196_MYCTU Conserved protein OS=Mycobacterium tuberculosis (strain ATCC 25618 / H37Rv) OX=83332 GN=Rv2694c PE=1 SV=3
O07206	PKS13Rv3800c_IN_ALFA_1355-No_ALFAtag	-2.16461	0.462115	-4.68414	8	0.00157342	0.00280453	NA	0.458333	0.291667	O07206	O07206	O07206_MYCTU Uncharacterized protein OS=Mycobacterium tuberculosis (strain ATCC 25618 / H37Rv) OX=83332 GN=Rv2705c PE=1 SV=1
O07226	PKS13Rv3800c_IN_ALFA_1355-No_ALFAtag	0.953344	0.177671	5.36578	10	0.000316417	0.000649049	NA	0.4	0.4	O07226	Y299	Y299_MYCTU Toxin Rv0299 OS=Mycobacterium tuberculosis (strain ATCC 25618 / H37Rv) OX=83332 GN=Rv0299 PE=1 SV=1
O07229	PKS13Rv3800c_IN_ALFA_1355-No_ALFAtag	-0.120471	0.271388	-0.443908	10	0.66656	0.704793	NA	0.333333	0.333333	O07229	O07229	O07229_MYCTU Probable transcriptional regulatory protein (Probably TetR/AcrR-family) OS=Mycobacterium tuberculosis (strain ATCC 25618 / H37Rv) OX=83332 GN=Rv0302 PE=1 SV=1
O07230	PKS13Rv3800c_IN_ALFA_1355-No_ALFAtag	0.586416	0.157504	3.72318	10	0.0039545	0.00649884	NA	0.306667	0.306667	O07230	O07230	O07230_MYCTU Probable dehydrogenase/reductase OS=Mycobacterium tuberculosis (strain ATCC 25618 / H37Rv) OX=83332 GN=Rv0303 PE=1 SV=1
O07233	PKS13Rv3800c_IN_ALFA_1355-No_ALFAtag	Inf	NA	NA	NA	NA	0	oneConditionMissing	0.633333	0.133333	O07233	O07233	O07233_MYCTU Putative oxidoreductase OS=Mycobacterium tuberculosis (strain ATCC 25618 / H37Rv) OX=83332 GN=Rv0306 PE=4 SV=1
O07234	PKS13Rv3800c_IN_ALFA_1355-No_ALFAtag	0.722468	0.0704559	10.2542	10	1.26227e-06	5.55241e-06	NA	0.0888889	0.0888889	O07234	O07234	O07234_MYCTU Uncharacterized protein OS=Mycobacterium tuberculosis (strain ATCC 25618 / H37Rv) OX=83332 GN=Rv0307c PE=1 SV=1
O07235	PKS13Rv3800c_IN_ALFA_1355-No_ALFAtag	1.65674	0.31684	5.22895	10	0.000384878	0.000774732	NA	0.0151515	0.0151515	O07235	O07235	O07235_MYCTU Probable conserved integral membrane protein OS=Mycobacterium tuberculosis (strain ATCC 25618 / H37Rv) OX=83332 GN=Rv0308 PE=1 SV=1
O07236	PKS13Rv3800c_IN_ALFA_1355-No_ALFAtag	Inf	NA	NA	NA	NA	0	oneConditionMissing	0.666667	0.166667	O07236	O07236	O07236_MYCTU Possible conserved exported protein OS=Mycobacterium tuberculosis (strain ATCC 25618 / H37Rv) OX=83332 GN=Rv0309 PE=1 SV=1
O07237	PKS13Rv3800c_IN_ALFA_1355-No_ALFAtag	0.0761509	0.233846	0.325645	10	0.751404	0.781949	NA	0.166667	0.166667	O07237	O07237	O07237_MYCTU Conserved protein OS=Mycobacterium tuberculosis (strain ATCC 25618 / H37Rv) OX=83332 GN=Rv0310c PE=1 SV=1
O07238	PKS13Rv3800c_IN_ALFA_1355-No_ALFAtag	Inf	NA	NA	NA	NA	0	oneConditionMissing	0.5	0	O07238	O07238	O07238_MYCTU Uncharacterized protein OS=Mycobacterium tuberculosis (strain ATCC 25618 / H37Rv) OX=83332 GN=Rv0311 PE=1 SV=1
O07239	PKS13Rv3800c_IN_ALFA_1355-No_ALFAtag	-0.29106	0.0988112	-2.94562	10	0.0146441	0.0215848	NA	0.184685	0.184685	O07239	O07239	O07239_MYCTU Conserved hypothetical proline and threonine rich protein OS=Mycobacterium tuberculosis (strain ATCC 25618 / H37Rv) OX=83332 GN=Rv0312 PE=1 SV=1
O07242	PKS13Rv3800c_IN_ALFA_1355-No_ALFAtag	-0.0963134	0.187407	-0.513927	10	0.618467	0.659416	NA	0.269231	0.269231	O07242	O07242	O07242_MYCTU Possible beta-1,3-glucanase OS=Mycobacterium tuberculosis (strain ATCC 25618 / H37Rv) OX=83332 GN=Rv0315 PE=1 SV=1
O07243	PKS13Rv3800c_IN_ALFA_1355-No_ALFAtag	0.42959	0.113854	3.77316	10	0.00364262	0.00602515	NA	0.0520833	0.0520833	O07243	O07243	O07243_MYCTU Possible muconolactone isomerase OS=Mycobacterium tuberculosis (strain ATCC 25618 / H37Rv) OX=83332 GN=Rv0316 PE=1 SV=1
O07244	PKS13Rv3800c_IN_ALFA_1355-No_ALFAtag	0.615427	0.0820906	7.49693	10	2.07009e-05	5.83025e-05	NA	0.06	0.06	O07244	O07244	O07244_MYCTU Possible glycerophosphoryl diester phosphodiesterase GlpQ2 (Glycerophosphodiester phosphodiesterase) OS=Mycobacterium tuberculosis (strain ATCC 25618 / H37Rv) OX=83332 GN=glpQ2 PE=1 SV=1
O07252	PKS13Rv3800c_IN_ALFA_1355-No_ALFAtag	-0.155216	0.183852	-0.844243	10	0.418273	0.466746	NA	0.243056	0.243056	O07252	O07252	O07252_MYCTU Possible transcriptional regulatory protein (Possibly TetR/AcrR-family) OS=Mycobacterium tuberculosis (strain ATCC 25618 / H37Rv) OX=83332 GN=Rv0328 PE=1 SV=1
O07253	PKS13Rv3800c_IN_ALFA_1355-No_ALFAtag	0.0956158	0.0711911	1.34309	10	0.208931	0.247357	NA	0.240741	0.240741	O07253	O07253	O07253_MYCTU Methyltransf_11 domain-containing protein OS=Mycobacterium tuberculosis (strain ATCC 25618 / H37Rv) OX=83332 GN=Rv0329c PE=1 SV=1
O07254	PKS13Rv3800c_IN_ALFA_1355-No_ALFAtag	-0.828739	0.119686	-6.92426	10	4.07241e-05	0.000105266	NA	0.231481	0.231481	O07254	O07254	O07254_MYCTU HTH tetR-type domain-containing protein OS=Mycobacterium tuberculosis (strain ATCC 25618 / H37Rv) OX=83332 GN=Rv0330c PE=4 SV=1
O07255	PKS13Rv3800c_IN_ALFA_1355-No_ALFAtag	-1.0872	0.151059	-7.19716	10	2.93598e-05	7.94074e-05	NA	0.0777778	0.0777778	O07255	O07255	O07255_MYCTU Possible dehydrogenase/reductase OS=Mycobacterium tuberculosis (strain ATCC 25618 / H37Rv) OX=83332 GN=Rv0331 PE=1 SV=1
O07256	PKS13Rv3800c_IN_ALFA_1355-No_ALFAtag	0.785697	0.159461	4.92722	10	0.000598408	0.0011522	NA	0	0	O07256	O07256	O07256_MYCTU Conserved protein OS=Mycobacterium tuberculosis (strain ATCC 25618 / H37Rv) OX=83332 GN=Rv0332 PE=1 SV=1
O07406	PKS13Rv3800c_IN_ALFA_1355-No_ALFAtag	-1.1268	0.43759	-2.57501	8	0.0328704	0.0456859	NA	0.5	0.166667	O07406	O07406	O07406_MYCTU Possible oxidoreductase OS=Mycobacterium tuberculosis (strain ATCC 25618 / H37Rv) OX=83332 GN=Rv0161 PE=1 SV=2
O07408	PKS13Rv3800c_IN_ALFA_1355-No_ALFAtag	Inf	NA	NA	NA	NA	0	oneConditionMissing	0.5	0	O07408	O07408	O07408_MYCTU Conserved protein OS=Mycobacterium tuberculosis (strain ATCC 25618 / H37Rv) OX=83332 GN=Rv0163 PE=1 SV=1
O07411	PKS13Rv3800c_IN_ALFA_1355-No_ALFAtag	0.967394	0.0683032	14.1632	10	6.062e-08	6.71373e-07	NA	0	0	O07411	O07411	O07411_MYCTU Probable fatty-acid-CoA ligase FadD5 (Fatty-acid-CoA synthetase) (Fatty-acid-CoA synthase) OS=Mycobacterium tuberculosis (strain ATCC 25618 / H37Rv) OX=83332 GN=fadD5 PE=1 SV=1
O07412	PKS13Rv3800c_IN_ALFA_1355-No_ALFAtag	0.759823	0.0850106	8.93798	10	4.40332e-06	1.55981e-05	NA	0.06	0.06	O07412	O07412	O07412_MYCTU Conserved integral membrane protein YrbE1A OS=Mycobacterium tuberculosis (strain ATCC 25618 / H37Rv) OX=83332 GN=yrbE1A PE=1 SV=1
O07414	PKS13Rv3800c_IN_ALFA_1355-No_ALFAtag	0.732585	0.112043	6.53843	10	6.56809e-05	0.000157163	NA	0.0233333	0.0233333	O07414	O07414	O07414_MYCTU Mce-family protein Mce1B OS=Mycobacterium tuberculosis (strain ATCC 25618 / H37Rv) OX=83332 GN=mce1B PE=1 SV=1
O07415	PKS13Rv3800c_IN_ALFA_1355-No_ALFAtag	0.455626	0.0779503	5.84509	10	0.000162689	0.00035475	NA	0.01	0.01	O07415	O07415	O07415_MYCTU Mce-family protein Mce1C OS=Mycobacterium tuberculosis (strain ATCC 25618 / H37Rv) OX=83332 GN=mce1C PE=1 SV=1
O07416	PKS13Rv3800c_IN_ALFA_1355-No_ALFAtag	0.747306	0.0856284	8.72731	10	5.45207e-06	1.86074e-05	NA	0.17	0.17	O07416	O07416	O07416_MYCTU Mce-family protein Mce1D OS=Mycobacterium tuberculosis (strain ATCC 25618 / H37Rv) OX=83332 GN=mce1D PE=1 SV=1
O07417	PKS13Rv3800c_IN_ALFA_1355-No_ALFAtag	0.671891	0.0992506	6.76964	10	4.92132e-05	0.000123231	NA	0.02	0.02	O07417	O07417	O07417_MYCTU Possible Mce-family lipoprotein LprK (Mce-family lipoprotein Mce1E) OS=Mycobacterium tuberculosis (strain ATCC 25618 / H37Rv) OX=83332 GN=lprK PE=1 SV=1
O07419	PKS13Rv3800c_IN_ALFA_1355-No_ALFAtag	0.420825	0.0669173	6.28874	10	9.03921e-05	0.000209494	NA	0.189189	0.189189	O07419	O07419	O07419_MYCTU Probable conserved Mce associated membrane protein OS=Mycobacterium tuberculosis (strain ATCC 25618 / H37Rv) OX=83332 GN=Rv0175 PE=1 SV=1
O07420	PKS13Rv3800c_IN_ALFA_1355-No_ALFAtag	1.10932	0.129023	8.59786	10	6.22955e-06	2.08296e-05	NA	0	0	O07420	O07420	O07420_MYCTU Probable conserved Mce associated transmembrane protein OS=Mycobacterium tuberculosis (strain ATCC 25618 / H37Rv) OX=83332 GN=Rv0176 PE=1 SV=1
O07421	PKS13Rv3800c_IN_ALFA_1355-No_ALFAtag	0.0696098	0.0619163	1.12426	10	0.287166	0.333184	NA	0.0833333	0.0833333	O07421	O07421	O07421_MYCTU Probable conserved Mce associated protein OS=Mycobacterium tuberculosis (strain ATCC 25618 / H37Rv) OX=83332 GN=Rv0177 PE=1 SV=1
O07422	PKS13Rv3800c_IN_ALFA_1355-No_ALFAtag	1.37749	0.125902	10.941	10	6.93051e-07	3.54367e-06	NA	0	0	O07422	O07422	O07422_MYCTU Probable conserved Mce associated membrane protein OS=Mycobacterium tuberculosis (strain ATCC 25618 / H37Rv) OX=83332 GN=Rv0178 PE=1 SV=1
O07423	PKS13Rv3800c_IN_ALFA_1355-No_ALFAtag	-1.28241	0.231963	-5.5285	10	0.000251543	0.000526827	NA	0.185185	0.185185	O07423	O07423	O07423_MYCTU Possible lipoprotein LprO OS=Mycobacterium tuberculosis (strain ATCC 25618 / H37Rv) OX=83332 GN=lprO PE=1 SV=1
O07424	PKS13Rv3800c_IN_ALFA_1355-No_ALFAtag	0.745683	0.148286	5.02867	10	0.000515131	0.00100445	NA	0.234127	0.234127	O07424	O07424	O07424_MYCTU Probable conserved transmembrane protein OS=Mycobacterium tuberculosis (strain ATCC 25618 / H37Rv) OX=83332 GN=Rv0180c PE=1 SV=1
O07427	PKS13Rv3800c_IN_ALFA_1355-No_ALFAtag	1.80695	0.103146	17.5184	10	7.804e-09	1.98789e-07	NA	0.0166667	0.0166667	O07427	MGLL	MGLL_MYCTU Monoacylglycerol lipase OS=Mycobacterium tuberculosis (strain ATCC 25618 / H37Rv) OX=83332 GN=Rv0183 PE=1 SV=2
O07428	PKS13Rv3800c_IN_ALFA_1355-No_ALFAtag	1.46016	0.062676	23.297	10	4.8057e-10	6.41218e-08	NA	0.0566667	0.0566667	O07428	O07428	O07428_MYCTU DUF2786 domain-containing protein OS=Mycobacterium tuberculosis (strain ATCC 25618 / H37Rv) OX=83332 GN=Rv0184 PE=1 SV=1
O07429	PKS13Rv3800c_IN_ALFA_1355-No_ALFAtag	0.359939	0.210737	1.708	10	0.118437	0.14855	NA	0.222222	0.222222	O07429	O07429	O07429_MYCTU Uncharacterized protein OS=Mycobacterium tuberculosis (strain ATCC 25618 / H37Rv) OX=83332 GN=Rv0185 PE=1 SV=1
O07430	PKS13Rv3800c_IN_ALFA_1355-No_ALFAtag	Inf	NA	NA	NA	NA	0	oneConditionMissing	0.666667	0.166667	O07430	O07430	O07430_MYCTU Probable beta-glucosidase BglS (Gentiobiase) (Cellobiase) (Beta-D-glucoside glucohydrolase) OS=Mycobacterium tuberculosis (strain ATCC 25618 / H37Rv) OX=83332 GN=bglS PE=1 SV=1
O07431	PKS13Rv3800c_IN_ALFA_1355-No_ALFAtag	0.786818	0.0997626	7.8869	10	1.3336e-05	4.03537e-05	NA	0.0138889	0.0138889	O07431	CAMT	CAMT_MYCTU Catechol O-methyltransferase OS=Mycobacterium tuberculosis (strain ATCC 25618 / H37Rv) OX=83332 GN=Rv0187 PE=1 SV=1
O07432	PKS13Rv3800c_IN_ALFA_1355-No_ALFAtag	1.01315	0.274019	3.69736	10	0.0041264	0.00677339	NA	0.481481	0.481481	O07432	O07432	O07432_MYCTU Probable conserved transmembrane protein OS=Mycobacterium tuberculosis (strain ATCC 25618 / H37Rv) OX=83332 GN=Rv0188 PE=1 SV=1
O07434	PKS13Rv3800c_IN_ALFA_1355-No_ALFAtag	-0.321173	0.055753	-5.76063	10	0.000182496	0.000394259	NA	0.00980392	0.00980392	O07434	RICR	RICR_MYCTU Copper-sensing transcriptional repressor RicR OS=Mycobacterium tuberculosis (strain ATCC 25618 / H37Rv) OX=83332 GN=ricR PE=1 SV=1
O07717	PKS13Rv3800c_IN_ALFA_1355-No_ALFAtag	0.0770803	0.0554968	1.38891	10	0.195012	0.23183	NA	0.116667	0.116667	O07717	ACEAB	ACEAB_MYCTU Putative isocitrate lyase subunit B OS=Mycobacterium tuberculosis (strain ATCC 25618 / H37Rv) OX=83332 GN=aceAb PE=3 SV=1
O07718	PKS13Rv3800c_IN_ALFA_1355-No_ALFAtag	0.704387	0.0574342	12.2642	10	2.37968e-07	1.62927e-06	NA	0.2	0.2	O07718	ACEAA	ACEAA_MYCTU Putative isocitrate lyase subunit A OS=Mycobacterium tuberculosis (strain ATCC 25618 / H37Rv) OX=83332 GN=aceAa PE=1 SV=1
O07719	PKS13Rv3800c_IN_ALFA_1355-No_ALFAtag	0.106974	0.0427103	2.50465	10	0.0311971	0.0434681	NA	0.0287356	0.0287356	O07719	O07719	O07719_MYCTU Uncharacterized protein OS=Mycobacterium tuberculosis (strain ATCC 25618 / H37Rv) OX=83332 GN=Rv1914c PE=1 SV=1
O07720	PKS13Rv3800c_IN_ALFA_1355-No_ALFAtag	0.131819	0.155188	0.849419	10	0.41552	0.464045	NA	0.380952	0.380952	O07720	O07720	O07720_MYCTU Lactamase_B domain-containing protein OS=Mycobacterium tuberculosis (strain ATCC 25618 / H37Rv) OX=83332 GN=Rv1913 PE=1 SV=1
O07721	PKS13Rv3800c_IN_ALFA_1355-No_ALFAtag	0.630181	0.0749665	8.40616	10	7.6112e-06	2.48161e-05	NA	0.00666667	0.00666667	O07721	O07721	O07721_MYCTU Possible oxidoreductase FadB5 OS=Mycobacterium tuberculosis (strain ATCC 25618 / H37Rv) OX=83332 GN=fadB5 PE=1 SV=1
O07728	PKS13Rv3800c_IN_ALFA_1355-No_ALFAtag	-0.145879	0.119615	-1.21957	10	0.250611	0.293567	NA	0.166667	0.166667	O07728	O07728	O07728_MYCTU Anti-sigma factor antagonist OS=Mycobacterium tuberculosis (strain ATCC 25618 / H37Rv) OX=83332 GN=Rv1904 PE=1 SV=3
O07730	PKS13Rv3800c_IN_ALFA_1355-No_ALFAtag	Inf	NA	NA	NA	NA	0	oneConditionMissing	0.75	0.0833333	O07730	O07730	O07730_MYCTU Probable sialic acid-transport integral membrane protein NanT OS=Mycobacterium tuberculosis (strain ATCC 25618 / H37Rv) OX=83332 GN=nanT PE=4 SV=1
O07732	PKS13Rv3800c_IN_ALFA_1355-No_ALFAtag	0.544574	0.0445168	12.233	10	2.43756e-07	1.65376e-06	NA	0.00333333	0.00333333	O07732	O07732	O07732_MYCTU Probable lignin peroxidase LipJ OS=Mycobacterium tuberculosis (strain ATCC 25618 / H37Rv) OX=83332 GN=lipJ PE=1 SV=1
O07737	PKS13Rv3800c_IN_ALFA_1355-No_ALFAtag	1.25115	0.298923	4.18552	10	0.00187122	0.00328108	NA	0.5	0.5	O07737	Y1895	Y1895_MYCTU Probable zinc-binding alcohol dehydrogenase Rv1895 OS=Mycobacterium tuberculosis (strain ATCC 25618 / H37Rv) OX=83332 GN=Rv1895 PE=1 SV=1
O07738	PKS13Rv3800c_IN_ALFA_1355-No_ALFAtag	Inf	NA	NA	NA	NA	0	oneConditionMissing	0.5	0	O07738	O07738	O07738_MYCTU NMO domain-containing protein OS=Mycobacterium tuberculosis (strain ATCC 25618 / H37Rv) OX=83332 GN=Rv1894c PE=1 SV=1
O07739	PKS13Rv3800c_IN_ALFA_1355-No_ALFAtag	0.865324	0.0932045	9.28415	10	3.12642e-06	1.16647e-05	NA	0.176768	0.176768	O07739	O07739	O07739_MYCTU Uncharacterized protein OS=Mycobacterium tuberculosis (strain ATCC 25618 / H37Rv) OX=83332 GN=Rv1893 PE=1 SV=1
O07740	PKS13Rv3800c_IN_ALFA_1355-No_ALFAtag	-1.72353	0.338772	-5.08758	8	0.000944235	0.00174407	NA	0.444444	0.111111	O07740	O07740	O07740_MYCTU Probable membrane protein OS=Mycobacterium tuberculosis (strain ATCC 25618 / H37Rv) OX=83332 GN=Rv1892 PE=4 SV=1
O07742	PKS13Rv3800c_IN_ALFA_1355-No_ALFAtag	-0.202854	0.0470595	-4.31059	10	0.00153566	0.00274071	NA	0.0877193	0.0877193	O07742	O07742	O07742_MYCTU YceI domain-containing protein OS=Mycobacterium tuberculosis (strain ATCC 25618 / H37Rv) OX=83332 GN=Rv1890c PE=1 SV=1
O07744	PKS13Rv3800c_IN_ALFA_1355-No_ALFAtag	1.19742	0.112534	10.6405	10	8.97259e-07	4.283e-06	NA	0.205128	0.205128	O07744	O07744	O07744_MYCTU Possible transmembrane protein OS=Mycobacterium tuberculosis (strain ATCC 25618 / H37Rv) OX=83332 GN=Rv1888c PE=4 SV=1
O07745	PKS13Rv3800c_IN_ALFA_1355-No_ALFAtag	1.39622	0.30554	4.56968	8	0.00182655	0.00321079	NA	0.539216	0.205882	O07745	O07745	O07745_MYCTU Uncharacterized protein OS=Mycobacterium tuberculosis (strain ATCC 25618 / H37Rv) OX=83332 GN=Rv1887 PE=1 SV=3
O07747	PKS13Rv3800c_IN_ALFA_1355-No_ALFAtag	0.148124	0.142039	1.04284	9	0.324222	0.370955	NA	0.333333	0.166667	O07747	RPFC	RPFC_MYCTU Resuscitation-promoting factor RpfC OS=Mycobacterium tuberculosis (strain ATCC 25618 / H37Rv) OX=83332 GN=rpfC PE=1 SV=3
O07748	PKS13Rv3800c_IN_ALFA_1355-No_ALFAtag	1.82018	0.165574	10.9931	10	6.63067e-07	3.43422e-06	NA	0.142857	0.142857	O07748	O07748	O07748_MYCTU Uncharacterized protein OS=Mycobacterium tuberculosis (strain ATCC 25618 / H37Rv) OX=83332 GN=Rv1883c PE=1 SV=1
O07749	PKS13Rv3800c_IN_ALFA_1355-No_ALFAtag	0.908717	0.0654801	13.8778	10	7.364e-08	7.47606e-07	NA	0.01	0.01	O07749	O07749	O07749_MYCTU Probable short-chain type dehydrogenase/reductase OS=Mycobacterium tuberculosis (strain ATCC 25618 / H37Rv) OX=83332 GN=Rv1882c PE=1 SV=1
O07750	PKS13Rv3800c_IN_ALFA_1355-No_ALFAtag	-0.189273	0.0660413	-2.86598	10	0.0167841	0.0244749	NA	0.230159	0.230159	O07750	LPPE	LPPE_MYCTU Probable lipoprotein LppE OS=Mycobacterium tuberculosis (strain ATCC 25618 / H37Rv) OX=83332 GN=lppE PE=1 SV=2
O07751	PKS13Rv3800c_IN_ALFA_1355-No_ALFAtag	-0.45706	0.400818	-1.14032	10	0.280729	0.32612	NA	0.277778	0.277778	O07751	O07751	O07751_MYCTU Amidohydro-rel domain-containing protein OS=Mycobacterium tuberculosis (strain ATCC 25618 / H37Rv) OX=83332 GN=Rv1879 PE=1 SV=1
O07752	PKS13Rv3800c_IN_ALFA_1355-No_ALFAtag	-0.381204	0.0931968	-4.09031	10	0.0021781	0.00373274	NA	0.18018	0.18018	O07752	O07752	O07752_MYCTU Probable glutamine synthetase GlnA3 (Glutamine synthase) (GS-I) OS=Mycobacterium tuberculosis (strain ATCC 25618 / H37Rv) OX=83332 GN=glnA3 PE=1 SV=1
O07754	PKS13Rv3800c_IN_ALFA_1355-No_ALFAtag	1.16832	0.104291	11.2024	10	5.56279e-07	3.00906e-06	NA	0.151163	0.151163	O07754	O07754	O07754_MYCTU Conserved protein OS=Mycobacterium tuberculosis (strain ATCC 25618 / H37Rv) OX=83332 GN=Rv1875 PE=1 SV=1
O07755	PKS13Rv3800c_IN_ALFA_1355-No_ALFAtag	0.26063	0.0927849	2.80897	10	0.0185076	0.0267449	NA	0.0606061	0.0606061	O07755	O07755	O07755_MYCTU EthD domain-containing protein OS=Mycobacterium tuberculosis (strain ATCC 25618 / H37Rv) OX=83332 GN=Rv1874 PE=1 SV=1
O07772	PKS13Rv3800c_IN_ALFA_1355-No_ALFAtag	Inf	NA	NA	NA	NA	0	oneConditionMissing	0.5	0	O07772	O07772	O07772_MYCTU Possible transposase OS=Mycobacterium tuberculosis (strain ATCC 25618 / H37Rv) OX=83332 GN=Rv0606 PE=4 SV=1
O07776	PKS13Rv3800c_IN_ALFA_1355-No_ALFAtag	-0.298637	0.251991	-1.18511	10	0.263374	0.307233	NA	0.339506	0.339506	O07776	TCRA1	TCRA1_MYCTU Transcriptional regulatory protein TcrA OS=Mycobacterium tuberculosis (strain ATCC 25618 / H37Rv) OX=83332 GN=tcrA PE=1 SV=1
O07783	PKS13Rv3800c_IN_ALFA_1355-No_ALFAtag	0.876548	0.107947	8.12019	10	1.03307e-05	3.20697e-05	NA	0.138889	0.138889	O07783	VAPC4	VAPC4_MYCTU Ribonuclease VapC4 OS=Mycobacterium tuberculosis (strain ATCC 25618 / H37Rv) OX=83332 GN=vapC4 PE=1 SV=3
O07802	PKS13Rv3800c_IN_ALFA_1355-No_ALFAtag	-1.52066	0.29513	-5.15252	9	0.000601095	0.00115519	NA	0.166667	0	O07802	SAP	SAP_MYCTU Sulfolipid-1 exporter Sap OS=Mycobacterium tuberculosis (strain ATCC 25618 / H37Rv) OX=83332 GN=sap PE=1 SV=2
O07804	PKS13Rv3800c_IN_ALFA_1355-No_ALFAtag	-0.266006	0.053806	-4.94379	10	0.000583877	0.00112907	NA	0.108333	0.108333	O07804	O07804	O07804_MYCTU Uncharacterized protein OS=Mycobacterium tuberculosis (strain ATCC 25618 / H37Rv) OX=83332 GN=Rv3819 PE=1 SV=1
O07806	PKS13Rv3800c_IN_ALFA_1355-No_ALFAtag	0.718891	0.107295	6.70013	10	5.36372e-05	0.000132532	NA	0.233333	0.233333	O07806	O07806	O07806_MYCTU Possible phosphotransferase OS=Mycobacterium tuberculosis (strain ATCC 25618 / H37Rv) OX=83332 GN=Rv3817 PE=1 SV=1
O07807	PKS13Rv3800c_IN_ALFA_1355-No_ALFAtag	1.84554	0.0981312	18.8069	10	3.91224e-09	1.48887e-07	NA	0.00333333	0.00333333	O07807	O07807	O07807_MYCTU Possible acyltransferase OS=Mycobacterium tuberculosis (strain ATCC 25618 / H37Rv) OX=83332 GN=Rv3816c PE=1 SV=1
O07808	PKS13Rv3800c_IN_ALFA_1355-No_ALFAtag	0.357844	0.0559147	6.39983	10	7.83424e-05	0.000184467	NA	0.0133333	0.0133333	O07808	O07808	O07808_MYCTU Possible acyltransferase OS=Mycobacterium tuberculosis (strain ATCC 25618 / H37Rv) OX=83332 GN=Rv3815c PE=1 SV=1
O07809	PKS13Rv3800c_IN_ALFA_1355-No_ALFAtag	1.19336	0.0861558	13.8512	10	7.49998e-08	7.55934e-07	NA	0.03	0.03	O07809	O07809	O07809_MYCTU Possible acyltransferase OS=Mycobacterium tuberculosis (strain ATCC 25618 / H37Rv) OX=83332 GN=Rv3814c PE=1 SV=1
O07810	PKS13Rv3800c_IN_ALFA_1355-No_ALFAtag	-0.180622	0.186662	-0.967643	10	0.356042	0.404226	NA	0.333333	0.333333	O07810	O07810	O07810_MYCTU Conserved protein OS=Mycobacterium tuberculosis (strain ATCC 25618 / H37Rv) OX=83332 GN=Rv3813c PE=1 SV=1
O08343	PKS13Rv3800c_IN_ALFA_1355-No_ALFAtag	-0.52542	0.0531428	-9.88694	10	1.76397e-06	7.25792e-06	NA	0.0291667	0.0291667	O08343	TATD	TATD_MYCTU Uncharacterized metal-dependent hydrolase TatD OS=Mycobacterium tuberculosis (strain ATCC 25618 / H37Rv) OX=83332 GN=tatD PE=1 SV=1
O08377	PKS13Rv3800c_IN_ALFA_1355-No_ALFAtag	-0.262347	0.120652	-2.17441	10	0.0547608	0.0734513	NA	0.276316	0.276316	O08377	O08377	O08377_MYCTU Probable transcriptional regulator OS=Mycobacterium tuberculosis (strain ATCC 25618 / H37Rv) OX=83332 GN=Rv1534 PE=1 SV=1
O08446	PKS13Rv3800c_IN_ALFA_1355-No_ALFAtag	1.85262	0.411529	4.50181	8	0.00199732	0.00346746	NA	0.537037	0.203704	O08446	O08446	O08446_MYCTU Thiosulfate sulfurtransferase OS=Mycobacterium tuberculosis (strain ATCC 25618 / H37Rv) OX=83332 GN=Rv0324 PE=1 SV=1
O33177	PKS13Rv3800c_IN_ALFA_1355-No_ALFAtag	-0.786948	0.141805	-5.54949	10	0.000244274	0.000514241	NA	0.211111	0.211111	O33177	O33177	O33177_MYCTU Probable oxidoreductase OS=Mycobacterium tuberculosis (strain ATCC 25618 / H37Rv) OX=83332 GN=Rv1774 PE=1 SV=1
O33178	PKS13Rv3800c_IN_ALFA_1355-No_ALFAtag	-0.653198	0.123672	-5.28169	10	0.000356777	0.000723635	NA	0.142857	0.142857	O33178	O33178	O33178_MYCTU DAPG_hydrolase domain-containing protein OS=Mycobacterium tuberculosis (strain ATCC 25618 / H37Rv) OX=83332 GN=Rv1775 PE=3 SV=1
O33179	PKS13Rv3800c_IN_ALFA_1355-No_ALFAtag	-0.870942	0.368857	-2.36119	10	0.0398722	0.0547657	NA	0.222222	0.222222	O33179	O33179	O33179_MYCTU Possible transcriptional regulatory protein OS=Mycobacterium tuberculosis (strain ATCC 25618 / H37Rv) OX=83332 GN=Rv1776c PE=4 SV=1
O33181	PKS13Rv3800c_IN_ALFA_1355-No_ALFAtag	0.0616442	0.159319	0.386924	10	0.706919	0.742146	NA	0.130952	0.130952	O33181	O33181	O33181_MYCTU Uncharacterized protein OS=Mycobacterium tuberculosis (strain ATCC 25618 / H37Rv) OX=83332 GN=Rv1778c PE=1 SV=3
O33182	PKS13Rv3800c_IN_ALFA_1355-No_ALFAtag	-0.204181	0.0939253	-2.17386	10	0.0548111	0.0734836	NA	0.0266667	0.0266667	O33182	O33182	O33182_MYCTU Uncharacterized protein OS=Mycobacterium tuberculosis (strain ATCC 25618 / H37Rv) OX=83332 GN=Rv1680 PE=1 SV=1
O33183	PKS13Rv3800c_IN_ALFA_1355-No_ALFAtag	0.185103	0.203248	0.910724	10	0.383868	0.432315	NA	0.252688	0.252688	O33183	O33183	O33183_MYCTU Possible molybdopterin biosynthesis protein MoeX OS=Mycobacterium tuberculosis (strain ATCC 25618 / H37Rv) OX=83332 GN=moeX PE=4 SV=3
O33185	PKS13Rv3800c_IN_ALFA_1355-No_ALFAtag	1.17785	0.106166	11.0944	10	6.08823e-07	3.2156e-06	NA	0	0	O33185	O33185	O33185_MYCTU Possible bifunctional enzyme long-chain acyl-CoA synthase and lipase OS=Mycobacterium tuberculosis (strain ATCC 25618 / H37Rv) OX=83332 GN=Rv1683 PE=1 SV=3
O33187	PKS13Rv3800c_IN_ALFA_1355-No_ALFAtag	0.310629	0.0598945	5.18627	10	0.000409343	0.000817519	NA	0.0128205	0.0128205	O33187	O33187	O33187_MYCTU HTH tetR-type domain-containing protein OS=Mycobacterium tuberculosis (strain ATCC 25618 / H37Rv) OX=83332 GN=Rv1685c PE=1 SV=1
O33189	PKS13Rv3800c_IN_ALFA_1355-No_ALFAtag	1.17086	0.150306	7.78984	10	1.48556e-05	4.42822e-05	NA	0.00666667	0.00666667	O33189	O33189	O33189_MYCTU Probable conserved ATP-binding protein ABC transporter OS=Mycobacterium tuberculosis (strain ATCC 25618 / H37Rv) OX=83332 GN=Rv1687c PE=1 SV=1
O33193	PKS13Rv3800c_IN_ALFA_1355-No_ALFAtag	0.466822	0.746691	0.625187	7	0.551676	0.595224	NA	0.694444	0.361111	O33193	O33193	O33193_MYCTU Uncharacterized protein OS=Mycobacterium tuberculosis (strain ATCC 25618 / H37Rv) OX=83332 GN=Rv1691 PE=1 SV=1
O33194	PKS13Rv3800c_IN_ALFA_1355-No_ALFAtag	0.645485	0.216755	2.97795	10	0.0138561	0.0205097	NA	0.373016	0.373016	O33194	G3PP	G3PP_MYCTU D-glycerol 3-phosphate phosphatase OS=Mycobacterium tuberculosis (strain ATCC 25618 / H37Rv) OX=83332 GN=Rv1692 PE=1 SV=1
O33198	PKS13Rv3800c_IN_ALFA_1355-No_ALFAtag	-0.249611	0.0780073	-3.19985	10	0.00949416	0.0145449	NA	0.0982906	0.0982906	O33198	O33198	O33198_MYCTU TPPK_C domain-containing protein OS=Mycobacterium tuberculosis (strain ATCC 25618 / H37Rv) OX=83332 GN=Rv1697 PE=1 SV=1
O33203	PKS13Rv3800c_IN_ALFA_1355-No_ALFAtag	0.432699	0.250545	1.72703	10	0.114864	0.144846	NA	0.481481	0.481481	O33203	O33203	O33203_MYCTU Probable D-serine/alanine/glycine transporter protein CycA OS=Mycobacterium tuberculosis (strain ATCC 25618 / H37Rv) OX=83332 GN=cycA PE=3 SV=1
O33206	PKS13Rv3800c_IN_ALFA_1355-No_ALFAtag	-0.204256	0.238143	-0.857703	10	0.411142	0.460255	NA	0.246667	0.246667	O33206	O33206	O33206_MYCTU Probable conserved transmembrane protein OS=Mycobacterium tuberculosis (strain ATCC 25618 / H37Rv) OX=83332 GN=Rv1707 PE=1 SV=1
O33208	PKS13Rv3800c_IN_ALFA_1355-No_ALFAtag	-0.341721	0.104466	-3.27111	10	0.00841448	0.0130478	NA	0.186275	0.186275	O33208	O33208	O33208_MYCTU Possible segregation and condensation protein ScpA OS=Mycobacterium tuberculosis (strain ATCC 25618 / H37Rv) OX=83332 GN=scpA PE=1 SV=1
O33221	PKS13Rv3800c_IN_ALFA_1355-No_ALFAtag	0.208142	0.303402	0.686028	10	0.508288	0.553312	NA	0.239583	0.239583	O33221	O33221	O33221_MYCTU Uncharacterized protein OS=Mycobacterium tuberculosis (strain ATCC 25618 / H37Rv) OX=83332 GN=Rv1225c PE=1 SV=2
O33222	PKS13Rv3800c_IN_ALFA_1355-No_ALFAtag	-0.0129397	0.100006	-0.129389	10	0.899616	0.913636	NA	0.184397	0.184397	O33222	O33222	O33222_MYCTU Probable transmembrane protein OS=Mycobacterium tuberculosis (strain ATCC 25618 / H37Rv) OX=83332 GN=Rv1226c PE=1 SV=1
O33223	PKS13Rv3800c_IN_ALFA_1355-No_ALFAtag	0.189341	0.0599631	3.15763	10	0.0101999	0.0155242	NA	0.130435	0.130435	O33223	O33223	O33223_MYCTU Probable transmembrane protein OS=Mycobacterium tuberculosis (strain ATCC 25618 / H37Rv) OX=83332 GN=Rv1227c PE=1 SV=1
O33224	PKS13Rv3800c_IN_ALFA_1355-No_ALFAtag	-0.0940211	0.0548189	-1.71512	10	0.117088	0.147121	NA	0.145833	0.145833	O33224	O33224	O33224_MYCTU Probable lipoprotein LpqX OS=Mycobacterium tuberculosis (strain ATCC 25618 / H37Rv) OX=83332 GN=lpqX PE=1 SV=1
O33229	PKS13Rv3800c_IN_ALFA_1355-No_ALFAtag	0.263189	0.0304468	8.64422	10	5.93806e-06	1.99981e-05	NA	0.0166667	0.0166667	O33229	O33229	O33229_MYCTU Probable acyl-CoA dehydrogenase FadE20 OS=Mycobacterium tuberculosis (strain ATCC 25618 / H37Rv) OX=83332 GN=fadE20 PE=1 SV=1
O33230	PKS13Rv3800c_IN_ALFA_1355-No_ALFAtag	0.608054	0.0399786	15.2095	10	3.05977e-08	4.14178e-07	NA	0.0166667	0.0166667	O33230	O33230	O33230_MYCTU GTPase HflX OS=Mycobacterium tuberculosis (strain ATCC 25618 / H37Rv) OX=83332 GN=hflX PE=1 SV=1
O33234	PKS13Rv3800c_IN_ALFA_1355-No_ALFAtag	-0.870112	0.456142	-1.90755	7	0.098111	0.125586	NA	0.416667	0.0833333	O33234	O33234	O33234_MYCTU Probable conserved integral membrane alanine valine and leucine rich protein OS=Mycobacterium tuberculosis (strain ATCC 25618 / H37Rv) OX=83332 GN=Rv2729c PE=4 SV=1
O33237	PKS13Rv3800c_IN_ALFA_1355-No_ALFAtag	0.0397555	0.149142	0.266562	10	0.795222	0.820705	NA	0.182292	0.182292	O33237	O33237	O33237_MYCTU Probable conserved transmembrane protein OS=Mycobacterium tuberculosis (strain ATCC 25618 / H37Rv) OX=83332 GN=Rv2732c PE=1 SV=1
O33248	PKS13Rv3800c_IN_ALFA_1355-No_ALFAtag	0.108872	0.105952	1.02756	10	0.328371	0.37509	NA	0.0726496	0.0726496	O33248	O33248	O33248_MYCTU Probable integral membrane protein OS=Mycobacterium tuberculosis (strain ATCC 25618 / H37Rv) OX=83332 GN=Rv2113 PE=1 SV=1
O33249	PKS13Rv3800c_IN_ALFA_1355-No_ALFAtag	0.612431	0.100567	6.0898	10	0.000117263	0.000262413	NA	0.241935	0.241935	O33249	O33249	O33249_MYCTU Conserved protein OS=Mycobacterium tuberculosis (strain ATCC 25618 / H37Rv) OX=83332 GN=Rv2114 PE=1 SV=3
O33252	PKS13Rv3800c_IN_ALFA_1355-No_ALFAtag	-0.147661	0.126946	-1.16318	10	0.271761	0.316358	NA	0.185185	0.185185	O33252	O33252	O33252_MYCTU Uncharacterized protein OS=Mycobacterium tuberculosis (strain ATCC 25618 / H37Rv) OX=83332 GN=Rv2117 PE=1 SV=1
O33254	PKS13Rv3800c_IN_ALFA_1355-No_ALFAtag	-0.309916	0.184888	-1.67624	10	0.124626	0.154925	NA	0.302083	0.302083	O33254	O33254	O33254_MYCTU PDDEXK_1 domain-containing protein OS=Mycobacterium tuberculosis (strain ATCC 25618 / H37Rv) OX=83332 GN=Rv2119 PE=1 SV=1
O33255	PKS13Rv3800c_IN_ALFA_1355-No_ALFAtag	0.670078	0.0899775	7.44718	10	2.19215e-05	6.14241e-05	NA	0	0	O33255	O33255	O33255_MYCTU Probable conserved integral membrane protein OS=Mycobacterium tuberculosis (strain ATCC 25618 / H37Rv) OX=83332 GN=Rv2120c PE=1 SV=1
O33259	PKS13Rv3800c_IN_ALFA_1355-No_ALFAtag	2.38177	0.173153	13.7552	10	8.01432e-08	7.90709e-07	NA	0	0	O33259	METH	METH_MYCTU Methionine synthase OS=Mycobacterium tuberculosis (strain ATCC 25618 / H37Rv) OX=83332 GN=metH PE=1 SV=1
O33260	PKS13Rv3800c_IN_ALFA_1355-No_ALFAtag	0.758993	0.344276	2.2046	10	0.0520339	0.0702308	NA	0.508772	0.508772	O33260	O33260	O33260_MYCTU Uncharacterized protein OS=Mycobacterium tuberculosis (strain ATCC 25618 / H37Rv) OX=83332 GN=Rv2125 PE=1 SV=1
O33263	PKS13Rv3800c_IN_ALFA_1355-No_ALFAtag	1.28249	0.123796	10.3597	10	1.14869e-06	5.17462e-06	NA	0.0166667	0.0166667	O33263	O33263	O33263_MYCTU Probable oxidoreductase OS=Mycobacterium tuberculosis (strain ATCC 25618 / H37Rv) OX=83332 GN=Rv2129c PE=1 SV=3
O33266;O33360	PKS13Rv3800c_IN_ALFA_1355-No_ALFAtag	-0.71386	0.206076	-3.46405	10	0.00608133	0.00967077	NA	0.333333	0.333333	O33266;O33360	O33266;O33360	O33266_MYCTU Conserved 13E12 repeat family protein OS=Mycobacterium tuberculosis (strain ATCC 25618 / H37Rv) OX=83332 GN=Rv0336 PE=4 SV=1;O33360_MYCTU Conserved 13E12 repeat family protein OS=Mycobacterium tuberculosis (strain ATCC 25618 / H37Rv) OX=83332 GN=Rv0515 PE=4 SV=3
O33268	PKS13Rv3800c_IN_ALFA_1355-No_ALFAtag	1.50195	0.150732	9.96439	10	1.64237e-06	6.9098e-06	NA	0	0	O33268	O33268	O33268_MYCTU Probable iron-sulfur-binding reductase OS=Mycobacterium tuberculosis (strain ATCC 25618 / H37Rv) OX=83332 GN=Rv0338c PE=1 SV=1
O33269	PKS13Rv3800c_IN_ALFA_1355-No_ALFAtag	0.45836	0.0452768	10.1235	10	1.42027e-06	6.14081e-06	NA	0.0366667	0.0366667	O33269	O33269	O33269_MYCTU Possible transcriptional regulatory protein OS=Mycobacterium tuberculosis (strain ATCC 25618 / H37Rv) OX=83332 GN=Rv0339c PE=1 SV=1
O33271	PKS13Rv3800c_IN_ALFA_1355-No_ALFAtag	-0.389734	0.0722671	-5.39297	10	0.000304439	0.000627695	NA	0.123457	0.123457	O33271	O33271	O33271_MYCTU Uncharacterized protein OS=Mycobacterium tuberculosis (strain ATCC 25618 / H37Rv) OX=83332 GN=Rv1742 PE=1 SV=1
O33272	PKS13Rv3800c_IN_ALFA_1355-No_ALFAtag	0.925472	0.111889	8.27132	10	8.78165e-06	2.8283e-05	NA	0.239583	0.239583	O33272	O33272	O33272_MYCTU Possible conserved membrane or secreted protein OS=Mycobacterium tuberculosis (strain ATCC 25618 / H37Rv) OX=83332 GN=Rv2969c PE=1 SV=3
O33282	PKS13Rv3800c_IN_ALFA_1355-No_ALFAtag	0.310272	0.0576576	5.38127	10	0.000309531	0.000636321	NA	0.02	0.02	O33282	O33282	O33282_MYCTU Possible alanine rich transferase OS=Mycobacterium tuberculosis (strain ATCC 25618 / H37Rv) OX=83332 GN=Rv2739c PE=1 SV=3
O33283	PKS13Rv3800c_IN_ALFA_1355-No_ALFAtag	1.55592	0.086719	17.9421	10	6.18665e-09	1.76888e-07	NA	0.238095	0.238095	O33283	EPHG	EPHG_MYCTU Epoxide hydrolase EphG OS=Mycobacterium tuberculosis (strain ATCC 25618 / H37Rv) OX=83332 GN=ephG PE=1 SV=1
O33289	PKS13Rv3800c_IN_ALFA_1355-No_ALFAtag	0.761403	0.217173	3.50597	10	0.00566966	0.00907794	NA	0.350877	0.350877	O33289	ARGA	ARGA_MYCTU Amino-acid acetyltransferase OS=Mycobacterium tuberculosis (strain ATCC 25618 / H37Rv) OX=83332 GN=argA PE=1 SV=1
O33291	PKS13Rv3800c_IN_ALFA_1355-No_ALFAtag	-0.180583	0.163245	-1.10621	10	0.294536	0.340466	NA	0	0	O33291	O33291	O33291_MYCTU Conserved protein OS=Mycobacterium tuberculosis (strain ATCC 25618 / H37Rv) OX=83332 GN=Rv2749 PE=1 SV=1
O33298	PKS13Rv3800c_IN_ALFA_1355-No_ALFAtag	-0.102042	0.0523709	-1.94846	10	0.0799526	0.103429	NA	0.0333333	0.0333333	O33298	O33298	O33298_MYCTU Site-specific DNA-methyltransferase (adenine-specific) OS=Mycobacterium tuberculosis (strain ATCC 25618 / H37Rv) OX=83332 GN=hsdM PE=1 SV=1
O33317	PKS13Rv3800c_IN_ALFA_1355-No_ALFAtag	0.353819	0.0891149	3.97036	10	0.00264179	0.00446998	NA	0.113095	0.113095	O33317	O33317	O33317_MYCTU GCN5-related N-acetyltransferase OS=Mycobacterium tuberculosis (strain ATCC 25618 / H37Rv) OX=83332 GN=Rv2775 PE=4 SV=3
O33319	PKS13Rv3800c_IN_ALFA_1355-No_ALFAtag	-0.0635193	0.182824	-0.347435	10	0.735466	0.767229	NA	0.22549	0.22549	O33319	O33319	O33319_MYCTU Uncharacterized protein OS=Mycobacterium tuberculosis (strain ATCC 25618 / H37Rv) OX=83332 GN=Rv2777c PE=1 SV=3
O33321	PKS13Rv3800c_IN_ALFA_1355-No_ALFAtag	-0.344772	0.193122	-1.78526	10	0.10453	0.133073	NA	0.148148	0.148148	O33321	O33321	O33321_MYCTU Possible transcriptional regulatory protein (Probably Lrp/AsnC-family) OS=Mycobacterium tuberculosis (strain ATCC 25618 / H37Rv) OX=83332 GN=Rv2779c PE=1 SV=3
O33332	PKS13Rv3800c_IN_ALFA_1355-No_ALFAtag	0.496664	0.0958036	5.18419	10	0.000410581	0.000818824	NA	0.14	0.14	O33332	O33332	O33332_MYCTU Probable lipid-transfer protein Ltp1 OS=Mycobacterium tuberculosis (strain ATCC 25618 / H37Rv) OX=83332 GN=ltp1 PE=1 SV=1
O33336	PKS13Rv3800c_IN_ALFA_1355-No_ALFAtag	0.811566	0.0528954	15.3428	10	2.81326e-08	3.92177e-07	NA	0.117647	0.117647	O33336	PPTT	PPTT_MYCTU 4'-phosphopantetheinyl transferase PptT OS=Mycobacterium tuberculosis (strain ATCC 25618 / H37Rv) OX=83332 GN=pptT PE=1 SV=1
O33340	PKS13Rv3800c_IN_ALFA_1355-No_ALFAtag	0.76301	0.224218	3.40299	10	0.00673714	0.0106532	NA	0.45614	0.45614	O33340	O33340	O33340_MYCTU Probable aldehyde dehydrogenase AldC OS=Mycobacterium tuberculosis (strain ATCC 25618 / H37Rv) OX=83332 GN=aldC PE=1 SV=1
O33341	PKS13Rv3800c_IN_ALFA_1355-No_ALFAtag	0.221406	0.146061	1.51584	10	0.160512	0.194531	NA	0.230769	0.230769	O33341	Y2859	Y2859_MYCTU Putative glutamine amidotransferase Rv2859c OS=Mycobacterium tuberculosis (strain ATCC 25618 / H37Rv) OX=83332 GN=Rv2859c PE=1 SV=1
O33346	PKS13Rv3800c_IN_ALFA_1355-No_ALFAtag	1.08676	0.142609	7.62057	10	1.79749e-05	5.21383e-05	NA	0.511905	0.511905	O33346	O33346	O33346_MYCTU Possible penicillin-binding lipoprotein OS=Mycobacterium tuberculosis (strain ATCC 25618 / H37Rv) OX=83332 GN=Rv2864c PE=4 SV=3
O33347	PKS13Rv3800c_IN_ALFA_1355-No_ALFAtag	0.38725	0.102551	3.77616	9	0.00437481	0.00715183	NA	0.375	0.208333	O33347	RELF	RELF_MYCTU Antitoxin RelF OS=Mycobacterium tuberculosis (strain ATCC 25618 / H37Rv) OX=83332 GN=relF PE=1 SV=1
O33358	PKS13Rv3800c_IN_ALFA_1355-No_ALFAtag	0.831595	0.0869761	9.5612	10	2.39449e-06	9.29153e-06	NA	0.0601852	0.0601852	O33358	O33358	O33358_MYCTU Possible conserved transmembrane protein OS=Mycobacterium tuberculosis (strain ATCC 25618 / H37Rv) OX=83332 GN=Rv0513 PE=1 SV=1
O33361	PKS13Rv3800c_IN_ALFA_1355-No_ALFAtag	1.04481	0.0830389	12.5822	10	1.86878e-07	1.3816e-06	NA	0.106667	0.106667	O33361	OPRA	OPRA_MYCTU Osmosensory protein A OS=Mycobacterium tuberculosis (strain ATCC 25618 / H37Rv) OX=83332 GN=OprA PE=1 SV=3
O33364	PKS13Rv3800c_IN_ALFA_1355-No_ALFAtag	-2.48491	0.827637	-3.00242	7	0.019874	0.0285428	NA	0.611111	0.277778	O33364	O33364	O33364_MYCTU Acyl-CoA:diacylglycerol acyltransferase OS=Mycobacterium tuberculosis (strain ATCC 25618 / H37Rv) OX=83332 GN=Rv0519c PE=1 SV=1
O50377;O50384	PKS13Rv3800c_IN_ALFA_1355-No_ALFAtag	-4.51552	1.1275	-4.00489	1	0.155775	0.189445	NA	0.722222	0.0555556	O50377;O50384	O50377;O50384	O50377_MYCTU Conserved transmembrane protein OS=Mycobacterium tuberculosis (strain ATCC 25618 / H37Rv) OX=83332 GN=Rv3346c PE=4 SV=1;O50384_MYCTU Probable integral membrane protein OS=Mycobacterium tuberculosis (strain ATCC 25618 / H37Rv) OX=83332 GN=Rv3355c PE=4 SV=1
O50388	PKS13Rv3800c_IN_ALFA_1355-No_ALFAtag	-1.21533	0.193616	-6.27704	10	9.17734e-05	0.000212345	NA	0.30303	0.30303	O50388	O50388	O50388_MYCTU Possible oxidoreductase OS=Mycobacterium tuberculosis (strain ATCC 25618 / H37Rv) OX=83332 GN=Rv3359 PE=1 SV=1
O50389	PKS13Rv3800c_IN_ALFA_1355-No_ALFAtag	-1.70645	0.138036	-12.3624	10	2.20735e-07	1.54625e-06	NA	0.0925926	0.0925926	O50389	O50389	O50389_MYCTU FHA domain-containing protein OS=Mycobacterium tuberculosis (strain ATCC 25618 / H37Rv) OX=83332 GN=Rv3360 PE=4 SV=1
O50391	PKS13Rv3800c_IN_ALFA_1355-No_ALFAtag	-0.425516	0.147133	-2.89205	10	0.0160508	0.0235099	NA	0.123656	0.123656	O50391	O50391	O50391_MYCTU Probable ATP/GTP-binding protein OS=Mycobacterium tuberculosis (strain ATCC 25618 / H37Rv) OX=83332 GN=Rv3362c PE=1 SV=1
O50392	PKS13Rv3800c_IN_ALFA_1355-No_ALFAtag	Inf	NA	NA	NA	NA	0	oneConditionMissing	0.583333	0.0833333	O50392	O50392	O50392_MYCTU Uncharacterized protein OS=Mycobacterium tuberculosis (strain ATCC 25618 / H37Rv) OX=83332 GN=Rv3363c PE=4 SV=1
O50393	PKS13Rv3800c_IN_ALFA_1355-No_ALFAtag	0.0176546	0.105333	0.167608	10	0.870233	0.888627	NA	0.0238095	0.0238095	O50393	SPI	SPI_MYCTU Serine protease inhibitor Rv3364c OS=Mycobacterium tuberculosis (strain ATCC 25618 / H37Rv) OX=83332 GN=Rv3364c PE=1 SV=1
O50397	PKS13Rv3800c_IN_ALFA_1355-No_ALFAtag	0.129186	0.332231	0.388844	10	0.705542	0.741812	NA	0.261905	0.261905	O50397	O50397	O50397_MYCTU Possible oxidoreductase OS=Mycobacterium tuberculosis (strain ATCC 25618 / H37Rv) OX=83332 GN=Rv3368c PE=1 SV=1
O50398	PKS13Rv3800c_IN_ALFA_1355-No_ALFAtag	0.777284	0.298481	2.60413	10	0.0263044	0.0371683	NA	0.433333	0.433333	O50398	O50398	O50398_MYCTU Conserved protein OS=Mycobacterium tuberculosis (strain ATCC 25618 / H37Rv) OX=83332 GN=Rv3369 PE=1 SV=1
O50402	PKS13Rv3800c_IN_ALFA_1355-No_ALFAtag	0.263528	0.196794	1.33911	10	0.210178	0.248699	NA	0.383333	0.383333	O50402	O50402	O50402_MYCTU Probable enoyl-CoA hydratase EchA18 (Enoyl hydrase) (Unsaturated acyl-CoA hydratase) (Crotonase) OS=Mycobacterium tuberculosis (strain ATCC 25618 / H37Rv) OX=83332 GN=echA18 PE=1 SV=1
O50406	PKS13Rv3800c_IN_ALFA_1355-No_ALFAtag	-0.637468	0.0928012	-6.86917	10	4.35514e-05	0.000111342	NA	0.174797	0.174797	O50406	DITCY	DITCY_MYCTU Type B diterpene cyclase OS=Mycobacterium tuberculosis (strain ATCC 25618 / H37Rv) OX=83332 GN=Rv3377c PE=1 SV=1
O50408	PKS13Rv3800c_IN_ALFA_1355-No_ALFAtag	Inf	NA	NA	NA	NA	0	oneConditionMissing	0.555556	0.0555556	O50408	O50408	O50408_MYCTU 1-deoxy-D-xylulose-5-phosphate synthase OS=Mycobacterium tuberculosis (strain ATCC 25618 / H37Rv) OX=83332 GN=dxs2 PE=3 SV=1
O50411	PKS13Rv3800c_IN_ALFA_1355-No_ALFAtag	-0.475108	0.167112	-2.84305	10	0.0174569	0.0253441	NA	0.145833	0.145833	O50411	VPC46	VPC46_MYCTU Ribonuclease VapC46 OS=Mycobacterium tuberculosis (strain ATCC 25618 / H37Rv) OX=83332 GN=vapC46 PE=1 SV=3
O50416	PKS13Rv3800c_IN_ALFA_1355-No_ALFAtag	0.854073	0.155353	5.49761	10	0.000262668	0.000546801	NA	0.128205	0.128205	O50416	O50416	O50416_MYCTU Probable conserved lipoprotein LpqD OS=Mycobacterium tuberculosis (strain ATCC 25618 / H37Rv) OX=83332 GN=lpqD PE=1 SV=1
O50417	PKS13Rv3800c_IN_ALFA_1355-No_ALFAtag	-0.67058	0.088886	-7.54427	10	1.96076e-05	5.59476e-05	NA	0.01	0.01	O50417	O50417	O50417_MYCTU Possible multi-functional enzyme with acyl-CoA-reductase activity AcrA1 OS=Mycobacterium tuberculosis (strain ATCC 25618 / H37Rv) OX=83332 GN=acrA1 PE=1 SV=1
O50418	PKS13Rv3800c_IN_ALFA_1355-No_ALFAtag	-0.608664	0.123761	-4.91804	10	0.000606621	0.00116342	NA	0.275641	0.275641	O50418	O50418	O50418_MYCTU Probable nucleoside hydrolase IunH (Purine nucleosidase) OS=Mycobacterium tuberculosis (strain ATCC 25618 / H37Rv) OX=83332 GN=iunH PE=1 SV=1
O50419	PKS13Rv3800c_IN_ALFA_1355-No_ALFAtag	-1.6606	0.704076	-2.35855	2	0.14236	0.174953	NA	0.666667	0.166667	O50419	O50419	O50419_MYCTU UmuC domain-containing protein OS=Mycobacterium tuberculosis (strain ATCC 25618 / H37Rv) OX=83332 GN=Rv3394c PE=4 SV=1
O50423	PKS13Rv3800c_IN_ALFA_1355-No_ALFAtag	0.948946	0.12845	7.38768	10	2.34847e-05	6.52527e-05	NA	0.333333	0.333333	O50423	O50423	O50423_MYCTU Probable transcriptional regulatory protein OS=Mycobacterium tuberculosis (strain ATCC 25618 / H37Rv) OX=83332 GN=Rv1167c PE=1 SV=1
O50431	PKS13Rv3800c_IN_ALFA_1355-No_ALFAtag	0.78092	0.11428	6.83339	10	4.55016e-05	0.00011559	NA	0	0	O50431	O50431	O50431_MYCTU Probable NADPH dependent 2,4-dienoyl-CoA reductase FadH (2,4-dienoyl coenzyme A reductase) (4-enoyl-CoA reductase) OS=Mycobacterium tuberculosis (strain ATCC 25618 / H37Rv) OX=83332 GN=fadH PE=1 SV=1
O50432	PKS13Rv3800c_IN_ALFA_1355-No_ALFAtag	0.663136	0.124057	5.3454	10	0.00032573	0.000666201	NA	0.333333	0.333333	O50432	O50432	O50432_MYCTU Uncharacterized protein OS=Mycobacterium tuberculosis (strain ATCC 25618 / H37Rv) OX=83332 GN=Rv1176c PE=1 SV=3
O50433	PKS13Rv3800c_IN_ALFA_1355-No_ALFAtag	-1.14579	0.164968	-6.94552	10	3.96864e-05	0.000102774	NA	0.0416667	0.0416667	O50433	O50433	O50433_MYCTU Ferredoxin OS=Mycobacterium tuberculosis (strain ATCC 25618 / H37Rv) OX=83332 GN=fdxC PE=1 SV=1
O50434	PKS13Rv3800c_IN_ALFA_1355-No_ALFAtag	0.973617	0.0920209	10.5804	10	9.45551e-07	4.42309e-06	NA	0.123333	0.123333	O50434	O50434	O50434_MYCTU Aminotransferase OS=Mycobacterium tuberculosis (strain ATCC 25618 / H37Rv) OX=83332 GN=Rv1178 PE=1 SV=1
O50435	PKS13Rv3800c_IN_ALFA_1355-No_ALFAtag	5.14165e-05	0.0510728	0.00100673	10	0.999217	0.999217	NA	0.0133333	0.0133333	O50435	O50435	O50435_MYCTU Helicase ATP-binding domain-containing protein OS=Mycobacterium tuberculosis (strain ATCC 25618 / H37Rv) OX=83332 GN=Rv1179c PE=1 SV=1
O50442	PKS13Rv3800c_IN_ALFA_1355-No_ALFAtag	-0.542405	0.181137	-2.99444	10	0.0134711	0.0199715	NA	0.266667	0.266667	O50442	O50442	O50442_MYCTU Conserved protein OS=Mycobacterium tuberculosis (strain ATCC 25618 / H37Rv) OX=83332 GN=Rv1186c PE=1 SV=1
O50443	PKS13Rv3800c_IN_ALFA_1355-No_ALFAtag	0.372748	0.17305	2.15399	10	0.0566814	0.0757013	NA	0.329932	0.329932	O50443	O50443	O50443_MYCTU L-glutamate gamma-semialdehyde dehydrogenase OS=Mycobacterium tuberculosis (strain ATCC 25618 / H37Rv) OX=83332 GN=rocA PE=1 SV=1
O50444	PKS13Rv3800c_IN_ALFA_1355-No_ALFAtag	0.833629	0.09184	9.07698	10	3.83275e-06	1.38573e-05	NA	0.210145	0.210145	O50444	O50444	O50444_MYCTU Proline dehydrogenase OS=Mycobacterium tuberculosis (strain ATCC 25618 / H37Rv) OX=83332 GN=Rv1188 PE=1 SV=1
O50451	PKS13Rv3800c_IN_ALFA_1355-No_ALFAtag	0.984053	0.09976	9.8642	10	1.80153e-06	7.37217e-06	NA	0.231481	0.231481	O50451	O50451	O50451_MYCTU Probable transmembrane protein OS=Mycobacterium tuberculosis (strain ATCC 25618 / H37Rv) OX=83332 GN=Rv1234 PE=1 SV=1
O50455	PKS13Rv3800c_IN_ALFA_1355-No_ALFAtag	-0.0304603	0.109036	-0.27936	10	0.785661	0.812333	NA	0.0133333	0.0133333	O50455	O50455	O50455_MYCTU Magnesium transport protein CorA OS=Mycobacterium tuberculosis (strain ATCC 25618 / H37Rv) OX=83332 GN=corA PE=1 SV=1
O50460	PKS13Rv3800c_IN_ALFA_1355-No_ALFAtag	1.41349	0.151933	9.30335	10	3.0685e-06	1.14792e-05	NA	0.00666667	0.00666667	O50460	O50460	O50460_MYCTU Probable short-chain type dehydrogenase/reductase OS=Mycobacterium tuberculosis (strain ATCC 25618 / H37Rv) OX=83332 GN=Rv1245c PE=1 SV=1
O50461	PKS13Rv3800c_IN_ALFA_1355-No_ALFAtag	-0.952554	0.142055	-6.70553	10	5.32784e-05	0.000131762	NA	0.157407	0.157407	O50461	RELE	RELE_MYCTU Toxin RelE OS=Mycobacterium tuberculosis (strain ATCC 25618 / H37Rv) OX=83332 GN=relE PE=1 SV=1
O50462	PKS13Rv3800c_IN_ALFA_1355-No_ALFAtag	0.32784	0.0592125	5.53666	10	0.000248691	0.000521971	NA	0.114583	0.114583	O50462	RELB	RELB_MYCTU Antitoxin RelB OS=Mycobacterium tuberculosis (strain ATCC 25618 / H37Rv) OX=83332 GN=relB PE=1 SV=1
O50464	PKS13Rv3800c_IN_ALFA_1355-No_ALFAtag	0.595799	0.0923617	6.45072	10	7.34112e-05	0.000174025	NA	0.184524	0.184524	O50464	O50464	O50464_MYCTU Possible membrane protein OS=Mycobacterium tuberculosis (strain ATCC 25618 / H37Rv) OX=83332 GN=Rv1249c PE=1 SV=1
O50466	PKS13Rv3800c_IN_ALFA_1355-No_ALFAtag	1.22863	0.201594	6.09459	10	0.000116523	0.000261199	NA	0.395833	0.395833	O50466	O50466	O50466_MYCTU Uncharacterized protein OS=Mycobacterium tuberculosis (strain ATCC 25618 / H37Rv) OX=83332 GN=Rv1251c PE=1 SV=3
O53146	PKS13Rv3800c_IN_ALFA_1355-No_ALFAtag	0.0393856	0.136712	0.288091	10	0.77916	0.806802	NA	0.126126	0.126126	O53146	O53146	O53146_MYCTU Probable quinone reductase Qor (NADPH:quinone reductase) (Zeta-crystallin homolog protein) OS=Mycobacterium tuberculosis (strain ATCC 25618 / H37Rv) OX=83332 GN=qor PE=1 SV=3
O53147	PKS13Rv3800c_IN_ALFA_1355-No_ALFAtag	0.330254	0.114444	2.88573	10	0.0162254	0.0237408	NA	0.222222	0.222222	O53147	O53147	O53147_MYCTU Conserved protein OS=Mycobacterium tuberculosis (strain ATCC 25618 / H37Rv) OX=83332 GN=Rv1455 PE=1 SV=3
O53148	PKS13Rv3800c_IN_ALFA_1355-No_ALFAtag	1.23635	0.595557	2.07596	9	0.0677066	0.0890258	NA	0.625	0.458333	O53148	O53148	O53148_MYCTU Probable unidentified antibiotic-transport integral membrane ABC transporter OS=Mycobacterium tuberculosis (strain ATCC 25618 / H37Rv) OX=83332 GN=Rv1456c PE=4 SV=3
O53149	PKS13Rv3800c_IN_ALFA_1355-No_ALFAtag	0.461157	0.0978488	4.71296	10	0.000825193	0.00153736	NA	0.05	0.05	O53149	O53149	O53149_MYCTU Probable unidentified antibiotic-transport ATP-binding protein ABC transporter OS=Mycobacterium tuberculosis (strain ATCC 25618 / H37Rv) OX=83332 GN=Rv1458c PE=1 SV=1
O53150	PKS13Rv3800c_IN_ALFA_1355-No_ALFAtag	-0.234067	0.152046	-1.53945	10	0.154715	0.188572	NA	0.188596	0.188596	O53150	Y1459	Y1459_MYCTU Alpha-(1->6)-mannopyranosyltransferase Rv1459c OS=Mycobacterium tuberculosis (strain ATCC 25618 / H37Rv) OX=83332 GN=Rv1459c PE=1 SV=1
O53151	PKS13Rv3800c_IN_ALFA_1355-No_ALFAtag	Inf	NA	NA	NA	NA	0	oneConditionMissing	0.666667	0.166667	O53151	O53151	O53151_MYCTU Probable transcriptional regulatory protein OS=Mycobacterium tuberculosis (strain ATCC 25618 / H37Rv) OX=83332 GN=Rv1460 PE=1 SV=2
O53154	PKS13Rv3800c_IN_ALFA_1355-No_ALFAtag	2.05713	0.110396	18.6341	10	4.28039e-09	1.48887e-07	NA	0	0	O53154	O53154	O53154_MYCTU Probable conserved ATP-binding protein ABC transporter OS=Mycobacterium tuberculosis (strain ATCC 25618 / H37Rv) OX=83332 GN=Rv1463 PE=1 SV=1
O53156	PKS13Rv3800c_IN_ALFA_1355-No_ALFAtag	0.636773	0.245434	2.59448	10	0.0267436	0.0377319	NA	0.25	0.25	O53156	O53156	O53156_MYCTU Possible nitrogen fixation related protein OS=Mycobacterium tuberculosis (strain ATCC 25618 / H37Rv) OX=83332 GN=Rv1465 PE=1 SV=1
O53157	PKS13Rv3800c_IN_ALFA_1355-No_ALFAtag	0.0925268	0.0981563	0.942647	10	0.368077	0.416371	NA	0.25	0.25	O53157	O53157	O53157_MYCTU Conserved protein OS=Mycobacterium tuberculosis (strain ATCC 25618 / H37Rv) OX=83332 GN=Rv1466 PE=1 SV=2
O53158	PKS13Rv3800c_IN_ALFA_1355-No_ALFAtag	-0.0614263	0.11974	-0.512999	10	0.619093	0.659832	NA	0.294326	0.294326	O53158	O53158	O53158_MYCTU Probable acyl-CoA dehydrogenase FadE15 OS=Mycobacterium tuberculosis (strain ATCC 25618 / H37Rv) OX=83332 GN=fadE15 PE=1 SV=1
O53161	PKS13Rv3800c_IN_ALFA_1355-No_ALFAtag	0.72148	0.0843472	8.55369	10	6.52174e-06	2.16516e-05	NA	0.409091	0.409091	O53161	O53161	O53161_MYCTU Probable thioredoxin TrxA OS=Mycobacterium tuberculosis (strain ATCC 25618 / H37Rv) OX=83332 GN=trxA PE=1 SV=2
O53164	PKS13Rv3800c_IN_ALFA_1355-No_ALFAtag	0.683884	0.0505076	13.5402	10	9.31311e-08	8.52789e-07	NA	0.0666667	0.0666667	O53164	O53164	O53164_MYCTU Probable macrolide-transport ATP-binding protein ABC transporter OS=Mycobacterium tuberculosis (strain ATCC 25618 / H37Rv) OX=83332 GN=Rv1473 PE=1 SV=1
O53165	PKS13Rv3800c_IN_ALFA_1355-No_ALFAtag	1.72717	0.297145	5.81254	8	0.000399415	0.0007994	NA	0.5	0.166667	O53165	ACNR	ACNR_MYCTU HTH-type transcriptional repressor Rv1474c OS=Mycobacterium tuberculosis (strain ATCC 25618 / H37Rv) OX=83332 GN=Rv1474c PE=1 SV=1
O53166	PKS13Rv3800c_IN_ALFA_1355-No_ALFAtag	0.906315	0.0484608	18.702	10	4.13136e-09	1.48887e-07	NA	0.0466667	0.0466667	O53166	ACNA	ACNA_MYCTU Aconitate hydratase A OS=Mycobacterium tuberculosis (strain ATCC 25618 / H37Rv) OX=83332 GN=acn PE=1 SV=1
O53168	PKS13Rv3800c_IN_ALFA_1355-No_ALFAtag	-0.400083	0.567006	-0.705607	9	0.498288	0.543904	NA	0.366667	0.2	O53168	RIPA	RIPA_MYCTU Peptidoglycan endopeptidase RipA OS=Mycobacterium tuberculosis (strain ATCC 25618 / H37Rv) OX=83332 GN=ripA PE=1 SV=1
O53176	PKS13Rv3800c_IN_ALFA_1355-No_ALFAtag	1.3664	0.136259	10.028	10	1.54936e-06	6.57775e-06	NA	0.0133333	0.0133333	O53176	Y2449	Y2449_MYCTU Putative trans-acting enoyl reductase Rv2449c OS=Mycobacterium tuberculosis (strain ATCC 25618 / H37Rv) OX=83332 GN=Rv2449c PE=1 SV=3
O53181	PKS13Rv3800c_IN_ALFA_1355-No_ALFAtag	1.09216	0.14555	7.50369	10	2.05408e-05	5.80161e-05	NA	0.00333333	0.00333333	O53181	KORB	KORB_MYCTU 2-oxoglutarate oxidoreductase subunit KorB OS=Mycobacterium tuberculosis (strain ATCC 25618 / H37Rv) OX=83332 GN=korB PE=1 SV=1
O53182	PKS13Rv3800c_IN_ALFA_1355-No_ALFAtag	1.44585	0.137176	10.5401	10	9.79485e-07	4.5439e-06	NA	0	0	O53182	KORA	KORA_MYCTU 2-oxoglutarate oxidoreductase subunit KorA OS=Mycobacterium tuberculosis (strain ATCC 25618 / H37Rv) OX=83332 GN=korA PE=1 SV=3
O53185	PKS13Rv3800c_IN_ALFA_1355-No_ALFAtag	-0.231915	0.315667	-0.734683	10	0.479406	0.525752	NA	0.375	0.375	O53185	O53185	O53185_MYCTU Probable homocysteine S-methyltransferase MmuM (S-methylmethionine:homocysteine methyltransferase) (Cysteine methyltransferase) OS=Mycobacterium tuberculosis (strain ATCC 25618 / H37Rv) OX=83332 GN=mmuM PE=1 SV=1
O53190	PKS13Rv3800c_IN_ALFA_1355-No_ALFAtag	-2.14737	0.165454	-12.9786	9	3.93821e-07	2.31825e-06	NA	0.448718	0.448718	O53190	O53190	O53190_MYCTU Probable esterase/lipase LipP OS=Mycobacterium tuberculosis (strain ATCC 25618 / H37Rv) OX=83332 GN=lipP PE=1 SV=1
O53193	PKS13Rv3800c_IN_ALFA_1355-No_ALFAtag	0.723462	0.125902	5.74625	10	0.000186121	0.000400854	NA	0.233333	0.233333	O53193	TRLR	TRLR_MYCTU Thioredoxin-like reductase Rv2466c OS=Mycobacterium tuberculosis (strain ATCC 25618 / H37Rv) OX=83332 GN=Rv2466c PE=1 SV=1
O53200	PKS13Rv3800c_IN_ALFA_1355-No_ALFAtag	NA	NA	NA	NA	NA	NA	completeMissing	1	0	O53200	O53200	O53200_MYCTU Possible alanine and proline rich membrane protein OS=Mycobacterium tuberculosis (strain ATCC 25618 / H37Rv) OX=83332 GN=Rv2473 PE=1 SV=1
O53203	PKS13Rv3800c_IN_ALFA_1355-No_ALFAtag	2.64619	0.142619	18.5542	10	4.46343e-09	1.48887e-07	NA	0	0	O53203	DHE2	DHE2_MYCTU NAD-specific glutamate dehydrogenase OS=Mycobacterium tuberculosis (strain ATCC 25618 / H37Rv) OX=83332 GN=gdh PE=1 SV=1
O53213	PKS13Rv3800c_IN_ALFA_1355-No_ALFAtag	-0.297295	0.0275072	-10.8079	10	7.76445e-07	3.81684e-06	NA	0.0333333	0.0333333	O53213	O53213	O53213_MYCTU Probable transcriptional regulatory protein (LuxR-family) OS=Mycobacterium tuberculosis (strain ATCC 25618 / H37Rv) OX=83332 GN=Rv2488c PE=1 SV=1
O53219	PKS13Rv3800c_IN_ALFA_1355-No_ALFAtag	1.53656	0.399348	3.84768	10	0.0032244	0.00538105	NA	0.527778	0.527778	O53219	VPC38	VPC38_MYCTU Ribonuclease VapC38 OS=Mycobacterium tuberculosis (strain ATCC 25618 / H37Rv) OX=83332 GN=vapC38 PE=1 SV=1
O53222	PKS13Rv3800c_IN_ALFA_1355-No_ALFAtag	-0.949742	0.216698	-4.38279	8	0.00234003	0.00399072	NA	0.333333	0	O53222	O53222	O53222_MYCTU Uncharacterized protein OS=Mycobacterium tuberculosis (strain ATCC 25618 / H37Rv) OX=83332 GN=Rv2517c PE=4 SV=3
O53238	PKS13Rv3800c_IN_ALFA_1355-No_ALFAtag	0.770044	0.075482	10.2017	10	1.32329e-06	5.80261e-06	NA	0	0	O53238	O53238	O53238_MYCTU Probable transcriptional regulatory protein OS=Mycobacterium tuberculosis (strain ATCC 25618 / H37Rv) OX=83332 GN=Rv2989 PE=1 SV=3
O53240	PKS13Rv3800c_IN_ALFA_1355-No_ALFAtag	0.636002	0.33996	1.87081	10	0.0908865	0.116818	NA	0.444444	0.444444	O53240	O53240	O53240_MYCTU Conserved protein OS=Mycobacterium tuberculosis (strain ATCC 25618 / H37Rv) OX=83332 GN=Rv2991 PE=1 SV=1
O53246	PKS13Rv3800c_IN_ALFA_1355-No_ALFAtag	Inf	NA	NA	NA	NA	0	oneConditionMissing	0.555556	0.0555556	O53246	O53246	O53246_MYCTU Probable conserved lipoprotein LppY OS=Mycobacterium tuberculosis (strain ATCC 25618 / H37Rv) OX=83332 GN=lppY PE=1 SV=1
O53254	PKS13Rv3800c_IN_ALFA_1355-No_ALFAtag	0.356418	0.122789	2.90269	10	0.0157607	0.0231091	NA	0.320513	0.320513	O53254	O53254	O53254_MYCTU Possible oxidoreductase OS=Mycobacterium tuberculosis (strain ATCC 25618 / H37Rv) OX=83332 GN=Rv3007c PE=3 SV=3
O53260	PKS13Rv3800c_IN_ALFA_1355-No_ALFAtag	0.390491	0.389887	1.00155	10	0.34018	0.387631	NA	0.341667	0.341667	O53260	O53260	O53260_MYCTU Conserved protein OS=Mycobacterium tuberculosis (strain ATCC 25618 / H37Rv) OX=83332 GN=Rv3013 PE=1 SV=3
O53281	PKS13Rv3800c_IN_ALFA_1355-No_ALFAtag	0.597662	0.143059	4.17772	10	0.00189456	0.00330993	NA	0	0	O53281	Y3034	Y3034_MYCTU Probable acetyltransferase Rv3034c OS=Mycobacterium tuberculosis (strain ATCC 25618 / H37Rv) OX=83332 GN=Rv3034c PE=1 SV=1
O53287	PKS13Rv3800c_IN_ALFA_1355-No_ALFAtag	0.389278	0.132921	2.92864	10	0.0150757	0.0221744	NA	0.103333	0.103333	O53287	O53287	O53287_MYCTU Conserved protein OS=Mycobacterium tuberculosis (strain ATCC 25618 / H37Rv) OX=83332 GN=Rv3040c PE=1 SV=1
O53289	PKS13Rv3800c_IN_ALFA_1355-No_ALFAtag	1.70583	0.166281	10.2588	10	1.25711e-06	5.53839e-06	NA	0.0533333	0.0533333	O53289	SERB2	SERB2_MYCTU Phosphoserine phosphatase SerB2 OS=Mycobacterium tuberculosis (strain ATCC 25618 / H37Rv) OX=83332 GN=serB2 PE=1 SV=1
O53291	PKS13Rv3800c_IN_ALFA_1355-No_ALFAtag	1.23542	0.266136	4.64208	10	0.00091907	0.00170202	NA	0.425	0.425	O53291	O53291	O53291_MYCTU Probable FEIII-dicitrate-binding periplasmic lipoprotein FecB OS=Mycobacterium tuberculosis (strain ATCC 25618 / H37Rv) OX=83332 GN=fecB PE=1 SV=1
O53298	PKS13Rv3800c_IN_ALFA_1355-No_ALFAtag	-0.446244	0.0988401	-4.5148	10	0.00111727	0.00204347	NA	0.26087	0.26087	O53298	O53298	O53298_MYCTU DUF6036 domain-containing protein OS=Mycobacterium tuberculosis (strain ATCC 25618 / H37Rv) OX=83332 GN=Rv3081 PE=1 SV=3
O53310	PKS13Rv3800c_IN_ALFA_1355-No_ALFAtag	0.600171	0.0815882	7.3561	10	2.43632e-05	6.73233e-05	NA	0.102564	0.102564	O53310	O53310	O53310_MYCTU Possible transcriptional regulatory protein (Probably TetR-family) OS=Mycobacterium tuberculosis (strain ATCC 25618 / H37Rv) OX=83332 GN=Rv3160c PE=1 SV=3
O53311	PKS13Rv3800c_IN_ALFA_1355-No_ALFAtag	2.03344	0.174228	11.6711	10	3.79232e-07	2.25607e-06	NA	0	0	O53311	O53311	O53311_MYCTU Possible dioxygenase OS=Mycobacterium tuberculosis (strain ATCC 25618 / H37Rv) OX=83332 GN=Rv3161c PE=1 SV=1
O53314	PKS13Rv3800c_IN_ALFA_1355-No_ALFAtag	-0.0524983	0.0343169	-1.52981	10	0.157061	0.190843	NA	0.0133333	0.0133333	O53314	O53314	O53314_MYCTU Probable methanol dehydrogenase transcriptional regulatory protein MoxR3 OS=Mycobacterium tuberculosis (strain ATCC 25618 / H37Rv) OX=83332 GN=moxR3 PE=1 SV=1
O53315	PKS13Rv3800c_IN_ALFA_1355-No_ALFAtag	0.613567	0.727373	0.843539	8	0.423431	0.471938	NA	0.333333	0	O53315	O53315	O53315_MYCTU Uncharacterized protein OS=Mycobacterium tuberculosis (strain ATCC 25618 / H37Rv) OX=83332 GN=Rv3165c PE=4 SV=1
O53317	PKS13Rv3800c_IN_ALFA_1355-No_ALFAtag	-0.526185	0.0757247	-6.94865	10	3.95362e-05	0.00010248	NA	0.0277778	0.0277778	O53317	O53317	O53317_MYCTU Probable transcriptional regulatory protein (Probably TetR-family) OS=Mycobacterium tuberculosis (strain ATCC 25618 / H37Rv) OX=83332 GN=Rv3167c PE=1 SV=3
O53321	PKS13Rv3800c_IN_ALFA_1355-No_ALFAtag	-0.151966	0.179527	-0.846476	10	0.417083	0.465605	NA	0.333333	0.333333	O53321	O53321	O53321_MYCTU Possible non-heme haloperoxidase Hpx OS=Mycobacterium tuberculosis (strain ATCC 25618 / H37Rv) OX=83332 GN=hpx PE=1 SV=3
O53323	PKS13Rv3800c_IN_ALFA_1355-No_ALFAtag	-2.09054	0.558763	-3.74137	6	0.00960697	0.0147017	NA	0.444444	0.111111	O53323	O53323	O53323_MYCTU Probable transcriptional regulatory protein (Probably TetR/AcrR-family) OS=Mycobacterium tuberculosis (strain ATCC 25618 / H37Rv) OX=83332 GN=Rv3173c PE=1 SV=1
O53324	PKS13Rv3800c_IN_ALFA_1355-No_ALFAtag	-0.778022	0.414113	-1.87877	10	0.0897056	0.115459	NA	0.444444	0.444444	O53324	O53324	O53324_MYCTU Probable short-chain dehydrogenase/reductase OS=Mycobacterium tuberculosis (strain ATCC 25618 / H37Rv) OX=83332 GN=Rv3174 PE=3 SV=1
O53325	PKS13Rv3800c_IN_ALFA_1355-No_ALFAtag	-0.642817	0.282881	-2.27239	10	0.0463816	0.0629352	NA	0.2	0.2	O53325	O53325	O53325_MYCTU Possible amidase (Aminohydrolase) OS=Mycobacterium tuberculosis (strain ATCC 25618 / H37Rv) OX=83332 GN=Rv3175 PE=1 SV=1
O53329	PKS13Rv3800c_IN_ALFA_1355-No_ALFAtag	-0.35678	0.0633984	-5.62759	10	0.000219142	0.000465179	NA	0.02	0.02	O53329	O53329	O53329_MYCTU Conserved protein OS=Mycobacterium tuberculosis (strain ATCC 25618 / H37Rv) OX=83332 GN=Rv3179 PE=1 SV=3
O53336	PKS13Rv3800c_IN_ALFA_1355-No_ALFAtag	1.41651	0.277437	5.1057	10	0.000460182	0.000905498	NA	0.467593	0.467593	O53336	O53336	O53336_MYCTU Uncharacterized protein OS=Mycobacterium tuberculosis (strain ATCC 25618 / H37Rv) OX=83332 GN=Rv3190c PE=1 SV=1
O53340	PKS13Rv3800c_IN_ALFA_1355-No_ALFAtag	0.161748	0.0790091	2.04721	10	0.067824	0.0890965	NA	0.00333333	0.00333333	O53340	O53340	O53340_MYCTU Endopeptidase La OS=Mycobacterium tuberculosis (strain ATCC 25618 / H37Rv) OX=83332 GN=Rv3194c PE=1 SV=1
O53343	PKS13Rv3800c_IN_ALFA_1355-No_ALFAtag	1.02504	0.102215	10.0282	10	1.54898e-06	6.57775e-06	NA	0.00333333	0.00333333	O53343	O53343	O53343_MYCTU Probable conserved ATP-binding protein ABC transporter OS=Mycobacterium tuberculosis (strain ATCC 25618 / H37Rv) OX=83332 GN=Rv3197 PE=1 SV=1
O53346	PKS13Rv3800c_IN_ALFA_1355-No_ALFAtag	1.17335	0.123277	9.51798	10	2.49517e-06	9.60153e-06	NA	0.02	0.02	O53346	O53346	O53346_MYCTU Possible transmembrane cation transporter OS=Mycobacterium tuberculosis (strain ATCC 25618 / H37Rv) OX=83332 GN=Rv3200c PE=1 SV=1
O53347	PKS13Rv3800c_IN_ALFA_1355-No_ALFAtag	0.766529	0.250613	3.05862	10	0.0120728	0.0180416	NA	0.5	0.5	O53347	O53347	O53347_MYCTU DNA helicase OS=Mycobacterium tuberculosis (strain ATCC 25618 / H37Rv) OX=83332 GN=Rv3201c PE=3 SV=1
O53348	PKS13Rv3800c_IN_ALFA_1355-No_ALFAtag	0.961662	0.230314	4.17544	10	0.00190145	0.00331954	NA	0.41844	0.41844	O53348	O53348	O53348_MYCTU DNA helicase OS=Mycobacterium tuberculosis (strain ATCC 25618 / H37Rv) OX=83332 GN=Rv3202c PE=1 SV=2
O53352	PKS13Rv3800c_IN_ALFA_1355-No_ALFAtag	1.00542	0.15834	6.34977	10	8.35423e-05	0.000195371	NA	0.318182	0.318182	O53352	O53352	O53352_MYCTU Uncharacterized protein OS=Mycobacterium tuberculosis (strain ATCC 25618 / H37Rv) OX=83332 GN=Rv3259 PE=1 SV=3
O53353	PKS13Rv3800c_IN_ALFA_1355-No_ALFAtag	Inf	NA	NA	NA	NA	0	oneConditionMissing	0.833333	0.166667	O53353	WHB2A	WHB2A_MYCTU Transcriptional regulator WhiB2 OS=Mycobacterium tuberculosis (strain ATCC 25618 / H37Rv) OX=83332 GN=whiB2 PE=1 SV=3
O53356	PKS13Rv3800c_IN_ALFA_1355-No_ALFAtag	Inf	NA	NA	NA	NA	0	oneConditionMissing	0.75	0.0833333	O53356	O53356	O53356_MYCTU Conserved protein OS=Mycobacterium tuberculosis (strain ATCC 25618 / H37Rv) OX=83332 GN=Rv3304 PE=1 SV=3
O53360	PKS13Rv3800c_IN_ALFA_1355-No_ALFAtag	0.229858	0.142061	1.61802	10	0.136728	0.168623	NA	0.233333	0.233333	O53360	O53360	O53360_MYCTU Probable phosphomannomutase PmmB (Phosphomannose mutase) OS=Mycobacterium tuberculosis (strain ATCC 25618 / H37Rv) OX=83332 GN=pmmB PE=1 SV=1
O53361	PKS13Rv3800c_IN_ALFA_1355-No_ALFAtag	1.14658	0.346517	3.30887	10	0.00789434	0.0123231	NA	0.407407	0.407407	O53361	SAPM	SAPM_MYCTU Phosphatidylinositol-3-phosphatase OS=Mycobacterium tuberculosis (strain ATCC 25618 / H37Rv) OX=83332 GN=sapM PE=1 SV=1
O53362	PKS13Rv3800c_IN_ALFA_1355-No_ALFAtag	1.28927	0.0882175	14.6146	10	4.48868e-08	5.46838e-07	NA	0.0233333	0.0233333	O53362	O53362	O53362_MYCTU Conserved protein OS=Mycobacterium tuberculosis (strain ATCC 25618 / H37Rv) OX=83332 GN=Rv3311 PE=1 SV=1
O53363	PKS13Rv3800c_IN_ALFA_1355-No_ALFAtag	0.551025	0.219828	2.50662	10	0.0310921	0.0433433	NA	0.363636	0.363636	O53363	O53363	O53363_MYCTU AB hydrolase-1 domain-containing protein OS=Mycobacterium tuberculosis (strain ATCC 25618 / H37Rv) OX=83332 GN=Rv3312c PE=4 SV=3
O53368	PKS13Rv3800c_IN_ALFA_1355-No_ALFAtag	-0.313037	0.158592	-1.97385	10	0.0766527	0.0997589	NA	0.1	0.1	O53368	SDHC	SDHC_MYCTU Succinate dehydrogenase 2 membrane subunit SdhC OS=Mycobacterium tuberculosis (strain ATCC 25618 / H37Rv) OX=83332 GN=sdhC PE=1 SV=3
O53369	PKS13Rv3800c_IN_ALFA_1355-No_ALFAtag	0.0985949	0.0710418	1.38784	10	0.195328	0.232108	NA	0	0	O53369	O53369	O53369_MYCTU Probable succinate dehydrogenase (Hydrophobic membrane anchor subunit) SdhD (Succinic dehydrogenase) (Fumarate reductase) (Fumarate dehydrogenase) (Fumaric hydrogenase) OS=Mycobacterium tuberculosis (strain ATCC 25618 / H37Rv) OX=83332 GN=sdhD PE=1 SV=1
O53370	PKS13Rv3800c_IN_ALFA_1355-No_ALFAtag	0.273362	0.131949	2.07173	10	0.0650952	0.085955	NA	0.301075	0.301075	O53370	O53370	O53370_MYCTU Succinate dehydrogenase flavoprotein subunit OS=Mycobacterium tuberculosis (strain ATCC 25618 / H37Rv) OX=83332 GN=sdhA PE=1 SV=1
O53371	PKS13Rv3800c_IN_ALFA_1355-No_ALFAtag	0.0215137	0.0969016	0.222016	10	0.82877	0.850005	NA	0.188889	0.188889	O53371	O53371	O53371_MYCTU Probable succinate dehydrogenase (Iron-sulphur protein subunit) SdhB (Succinic dehydrogenase) (Fumarate reductase) (Fumarate dehydrogenase) (Fumaric hydrogenase) OS=Mycobacterium tuberculosis (strain ATCC 25618 / H37Rv) OX=83332 GN=sdhB PE=1 SV=1
O53377	PKS13Rv3800c_IN_ALFA_1355-No_ALFAtag	1.05279	0.0779846	13.5	10	9.58085e-08	8.65985e-07	NA	0.273333	0.273333	O53377	O53377	O53377_MYCTU Probable transposase fusion protein OS=Mycobacterium tuberculosis (strain ATCC 25618 / H37Rv) OX=83332 GN=Rv3327 PE=1 SV=1
O53379	PKS13Rv3800c_IN_ALFA_1355-No_ALFAtag	-0.250446	0.0597204	-4.19364	10	0.00184724	0.00324105	NA	0.05	0.05	O53379	Y3329	Y3329_MYCTU Probable aminotransferase Rv3329 OS=Mycobacterium tuberculosis (strain ATCC 25618 / H37Rv) OX=83332 GN=Rv3329 PE=1 SV=2
O53380	PKS13Rv3800c_IN_ALFA_1355-No_ALFAtag	-0.838592	0.273129	-3.07032	10	0.0118344	0.0177421	NA	0.24359	0.24359	O53380	DACB1	DACB1_MYCTU D-alanyl-D-alanine carboxypeptidase DacB1 OS=Mycobacterium tuberculosis (strain ATCC 25618 / H37Rv) OX=83332 GN=dacB1 PE=1 SV=1
O53384	PKS13Rv3800c_IN_ALFA_1355-No_ALFAtag	-1.29041	0.460393	-2.80285	9	0.0206164	0.0295101	NA	0.277778	0.111111	O53384	O53384	O53384_MYCTU Probable transcriptional regulatory protein (Probably MerR-family) OS=Mycobacterium tuberculosis (strain ATCC 25618 / H37Rv) OX=83332 GN=Rv3334 PE=4 SV=1
O53388	PKS13Rv3800c_IN_ALFA_1355-No_ALFAtag	0.876337	0.268884	3.25916	8	0.0115417	0.0173497	NA	0.541667	0.208333	O53388	O53388	O53388_MYCTU AB hydrolase-1 domain-containing protein OS=Mycobacterium tuberculosis (strain ATCC 25618 / H37Rv) OX=83332 GN=Rv3338 PE=1 SV=3
O53390	PKS13Rv3800c_IN_ALFA_1355-No_ALFAtag	0.464165	0.222778	2.08353	10	0.0638182	0.084428	NA	0.444444	0.444444	O53390	O53390	O53390_MYCTU Probable O-acetylhomoserine sulfhydrylase MetC (Homocysteine synthase) (O-acetylhomoserine (Thiol)-lyase) (OAH sulfhydrylase) (O-acetyl-L-homoserine sulfhydrylase) OS=Mycobacterium tuberculosis (strain ATCC 25618 / H37Rv) OX=83332 GN=metC PE=1 SV=1
O53398	PKS13Rv3800c_IN_ALFA_1355-No_ALFAtag	0.0723595	0.0909137	0.795914	10	0.444565	0.492555	NA	0.136667	0.136667	O53398	O53398	O53398_MYCTU Probable oxidoreductase OS=Mycobacterium tuberculosis (strain ATCC 25618 / H37Rv) OX=83332 GN=Rv1050 PE=1 SV=3
O53404	PKS13Rv3800c_IN_ALFA_1355-No_ALFAtag	-0.389673	0.101639	-3.83388	10	0.00329787	0.00549058	NA	0.196078	0.196078	O53404	O53404	O53404_MYCTU Conserved protein OS=Mycobacterium tuberculosis (strain ATCC 25618 / H37Rv) OX=83332 GN=Rv1056 PE=1 SV=1
O53405	PKS13Rv3800c_IN_ALFA_1355-No_ALFAtag	0.391905	0.233509	1.67833	10	0.12421	0.154576	NA	0.352564	0.352564	O53405	Y1057	Y1057_MYCTU Seven-bladed beta-propeller protein Rv1057 OS=Mycobacterium tuberculosis (strain ATCC 25618 / H37Rv) OX=83332 GN=Rv1057 PE=1 SV=3
O53406	PKS13Rv3800c_IN_ALFA_1355-No_ALFAtag	0.257651	0.121293	2.1242	10	0.0596008	0.0792603	NA	0.16	0.16	O53406	O53406	O53406_MYCTU Probable medium chain fatty-acid-CoA ligase FadD14 (Fatty-acid-CoA synthetase) (Fatty-acid-CoA synthase) OS=Mycobacterium tuberculosis (strain ATCC 25618 / H37Rv) OX=83332 GN=fadD14 PE=1 SV=1
O53407	PKS13Rv3800c_IN_ALFA_1355-No_ALFAtag	0.929124	0.17281	5.37656	10	0.00031161	0.000640126	NA	0.398148	0.398148	O53407	O53407	O53407_MYCTU Conserved protein OS=Mycobacterium tuberculosis (strain ATCC 25618 / H37Rv) OX=83332 GN=Rv1059 PE=1 SV=3
O53408	PKS13Rv3800c_IN_ALFA_1355-No_ALFAtag	1.10839	0.128219	8.64451	10	5.93624e-06	1.99981e-05	NA	0.0902778	0.0902778	O53408	O53408	O53408_MYCTU Uncharacterized protein OS=Mycobacterium tuberculosis (strain ATCC 25618 / H37Rv) OX=83332 GN=Rv1060 PE=1 SV=1
O53409	PKS13Rv3800c_IN_ALFA_1355-No_ALFAtag	0.402034	0.235655	1.70602	9	0.122191	0.152439	NA	0.455556	0.288889	O53409	O53409	O53409_MYCTU Conserved protein OS=Mycobacterium tuberculosis (strain ATCC 25618 / H37Rv) OX=83332 GN=Rv1061 PE=1 SV=1
O53410	PKS13Rv3800c_IN_ALFA_1355-No_ALFAtag	0.219306	0.0580952	3.77494	10	0.00363198	0.00601111	NA	0.115741	0.115741	O53410	O53410	O53410_MYCTU PNPLA domain-containing protein OS=Mycobacterium tuberculosis (strain ATCC 25618 / H37Rv) OX=83332 GN=Rv1062 PE=1 SV=3
O53413	PKS13Rv3800c_IN_ALFA_1355-No_ALFAtag	Inf	NA	NA	NA	NA	0	oneConditionMissing	0.527778	0.0277778	O53413	O53413	O53413_MYCTU Uncharacterized protein OS=Mycobacterium tuberculosis (strain ATCC 25618 / H37Rv) OX=83332 GN=Rv1065 PE=1 SV=1
O53414	PKS13Rv3800c_IN_ALFA_1355-No_ALFAtag	Inf	NA	NA	NA	NA	0	oneConditionMissing	0.527778	0.0277778	O53414	O53414	O53414_MYCTU Rhodanese domain-containing protein OS=Mycobacterium tuberculosis (strain ATCC 25618 / H37Rv) OX=83332 GN=Rv1066 PE=1 SV=1
O53417	PKS13Rv3800c_IN_ALFA_1355-No_ALFAtag	0.841895	0.21705	3.8788	10	0.0030649	0.00512707	NA	0.346847	0.346847	O53417	O53417	O53417_MYCTU Conserved protein OS=Mycobacterium tuberculosis (strain ATCC 25618 / H37Rv) OX=83332 GN=Rv1069c PE=1 SV=1
O53419	PKS13Rv3800c_IN_ALFA_1355-No_ALFAtag	0.0419836	0.269084	0.156024	10	0.879119	0.895742	NA	0.333333	0.333333	O53419	O53419	O53419_MYCTU Possible enoyl-CoA hydratase EchA9 (Enoyl hydrase) (Unsaturated acyl-CoA hydratase) (Crotonase) OS=Mycobacterium tuberculosis (strain ATCC 25618 / H37Rv) OX=83332 GN=echA9 PE=1 SV=1
O53420	PKS13Rv3800c_IN_ALFA_1355-No_ALFAtag	0.417434	0.240206	1.73782	10	0.112881	0.142796	NA	0.236111	0.236111	O53420	O53420	O53420_MYCTU Probable conserved transmembrane protein OS=Mycobacterium tuberculosis (strain ATCC 25618 / H37Rv) OX=83332 GN=Rv1072 PE=1 SV=1
O53421	PKS13Rv3800c_IN_ALFA_1355-No_ALFAtag	Inf	NA	NA	NA	NA	0	oneConditionMissing	0.625	0.125	O53421	O53421	O53421_MYCTU Uncharacterized protein OS=Mycobacterium tuberculosis (strain ATCC 25618 / H37Rv) OX=83332 GN=Rv1073 PE=4 SV=3
O53422	PKS13Rv3800c_IN_ALFA_1355-No_ALFAtag	0.710093	0.0591825	11.9984	10	2.92518e-07	1.87131e-06	NA	0.0266667	0.0266667	O53422	O53422	O53422_MYCTU Probable beta-ketoacyl CoA thiolase FadA3 OS=Mycobacterium tuberculosis (strain ATCC 25618 / H37Rv) OX=83332 GN=fadA3 PE=1 SV=1
O53424	PKS13Rv3800c_IN_ALFA_1355-No_ALFAtag	1.04236	0.169956	6.13314	10	0.00011075	0.000250866	NA	0.530303	0.530303	O53424	LIPU	LIPU_MYCTU Esterase LipU OS=Mycobacterium tuberculosis (strain ATCC 25618 / H37Rv) OX=83332 GN=lipU PE=1 SV=3
O53432	PKS13Rv3800c_IN_ALFA_1355-No_ALFAtag	0.679189	0.0821293	8.26975	10	8.79631e-06	2.82977e-05	NA	0.0166667	0.0166667	O53432	O53432	O53432_MYCTU Conserved protein OS=Mycobacterium tuberculosis (strain ATCC 25618 / H37Rv) OX=83332 GN=Rv1084 PE=1 SV=1
O53443	PKS13Rv3800c_IN_ALFA_1355-No_ALFAtag	0.485792	0.0563504	8.62092	10	6.08265e-06	2.03871e-05	NA	0.04	0.04	O53443	O53443	O53443_MYCTU Probable PHOH-like protein PhoH2 (Phosphate starvation-inducible protein PSIH) OS=Mycobacterium tuberculosis (strain ATCC 25618 / H37Rv) OX=83332 GN=phoH2 PE=1 SV=1
O53444	PKS13Rv3800c_IN_ALFA_1355-No_ALFAtag	1.00623	0.269538	3.73316	10	0.00389006	0.00640796	NA	0.428571	0.428571	O53444	O53444	O53444_MYCTU Possible glycosyl hydrolase OS=Mycobacterium tuberculosis (strain ATCC 25618 / H37Rv) OX=83332 GN=Rv1096 PE=1 SV=1
O53445	PKS13Rv3800c_IN_ALFA_1355-No_ALFAtag	-0.131906	0.139366	-0.946474	10	0.366216	0.414768	NA	0.185185	0.185185	O53445	O53445	O53445_MYCTU Probable membrane glycine and proline rich protein OS=Mycobacterium tuberculosis (strain ATCC 25618 / H37Rv) OX=83332 GN=Rv1097c PE=1 SV=1
O53451	PKS13Rv3800c_IN_ALFA_1355-No_ALFAtag	-1.87873	0.810761	-2.31724	6	0.0596743	0.0793204	NA	0.333333	0	O53451	MAZE3	MAZE3_MYCTU Antitoxin MazE3 OS=Mycobacterium tuberculosis (strain ATCC 25618 / H37Rv) OX=83332 GN=mazE3 PE=1 SV=1
O53453	PKS13Rv3800c_IN_ALFA_1355-No_ALFAtag	-0.121887	0.11953	-1.01971	10	0.3319	0.378812	NA	0	0	O53453	O53453	O53453_MYCTU Possible para-nitrobenzyl esterase OS=Mycobacterium tuberculosis (strain ATCC 25618 / H37Rv) OX=83332 GN=Rv1105 PE=4 SV=2
O53459	PKS13Rv3800c_IN_ALFA_1355-No_ALFAtag	1.00786	0.0977226	10.3135	10	1.19702e-06	5.30706e-06	NA	0.00333333	0.00333333	O53459	O53459	O53459_MYCTU Ribosome-binding ATPase YchF OS=Mycobacterium tuberculosis (strain ATCC 25618 / H37Rv) OX=83332 GN=ychF PE=1 SV=2
O53461	PKS13Rv3800c_IN_ALFA_1355-No_ALFAtag	0.591067	0.447815	1.31989	8	0.223388	0.26344	NA	0.685185	0.351852	O53461	O53461	O53461_MYCTU HNHc domain-containing protein OS=Mycobacterium tuberculosis (strain ATCC 25618 / H37Rv) OX=83332 GN=Rv2015c PE=3 SV=3
O53462	PKS13Rv3800c_IN_ALFA_1355-No_ALFAtag	0.915894	0.148163	6.18166	10	0.000103917	0.000237693	NA	0.385417	0.385417	O53462	O53462	O53462_MYCTU Uncharacterized protein OS=Mycobacterium tuberculosis (strain ATCC 25618 / H37Rv) OX=83332 GN=Rv2016 PE=1 SV=1
O53463	PKS13Rv3800c_IN_ALFA_1355-No_ALFAtag	-0.92485	0.140728	-6.57192	10	6.29659e-05	0.000151964	NA	0.145833	0.145833	O53463	O53463	O53463_MYCTU Transcriptional regulatory protein OS=Mycobacterium tuberculosis (strain ATCC 25618 / H37Rv) OX=83332 GN=Rv2017 PE=1 SV=1
O53464	PKS13Rv3800c_IN_ALFA_1355-No_ALFAtag	0.0364812	0.0210539	1.73275	10	0.113809	0.14384	NA	0.0601852	0.0601852	O53464	VPB45	VPB45_MYCTU Putative antitoxin VapB45 OS=Mycobacterium tuberculosis (strain ATCC 25618 / H37Rv) OX=83332 GN=vapB45 PE=1 SV=3
O53465	PKS13Rv3800c_IN_ALFA_1355-No_ALFAtag	1.64441	0.334225	4.92009	10	0.00060478	0.00116068	NA	0.361111	0.361111	O53465	VPC45	VPC45_MYCTU Putative ribonuclease VapC45 OS=Mycobacterium tuberculosis (strain ATCC 25618 / H37Rv) OX=83332 GN=vapC45 PE=1 SV=1
O53466	PKS13Rv3800c_IN_ALFA_1355-No_ALFAtag	-0.197159	0.345782	-0.570183	10	0.581138	0.622933	NA	0.25	0.25	O53466	O53466	O53466_MYCTU Type_ISP_C domain-containing protein OS=Mycobacterium tuberculosis (strain ATCC 25618 / H37Rv) OX=83332 GN=Rv2020c PE=4 SV=1
O53467	PKS13Rv3800c_IN_ALFA_1355-No_ALFAtag	0.000401258	0.066057	0.00607443	10	0.995273	0.995984	NA	0	0	O53467	HIGA2	HIGA2_MYCTU Putative antitoxin HigA2 OS=Mycobacterium tuberculosis (strain ATCC 25618 / H37Rv) OX=83332 GN=higA2 PE=1 SV=1
O53468	PKS13Rv3800c_IN_ALFA_1355-No_ALFAtag	0.0421956	0.137346	0.307222	10	0.764977	0.79417	NA	0.233333	0.233333	O53468	HIGB2	HIGB2_MYCTU Putative toxin HigB2 OS=Mycobacterium tuberculosis (strain ATCC 25618 / H37Rv) OX=83332 GN=higB2 PE=1 SV=1
O53470	PKS13Rv3800c_IN_ALFA_1355-No_ALFAtag	0.9774	0.071366	13.6956	10	8.35352e-08	8.09916e-07	NA	0.00666667	0.00666667	O53470	O53470	O53470_MYCTU Helicase ATP-binding domain-containing protein OS=Mycobacterium tuberculosis (strain ATCC 25618 / H37Rv) OX=83332 GN=Rv2024c PE=4 SV=1
O53477	PKS13Rv3800c_IN_ALFA_1355-No_ALFAtag	0.895653	0.420472	2.13012	8	0.065781	0.0866566	NA	0.555556	0.222222	O53477	O53477	O53477_MYCTU Uncharacterized protein OS=Mycobacterium tuberculosis (strain ATCC 25618 / H37Rv) OX=83332 GN=Rv2033c PE=1 SV=1
O53479	PKS13Rv3800c_IN_ALFA_1355-No_ALFAtag	0.704745	0.127744	5.51686	10	0.000255674	0.000534228	NA	0.0325203	0.0325203	O53479	O53479	O53479_MYCTU Uncharacterized protein OS=Mycobacterium tuberculosis (strain ATCC 25618 / H37Rv) OX=83332 GN=Rv2035 PE=1 SV=1
O53480	PKS13Rv3800c_IN_ALFA_1355-No_ALFAtag	-0.502714	0.071022	-7.07828	10	3.38206e-05	9.01669e-05	NA	0.12963	0.12963	O53480	O53480	O53480_MYCTU MDMPI_N domain-containing protein OS=Mycobacterium tuberculosis (strain ATCC 25618 / H37Rv) OX=83332 GN=Rv2036 PE=1 SV=3
O53482	PKS13Rv3800c_IN_ALFA_1355-No_ALFAtag	-0.352178	0.0485499	-7.25394	10	2.74578e-05	7.47685e-05	NA	0.0740741	0.0740741	O53482	O53482	O53482_MYCTU Probable sugar-transport ATP-binding protein ABC transporter OS=Mycobacterium tuberculosis (strain ATCC 25618 / H37Rv) OX=83332 GN=Rv2038c PE=4 SV=1
O53485	PKS13Rv3800c_IN_ALFA_1355-No_ALFAtag	0.629591	0.0987326	6.37673	10	8.06976e-05	0.000189534	NA	0.362319	0.362319	O53485	O53485	O53485_MYCTU Probable sugar-binding lipoprotein OS=Mycobacterium tuberculosis (strain ATCC 25618 / H37Rv) OX=83332 GN=Rv2041c PE=1 SV=1
O53486	PKS13Rv3800c_IN_ALFA_1355-No_ALFAtag	0.476333	0.0674993	7.05686	10	3.46998e-05	9.21599e-05	NA	0.0166667	0.0166667	O53486	O53486	O53486_MYCTU Conserved protein OS=Mycobacterium tuberculosis (strain ATCC 25618 / H37Rv) OX=83332 GN=Rv2042c PE=1 SV=1
O53488	PKS13Rv3800c_IN_ALFA_1355-No_ALFAtag	0.166071	0.0894569	1.85643	10	0.0930581	0.1195	NA	0.170139	0.170139	O53488	O53488	O53488_MYCTU Carboxylic ester hydrolase OS=Mycobacterium tuberculosis (strain ATCC 25618 / H37Rv) OX=83332 GN=lipT PE=1 SV=1
O53489	PKS13Rv3800c_IN_ALFA_1355-No_ALFAtag	Inf	NA	NA	NA	NA	0	oneConditionMissing	0.5	0	O53489	O53489	O53489_MYCTU Probable lipoprotein LppI OS=Mycobacterium tuberculosis (strain ATCC 25618 / H37Rv) OX=83332 GN=lppI PE=1 SV=1
O53491	PKS13Rv3800c_IN_ALFA_1355-No_ALFAtag	NA	NA	NA	NA	NA	NA	completeMissing	1	0	O53491	O53491	O53491_MYCTU Uncharacterized protein OS=Mycobacterium tuberculosis (strain ATCC 25618 / H37Rv) OX=83332 GN=Rv2049c PE=4 SV=1
O53493	PKS13Rv3800c_IN_ALFA_1355-No_ALFAtag	1.42024	0.131678	10.7857	10	7.91349e-07	3.8765e-06	NA	0	0	O53493	PPMNT	PPMNT_MYCTU Bifunctional apolipoprotein N-acyltransferase/polyprenol monophosphomannose synthase OS=Mycobacterium tuberculosis (strain ATCC 25618 / H37Rv) OX=83332 GN=ppm1 PE=1 SV=1
O53494	PKS13Rv3800c_IN_ALFA_1355-No_ALFAtag	Inf	NA	NA	NA	NA	0	oneConditionMissing	0.683333	0.183333	O53494	O53494	O53494_MYCTU Conserved protein OS=Mycobacterium tuberculosis (strain ATCC 25618 / H37Rv) OX=83332 GN=Rv2052c PE=1 SV=1
O53495	PKS13Rv3800c_IN_ALFA_1355-No_ALFAtag	0.172264	0.100233	1.71864	8	0.124001	0.154423	NA	0.466667	0.133333	O53495	O53495	O53495_MYCTU Probable transmembrane protein FxsA OS=Mycobacterium tuberculosis (strain ATCC 25618 / H37Rv) OX=83332 GN=fxsA PE=4 SV=2
O53498	PKS13Rv3800c_IN_ALFA_1355-No_ALFAtag	0.493059	0.0628796	7.84131	10	1.40277e-05	4.2083e-05	NA	0.01	0.01	O53498	O53498	O53498_MYCTU Cobalamin biosynthesis protein CobN OS=Mycobacterium tuberculosis (strain ATCC 25618 / H37Rv) OX=83332 GN=cobN PE=1 SV=4
O53501	PKS13Rv3800c_IN_ALFA_1355-No_ALFAtag	Inf	NA	NA	NA	NA	0	oneConditionMissing	0.541667	0.0416667	O53501	VPC37	VPC37_MYCTU Ribonuclease VapC37 OS=Mycobacterium tuberculosis (strain ATCC 25618 / H37Rv) OX=83332 GN=vapC37 PE=1 SV=3
O53503	PKS13Rv3800c_IN_ALFA_1355-No_ALFAtag	-0.301935	0.290732	-1.03853	10	0.323482	0.370411	NA	0.25	0.25	O53503	O53503	O53503_MYCTU Probable conserved transmembrane protein OS=Mycobacterium tuberculosis (strain ATCC 25618 / H37Rv) OX=83332 GN=Rv2169c PE=1 SV=1
O53504	PKS13Rv3800c_IN_ALFA_1355-No_ALFAtag	-0.0622736	0.30051	-0.207227	10	0.839992	0.861199	NA	0.265152	0.265152	O53504	O53504	O53504_MYCTU GCN5-related N-acetyltransferase OS=Mycobacterium tuberculosis (strain ATCC 25618 / H37Rv) OX=83332 GN=Rv2170 PE=1 SV=1
O53505	PKS13Rv3800c_IN_ALFA_1355-No_ALFAtag	1.03103	0.550949	1.87138	8	0.0981987	0.125641	NA	0.633333	0.466667	O53505	LPPM	LPPM_MYCTU Protein LppM OS=Mycobacterium tuberculosis (strain ATCC 25618 / H37Rv) OX=83332 GN=lppM PE=1 SV=3
O53506	PKS13Rv3800c_IN_ALFA_1355-No_ALFAtag	0.478079	0.0832284	5.74419	10	0.000186646	0.000401491	NA	0.0433333	0.0433333	O53506	O53506	O53506_MYCTU Conserved protein OS=Mycobacterium tuberculosis (strain ATCC 25618 / H37Rv) OX=83332 GN=Rv2172c PE=1 SV=3
O53507	PKS13Rv3800c_IN_ALFA_1355-No_ALFAtag	0.276984	0.050993	5.43181	10	0.000288158	0.000596761	NA	0.03	0.03	O53507	GFPPS	GFPPS_MYCTU (2E,6E)-farnesyl diphosphate synthase OS=Mycobacterium tuberculosis (strain ATCC 25618 / H37Rv) OX=83332 GN=idsA2 PE=1 SV=1
O53508	PKS13Rv3800c_IN_ALFA_1355-No_ALFAtag	0.0915399	0.104074	0.879563	10	0.399739	0.448926	NA	0.166667	0.166667	O53508	MPTA	MPTA_MYCTU Alpha-(1->6)-mannopyranosyltransferase A OS=Mycobacterium tuberculosis (strain ATCC 25618 / H37Rv) OX=83332 GN=mptA PE=1 SV=1
O53509	PKS13Rv3800c_IN_ALFA_1355-No_ALFAtag	Inf	NA	NA	NA	NA	0	oneConditionMissing	0.666667	0	O53509	Y2175	Y2175_MYCTU DNA-binding protein Rv2175c OS=Mycobacterium tuberculosis (strain ATCC 25618 / H37Rv) OX=83332 GN=Rv2175c PE=1 SV=3
O53512	PKS13Rv3800c_IN_ALFA_1355-No_ALFAtag	1.87145	0.112844	16.5844	10	1.32741e-08	2.61929e-07	NA	0.0133333	0.0133333	O53512	AROG	AROG_MYCTU Phospho-2-dehydro-3-deoxyheptonate aldolase AroG OS=Mycobacterium tuberculosis (strain ATCC 25618 / H37Rv) OX=83332 GN=aroG PE=1 SV=1
O53514	PKS13Rv3800c_IN_ALFA_1355-No_ALFAtag	0.0630077	0.0673423	0.935633	10	0.371506	0.419742	NA	0.111111	0.111111	O53514	O53514	O53514_MYCTU Probable conserved integral membrane protein OS=Mycobacterium tuberculosis (strain ATCC 25618 / H37Rv) OX=83332 GN=Rv2180c PE=4 SV=3
O53516	PKS13Rv3800c_IN_ALFA_1355-No_ALFAtag	0.779829	0.0546533	14.2687	10	5.64674e-08	6.46424e-07	NA	0.0866667	0.0866667	O53516	O53516	O53516_MYCTU 1-acylglycerol-3-phosphate O-acyltransferase OS=Mycobacterium tuberculosis (strain ATCC 25618 / H37Rv) OX=83332 GN=Rv2182c PE=1 SV=1
O53517	PKS13Rv3800c_IN_ALFA_1355-No_ALFAtag	1.68781	0.167696	10.0647	10	1.49828e-06	6.40943e-06	NA	0.541667	0.541667	O53517	O53517	O53517_MYCTU Conserved protein OS=Mycobacterium tuberculosis (strain ATCC 25618 / H37Rv) OX=83332 GN=Rv2183c PE=1 SV=3
O53518	PKS13Rv3800c_IN_ALFA_1355-No_ALFAtag	0.551508	0.0989033	5.57623	10	0.000235338	0.000496923	NA	0.186667	0.186667	O53518	O53518	O53518_MYCTU Uncharacterized protein OS=Mycobacterium tuberculosis (strain ATCC 25618 / H37Rv) OX=83332 GN=Rv2184c PE=1 SV=3
O53519	PKS13Rv3800c_IN_ALFA_1355-No_ALFAtag	0.888352	0.0998442	8.89738	10	4.58693e-06	1.61668e-05	NA	0.0866667	0.0866667	O53519	O53519	O53519_MYCTU Conserved protein TB16.3 OS=Mycobacterium tuberculosis (strain ATCC 25618 / H37Rv) OX=83332 GN=TB16.3 PE=1 SV=1
O53520	PKS13Rv3800c_IN_ALFA_1355-No_ALFAtag	0.454766	0.0873375	5.20699	10	0.000397263	0.000795662	NA	0.0694444	0.0694444	O53520	O53520	O53520_MYCTU Uncharacterized protein OS=Mycobacterium tuberculosis (strain ATCC 25618 / H37Rv) OX=83332 GN=Rv2186c PE=4 SV=1
O53521	PKS13Rv3800c_IN_ALFA_1355-No_ALFAtag	1.52884	0.129451	11.8103	10	3.39332e-07	2.09383e-06	NA	0	0	O53521	FAC15	FAC15_MYCTU Long-chain-fatty-acid--CoA ligase FadD15 OS=Mycobacterium tuberculosis (strain ATCC 25618 / H37Rv) OX=83332 GN=fadD15 PE=1 SV=3
O53523	PKS13Rv3800c_IN_ALFA_1355-No_ALFAtag	0.755057	0.324844	2.32437	9	0.0451616	0.061369	NA	0.611111	0.444444	O53523	O53523	O53523_MYCTU Uncharacterized protein OS=Mycobacterium tuberculosis (strain ATCC 25618 / H37Rv) OX=83332 GN=Rv2189c PE=4 SV=1
O53530	PKS13Rv3800c_IN_ALFA_1355-No_ALFAtag	1.20581	0.0885035	13.6245	9	2.59329e-07	1.7301e-06	NA	0.277778	0.111111	O53530	O53530	O53530_MYCTU Uncharacterized protein OS=Mycobacterium tuberculosis (strain ATCC 25618 / H37Rv) OX=83332 GN=Rv2256c PE=1 SV=1
O53531	PKS13Rv3800c_IN_ALFA_1355-No_ALFAtag	Inf	NA	NA	NA	NA	0	oneConditionMissing	0.555556	0.0555556	O53531	O53531	O53531_MYCTU Conserved protein OS=Mycobacterium tuberculosis (strain ATCC 25618 / H37Rv) OX=83332 GN=Rv2257c PE=1 SV=1
O53532	PKS13Rv3800c_IN_ALFA_1355-No_ALFAtag	0.879572	0.0778217	11.3024	10	5.1204e-07	2.83408e-06	NA	0.223333	0.223333	O53532	Y2258	Y2258_MYCTU Uncharacterized S-adenosylmethionine-dependent methyltransferase Rv2258c OS=Mycobacterium tuberculosis (strain ATCC 25618 / H37Rv) OX=83332 GN=Rv2258c PE=1 SV=1
O53533	PKS13Rv3800c_IN_ALFA_1355-No_ALFAtag	1.36453	0.246254	5.54114	10	0.000247138	0.000519275	NA	0.537037	0.537037	O53533	O53533	O53533_MYCTU S-nitrosomycothiol reductase MscR OS=Mycobacterium tuberculosis (strain ATCC 25618 / H37Rv) OX=83332 GN=mscR PE=1 SV=1
O53534	PKS13Rv3800c_IN_ALFA_1355-No_ALFAtag	-0.531664	0.183527	-2.89693	10	0.0159172	0.0233263	NA	0.152778	0.152778	O53534	O53534	O53534_MYCTU Lactamase_B domain-containing protein OS=Mycobacterium tuberculosis (strain ATCC 25618 / H37Rv) OX=83332 GN=Rv2260 PE=1 SV=3
O53537	PKS13Rv3800c_IN_ALFA_1355-No_ALFAtag	0.0996498	0.0658018	1.51439	10	0.160874	0.194885	NA	0.0366667	0.0366667	O53537	O53537	O53537_MYCTU Possible oxidoreductase OS=Mycobacterium tuberculosis (strain ATCC 25618 / H37Rv) OX=83332 GN=Rv2263 PE=1 SV=1
O53538	PKS13Rv3800c_IN_ALFA_1355-No_ALFAtag	0.289055	0.133706	2.16187	10	0.0559327	0.0748798	NA	0.22093	0.22093	O53538	O53538	O53538_MYCTU Conserved hypothetical proline rich protein OS=Mycobacterium tuberculosis (strain ATCC 25618 / H37Rv) OX=83332 GN=Rv2264c PE=1 SV=1
O53546	PKS13Rv3800c_IN_ALFA_1355-No_ALFAtag	-0.534601	0.121582	-4.39705	10	0.00134122	0.00241213	NA	0.204301	0.204301	O53546	O53546	O53546_MYCTU Conserved integral membrane protein YrbE4A. Possible ABC transporter OS=Mycobacterium tuberculosis (strain ATCC 25618 / H37Rv) OX=83332 GN=yrbE4A PE=1 SV=1
O53547	PKS13Rv3800c_IN_ALFA_1355-No_ALFAtag	1.03771	0.0561496	18.4812	10	4.63821e-09	1.49382e-07	NA	0.01	0.01	O53547	O53547	O53547_MYCTU Probable short-chain type dehydrogenase/reductase. Possible 17-beta-hydroxysteroid dehydrogenase OS=Mycobacterium tuberculosis (strain ATCC 25618 / H37Rv) OX=83332 GN=Rv3502c PE=1 SV=1
O53551	PKS13Rv3800c_IN_ALFA_1355-No_ALFAtag	1.5418	0.369304	4.17488	8	0.00310129	0.00518485	NA	0.537037	0.203704	O53551	FAC17	FAC17_MYCTU Medium/long-chain-fatty-acid--CoA ligase FadD17 OS=Mycobacterium tuberculosis (strain ATCC 25618 / H37Rv) OX=83332 GN=fadD17 PE=1 SV=1
O53554	PKS13Rv3800c_IN_ALFA_1355-No_ALFAtag	1.36168	0.097416	13.978	10	6.87506e-08	7.19547e-07	NA	0.113333	0.113333	O53554	ILVX	ILVX_MYCTU Putative acetolactate synthase large subunit IlvX OS=Mycobacterium tuberculosis (strain ATCC 25618 / H37Rv) OX=83332 GN=ilvX PE=1 SV=1
O53561	PKS13Rv3800c_IN_ALFA_1355-No_ALFAtag	1.12933	0.0859761	13.1354	10	1.24307e-07	1.03663e-06	NA	0.388889	0.388889	O53561	O53561	O53561_MYCTU Possible enoyl-CoA hydratase EchA19 (Enoyl hydrase) (Unsaturated acyl-CoA hydratase) (Crotonase) OS=Mycobacterium tuberculosis (strain ATCC 25618 / H37Rv) OX=83332 GN=echA19 PE=1 SV=1
O53562	PKS13Rv3800c_IN_ALFA_1355-No_ALFAtag	1.51784	0.264249	5.74396	10	0.000186703	0.000401491	NA	0.506173	0.506173	O53562	O53562	O53562_MYCTU Uncharacterized protein OS=Mycobacterium tuberculosis (strain ATCC 25618 / H37Rv) OX=83332 GN=Rv3517 PE=4 SV=1
O53564	PKS13Rv3800c_IN_ALFA_1355-No_ALFAtag	0.992059	0.0827758	11.9849	10	2.95623e-07	1.88687e-06	NA	0	0	O53564	O53564	O53564_MYCTU Uncharacterized protein OS=Mycobacterium tuberculosis (strain ATCC 25618 / H37Rv) OX=83332 GN=Rv3519 PE=1 SV=1
O53565	PKS13Rv3800c_IN_ALFA_1355-No_ALFAtag	0.985642	0.117174	8.41175	10	7.56648e-06	2.4739e-05	NA	0.425439	0.425439	O53565	Y3520	Y3520_MYCTU Putative coenzyme F420-dependent oxidoreductase Rv3520c OS=Mycobacterium tuberculosis (strain ATCC 25618 / H37Rv) OX=83332 GN=Rv3520c PE=1 SV=1
O53566	PKS13Rv3800c_IN_ALFA_1355-No_ALFAtag	Inf	NA	NA	NA	NA	0	oneConditionMissing	0.916667	0.0833333	O53566	O53566	O53566_MYCTU Uncharacterized protein OS=Mycobacterium tuberculosis (strain ATCC 25618 / H37Rv) OX=83332 GN=Rv3521 PE=4 SV=1
O53567	PKS13Rv3800c_IN_ALFA_1355-No_ALFAtag	0.710356	0.0876825	8.10146	10	1.05426e-05	3.26051e-05	NA	0.0633333	0.0633333	O53567	O53567	O53567_MYCTU Possible lipid transfer protein or keto acyl-CoA thiolase Ltp4 OS=Mycobacterium tuberculosis (strain ATCC 25618 / H37Rv) OX=83332 GN=ltp4 PE=1 SV=1
O53572	PKS13Rv3800c_IN_ALFA_1355-No_ALFAtag	1.20426	0.411956	2.92328	10	0.0152148	0.0223554	NA	0.444444	0.444444	O53572	O53572	O53572_MYCTU Probable conserved membrane protein OS=Mycobacterium tuberculosis (strain ATCC 25618 / H37Rv) OX=83332 GN=Rv3587c PE=1 SV=3
O53577	PKS13Rv3800c_IN_ALFA_1355-No_ALFAtag	0.233893	0.0509611	4.58963	10	0.00099581	0.00183088	NA	0.156667	0.156667	O53577	O53577	O53577_MYCTU Probable acyl-CoA dehydrogenase FadE35 OS=Mycobacterium tuberculosis (strain ATCC 25618 / H37Rv) OX=83332 GN=fadE35 PE=1 SV=1
O53578	PKS13Rv3800c_IN_ALFA_1355-No_ALFAtag	-0.00477045	0.268776	-0.0177488	10	0.986188	0.988658	NA	0	0	O53578	ACCD4	ACCD4_MYCTU Biotin-dependent long chain acyl-coenzyme A carboxylase beta4 subunit OS=Mycobacterium tuberculosis (strain ATCC 25618 / H37Rv) OX=83332 GN=accD4 PE=1 SV=2
O53580	PKS13Rv3800c_IN_ALFA_1355-No_ALFAtag	1.66579	0.172977	9.63015	10	2.24291e-06	8.81434e-06	NA	0	0	O53580	FAA32	FAA32_MYCTU Long-chain-fatty-acid--AMP ligase FadD32 OS=Mycobacterium tuberculosis (strain ATCC 25618 / H37Rv) OX=83332 GN=fadD32 PE=1 SV=1
O53581	PKS13Rv3800c_IN_ALFA_1355-No_ALFAtag	0.824036	0.208726	3.94794	10	0.00273942	0.00461289	NA	0.351852	0.351852	O53581	CULP6	CULP6_MYCTU Carboxylesterase/lipase Culp6 OS=Mycobacterium tuberculosis (strain ATCC 25618 / H37Rv) OX=83332 GN=cut6 PE=1 SV=1
O53582	PKS13Rv3800c_IN_ALFA_1355-No_ALFAtag	0.660159	0.0701372	9.41239	10	2.76111e-06	1.04328e-05	NA	0	0	O53582	AFTB	AFTB_MYCTU Terminal beta-(1->2)-arabinofuranosyltransferase OS=Mycobacterium tuberculosis (strain ATCC 25618 / H37Rv) OX=83332 GN=aftB PE=1 SV=3
O53585	PKS13Rv3800c_IN_ALFA_1355-No_ALFAtag	1.70276	0.0831227	20.4849	10	1.69778e-09	1.16029e-07	NA	0	0	O53585	GLFT2	GLFT2_MYCTU Galactofuranosyltransferase GlfT2 OS=Mycobacterium tuberculosis (strain ATCC 25618 / H37Rv) OX=83332 GN=glfT2 PE=1 SV=1
O53594	PKS13Rv3800c_IN_ALFA_1355-No_ALFAtag	0.352237	0.0916936	3.84146	10	0.00325731	0.0054295	NA	0.0765766	0.0765766	O53594	O53594	O53594_MYCTU Uncharacterized protein OS=Mycobacterium tuberculosis (strain ATCC 25618 / H37Rv) OX=83332 GN=Rv3916c PE=1 SV=1
O53598	PKS13Rv3800c_IN_ALFA_1355-No_ALFAtag	1.05419	0.322318	3.27065	10	0.00842102	0.0130507	NA	0.462963	0.462963	O53598	O53598	O53598_MYCTU Conserved protein similar to jag protein OS=Mycobacterium tuberculosis (strain ATCC 25618 / H37Rv) OX=83332 GN=Rv3920c PE=1 SV=1
O53604	PKS13Rv3800c_IN_ALFA_1355-No_ALFAtag	-0.25782	0.145025	-1.77776	10	0.105811	0.134582	NA	0.174242	0.174242	O53604	O53604	O53604_MYCTU DarT domain-containing protein OS=Mycobacterium tuberculosis (strain ATCC 25618 / H37Rv) OX=83332 GN=Rv0059 PE=1 SV=1
O53605	PKS13Rv3800c_IN_ALFA_1355-No_ALFAtag	0.0389086	0.0565932	0.687514	10	0.507391	0.552549	NA	0.00333333	0.00333333	O53605	O53605	O53605_MYCTU Macro domain-containing protein OS=Mycobacterium tuberculosis (strain ATCC 25618 / H37Rv) OX=83332 GN=Rv0060 PE=1 SV=1
O53611	PKS13Rv3800c_IN_ALFA_1355-No_ALFAtag	0.587571	0.0569216	10.3225	10	1.18745e-06	5.27295e-06	NA	0.273333	0.273333	O53611	O53611	O53611_MYCTU Isocitrate dehydrogenase [NADP] OS=Mycobacterium tuberculosis (strain ATCC 25618 / H37Rv) OX=83332 GN=icd2 PE=1 SV=1
O53612	PKS13Rv3800c_IN_ALFA_1355-No_ALFAtag	-0.576582	0.180738	-3.19015	10	0.00965174	0.014746	NA	0.133333	0.133333	O53612	O53612	O53612_MYCTU Possible transcriptional regulatory protein (Possibly TetR-family) OS=Mycobacterium tuberculosis (strain ATCC 25618 / H37Rv) OX=83332 GN=Rv0067c PE=1 SV=1
O53613	PKS13Rv3800c_IN_ALFA_1355-No_ALFAtag	1.2498	0.105313	11.8675	10	3.24261e-07	2.03262e-06	NA	0	0	O53613	O53613	O53613_MYCTU Probable oxidoreductase OS=Mycobacterium tuberculosis (strain ATCC 25618 / H37Rv) OX=83332 GN=Rv0068 PE=1 SV=1
O53619	PKS13Rv3800c_IN_ALFA_1355-No_ALFAtag	-0.847671	0.316565	-2.67771	10	0.0231835	0.0329914	NA	0.294118	0.294118	O53619	O53619	O53619_MYCTU Conserved protein OS=Mycobacterium tuberculosis (strain ATCC 25618 / H37Rv) OX=83332 GN=Rv0074 PE=1 SV=1
O53620	PKS13Rv3800c_IN_ALFA_1355-No_ALFAtag	Inf	NA	NA	NA	NA	0	oneConditionMissing	0.619048	0.119048	O53620	O53620	O53620_MYCTU Probable aminotransferase OS=Mycobacterium tuberculosis (strain ATCC 25618 / H37Rv) OX=83332 GN=Rv0075 PE=1 SV=1
O53622	PKS13Rv3800c_IN_ALFA_1355-No_ALFAtag	0.494703	0.0407358	12.1442	10	2.61082e-07	1.73765e-06	NA	0.0666667	0.0666667	O53622	O53622	O53622_MYCTU Probable oxidoreductase OS=Mycobacterium tuberculosis (strain ATCC 25618 / H37Rv) OX=83332 GN=Rv0077c PE=1 SV=3
O53623	PKS13Rv3800c_IN_ALFA_1355-No_ALFAtag	-0.01595	0.298207	-0.0534865	9	0.958513	0.965751	NA	0.462963	0.296296	O53623	O53623	O53623_MYCTU Probable transcriptional regulatory protein OS=Mycobacterium tuberculosis (strain ATCC 25618 / H37Rv) OX=83332 GN=Rv0078 PE=1 SV=1
O53630	PKS13Rv3800c_IN_ALFA_1355-No_ALFAtag	-0.231522	0.0583919	-3.96496	10	0.00266499	0.00450379	NA	0.205128	0.205128	O53630	O53630	O53630_MYCTU Uncharacterized protein OS=Mycobacterium tuberculosis (strain ATCC 25618 / H37Rv) OX=83332 GN=Rv0108c PE=1 SV=1
O53632	PKS13Rv3800c_IN_ALFA_1355-No_ALFAtag	-1.24114	0.261728	-4.74211	9	0.00105581	0.00193484	NA	0.277778	0.111111	O53632	O53632	O53632_MYCTU Probable conserved integral membrane protein OS=Mycobacterium tuberculosis (strain ATCC 25618 / H37Rv) OX=83332 GN=Rv0110 PE=4 SV=3
O53634	PKS13Rv3800c_IN_ALFA_1355-No_ALFAtag	-0.830551	0.0920863	-9.01927	10	4.0592e-06	1.46194e-05	NA	0.0777778	0.0777778	O53634	O53634	O53634_MYCTU Possible GDP-mannose 4,6-dehydratase Gca (GDP-D-mannose dehydratase) OS=Mycobacterium tuberculosis (strain ATCC 25618 / H37Rv) OX=83332 GN=gca PE=1 SV=1
O53638	PKS13Rv3800c_IN_ALFA_1355-No_ALFAtag	-0.77167	0.10695	-7.21528	10	2.87378e-05	7.80265e-05	NA	0.240741	0.240741	O53638	LDT1	LDT1_MYCTU L,D-transpeptidase 1 OS=Mycobacterium tuberculosis (strain ATCC 25618 / H37Rv) OX=83332 GN=ldtA PE=1 SV=1
O53639	PKS13Rv3800c_IN_ALFA_1355-No_ALFAtag	1.03629	0.0880955	11.7632	10	3.52282e-07	2.13195e-06	NA	0	0	O53639	O53639	O53639_MYCTU Probable oxalyl-CoA decarboxylase OxcA OS=Mycobacterium tuberculosis (strain ATCC 25618 / H37Rv) OX=83332 GN=oxcA PE=1 SV=1
O53641	PKS13Rv3800c_IN_ALFA_1355-No_ALFAtag	0.330008	0.0368919	8.94527	10	4.3712e-06	1.55476e-05	NA	0.0447154	0.0447154	O53641	O53641	O53641_MYCTU Probable transcriptional regulatory protein (Possibly TetR-family) OS=Mycobacterium tuberculosis (strain ATCC 25618 / H37Rv) OX=83332 GN=Rv0158 PE=1 SV=1
O53646	PKS13Rv3800c_IN_ALFA_1355-No_ALFAtag	-1.30462	0.309562	-4.2144	6	0.0055958	0.00896992	NA	0.333333	0.166667	O53646	O53646	O53646_MYCTU Possible two component transcriptional regulatory protein (Probably LuxR-family) OS=Mycobacterium tuberculosis (strain ATCC 25618 / H37Rv) OX=83332 GN=Rv0195 PE=4 SV=3
O53650	PKS13Rv3800c_IN_ALFA_1355-No_ALFAtag	0.418804	0.0963578	4.34635	10	0.00145186	0.0026011	NA	0.151042	0.151042	O53650	O53650	O53650_MYCTU Probable conserved membrane protein OS=Mycobacterium tuberculosis (strain ATCC 25618 / H37Rv) OX=83332 GN=Rv0199 PE=1 SV=1
O53651	PKS13Rv3800c_IN_ALFA_1355-No_ALFAtag	0.366993	0.113815	3.22447	10	0.00910587	0.0140113	NA	0.192708	0.192708	O53651	O53651	O53651_MYCTU Possible conserved transmembrane protein OS=Mycobacterium tuberculosis (strain ATCC 25618 / H37Rv) OX=83332 GN=Rv0200 PE=1 SV=1
O53661	PKS13Rv3800c_IN_ALFA_1355-No_ALFAtag	0.999873	0.121467	8.23167	10	9.16199e-06	2.92391e-05	NA	0.215686	0.215686	O53661	O53661	O53661_MYCTU Possible transcriptional regulatory protein (Probably TetR-family) OS=Mycobacterium tuberculosis (strain ATCC 25618 / H37Rv) OX=83332 GN=Rv0238 PE=1 SV=1
O53664	PKS13Rv3800c_IN_ALFA_1355-No_ALFAtag	1.3553	0.11246	12.0513	10	2.80642e-07	1.82551e-06	NA	0.00333333	0.00333333	O53664	HTDX	HTDX_MYCTU 3-hydroxyacyl-thioester dehydratase X OS=Mycobacterium tuberculosis (strain ATCC 25618 / H37Rv) OX=83332 GN=htdX PE=1 SV=1
O53666	PKS13Rv3800c_IN_ALFA_1355-No_ALFAtag	0.508717	0.161512	3.14972	10	0.0103379	0.0157002	NA	0.303333	0.303333	O53666	FADE5	FADE5_MYCTU Broad-specificity linear acyl-CoA dehydrogenase FadE5 OS=Mycobacterium tuberculosis (strain ATCC 25618 / H37Rv) OX=83332 GN=fadE5 PE=1 SV=1
O53667	PKS13Rv3800c_IN_ALFA_1355-No_ALFAtag	0.88087	0.129513	6.80141	10	4.73239e-05	0.000119139	NA	0.216667	0.216667	O53667	O53667	O53667_MYCTU Possible oxidoreductase OS=Mycobacterium tuberculosis (strain ATCC 25618 / H37Rv) OX=83332 GN=Rv0245 PE=1 SV=1
O53669	PKS13Rv3800c_IN_ALFA_1355-No_ALFAtag	1.72817	0.111164	15.5461	10	2.47832e-08	3.65487e-07	NA	0.0133333	0.0133333	O53669	O53669	O53669_MYCTU Probable succinate dehydrogenase [iron-sulfur subunit] (Succinic dehydrogenase) OS=Mycobacterium tuberculosis (strain ATCC 25618 / H37Rv) OX=83332 GN=Rv0247c PE=1 SV=1
O53670	PKS13Rv3800c_IN_ALFA_1355-No_ALFAtag	1.76623	0.100763	17.5286	10	7.76021e-09	1.98789e-07	NA	0.01	0.01	O53670	O53670	O53670_MYCTU Probable succinate dehydrogenase [iron-sulfur subunit] (Succinic dehydrogenase) OS=Mycobacterium tuberculosis (strain ATCC 25618 / H37Rv) OX=83332 GN=Rv0248c PE=1 SV=1
O53671	PKS13Rv3800c_IN_ALFA_1355-No_ALFAtag	0.843967	0.0985289	8.56567	10	6.44105e-06	2.14345e-05	NA	0.117117	0.117117	O53671	O53671	O53671_MYCTU Probable succinate dehydrogenase [membrane anchor subunit] (Succinic dehydrogenase) OS=Mycobacterium tuberculosis (strain ATCC 25618 / H37Rv) OX=83332 GN=Rv0249c PE=1 SV=1
O53672	PKS13Rv3800c_IN_ALFA_1355-No_ALFAtag	1.24355	0.0979391	12.6972	10	1.71476e-07	1.28814e-06	NA	0.189922	0.189922	O53672	Y250	Y250_MYCTU Uncharacterized protein Rv0250c OS=Mycobacterium tuberculosis (strain ATCC 25618 / H37Rv) OX=83332 GN=Rv0250c PE=1 SV=1
O53673	PKS13Rv3800c_IN_ALFA_1355-No_ALFAtag	2.29734	0.176492	13.0167	10	1.35489e-07	1.10682e-06	NA	0.00333333	0.00333333	O53673	O53673	O53673_MYCTU Heat shock protein Hsp (Heat-stress-induced ribosome-binding protein A) OS=Mycobacterium tuberculosis (strain ATCC 25618 / H37Rv) OX=83332 GN=hsp PE=1 SV=1
O53674	PKS13Rv3800c_IN_ALFA_1355-No_ALFAtag	-4.93913	1.14741	-4.30459	9	0.0019773	0.00343701	NA	0.404762	0.404762	O53674	O53674	O53674_MYCTU Assimilatory sulfite reductase (ferredoxin) OS=Mycobacterium tuberculosis (strain ATCC 25618 / H37Rv) OX=83332 GN=nirB PE=1 SV=1
O53676	PKS13Rv3800c_IN_ALFA_1355-No_ALFAtag	-0.00662057	0.158907	-0.0416631	10	0.967587	0.973144	NA	0.0606061	0.0606061	O53676	O53676	O53676_MYCTU Adenosylcobinamide kinase OS=Mycobacterium tuberculosis (strain ATCC 25618 / H37Rv) OX=83332 GN=cobU PE=1 SV=1
O53680	PKS13Rv3800c_IN_ALFA_1355-No_ALFAtag	Inf	NA	NA	NA	NA	0	oneConditionMissing	0.7	0.2	O53680	O53680	O53680_MYCTU Conserved protein OS=Mycobacterium tuberculosis (strain ATCC 25618 / H37Rv) OX=83332 GN=Rv0274 PE=1 SV=3
O53682	PKS13Rv3800c_IN_ALFA_1355-No_ALFAtag	-0.0121279	0.184696	-0.0656642	10	0.948939	0.957482	NA	0.2	0.2	O53682	O53682	O53682_MYCTU MPAB_Lcp_cat domain-containing protein OS=Mycobacterium tuberculosis (strain ATCC 25618 / H37Rv) OX=83332 GN=Rv0276 PE=1 SV=1
O53692	PKS13Rv3800c_IN_ALFA_1355-No_ALFAtag	Inf	NA	NA	NA	NA	0	oneConditionMissing	0.5	0	O53692	ESXG	ESXG_MYCTU ESAT-6-like protein EsxG OS=Mycobacterium tuberculosis (strain ATCC 25618 / H37Rv) OX=83332 GN=esxG PE=1 SV=1
O53695	PKS13Rv3800c_IN_ALFA_1355-No_ALFAtag	-0.0154433	0.0618483	-0.249696	10	0.807877	0.831926	NA	0.0972222	0.0972222	O53695	MYCP3	MYCP3_MYCTU Mycosin-3 OS=Mycobacterium tuberculosis (strain ATCC 25618 / H37Rv) OX=83332 GN=mycP3 PE=1 SV=1
O53697	PKS13Rv3800c_IN_ALFA_1355-No_ALFAtag	0.552838	0.0756071	7.31198	10	2.56505e-05	7.01881e-05	NA	0.04	0.04	O53697	O53697	O53697_MYCTU Conserved protein OS=Mycobacterium tuberculosis (strain ATCC 25618 / H37Rv) OX=83332 GN=Rv0293c PE=1 SV=1
O53699	PKS13Rv3800c_IN_ALFA_1355-No_ALFAtag	0.877374	0.106674	8.22482	10	9.22948e-06	2.93875e-05	NA	0.01	0.01	O53699	STF0	STF0_MYCTU Trehalose 2-sulfotransferase OS=Mycobacterium tuberculosis (strain ATCC 25618 / H37Rv) OX=83332 GN=stf0 PE=1 SV=1
O53701	PKS13Rv3800c_IN_ALFA_1355-No_ALFAtag	0.976186	0.31383	3.11055	10	0.0110503	0.0166826	NA	0.462963	0.462963	O53701	O53701	O53701_MYCTU Zeta_toxin domain-containing protein OS=Mycobacterium tuberculosis (strain ATCC 25618 / H37Rv) OX=83332 GN=Rv0366c PE=4 SV=1
O53711	PKS13Rv3800c_IN_ALFA_1355-No_ALFAtag	0.293003	0.173118	1.6925	10	0.121421	0.151546	NA	0.346847	0.346847	O53711	O53711	O53711_MYCTU Uncharacterized protein OS=Mycobacterium tuberculosis (strain ATCC 25618 / H37Rv) OX=83332 GN=Rv0376c PE=4 SV=1
O53715	PKS13Rv3800c_IN_ALFA_1355-No_ALFAtag	0.301987	0.385887	0.782578	9	0.453973	0.501392	NA	0.466667	0.3	O53715	O53715	O53715_MYCTU Possible RNA methyltransferase (RNA methylase) OS=Mycobacterium tuberculosis (strain ATCC 25618 / H37Rv) OX=83332 GN=Rv0380c PE=1 SV=1
O53716	PKS13Rv3800c_IN_ALFA_1355-No_ALFAtag	Inf	NA	NA	NA	NA	0	oneConditionMissing	0.583333	0.0833333	O53716	O53716	O53716_MYCTU Uncharacterized protein OS=Mycobacterium tuberculosis (strain ATCC 25618 / H37Rv) OX=83332 GN=Rv0381c PE=1 SV=1
O53718	PKS13Rv3800c_IN_ALFA_1355-No_ALFAtag	1.25655	0.11577	10.8539	10	7.46456e-07	3.74833e-06	NA	0.00333333	0.00333333	O53718	O53718	O53718_MYCTU Possible conserved secreted protein OS=Mycobacterium tuberculosis (strain ATCC 25618 / H37Rv) OX=83332 GN=Rv0383c PE=1 SV=1
O53720	PKS13Rv3800c_IN_ALFA_1355-No_ALFAtag	0.836924	0.0826846	10.1219	10	1.42234e-06	6.14081e-06	NA	0.00666667	0.00666667	O53720	O53720	O53720_MYCTU Probable transcriptional regulatory protein (Probably LuxR/UhpA-family) OS=Mycobacterium tuberculosis (strain ATCC 25618 / H37Rv) OX=83332 GN=Rv0386 PE=1 SV=3
O53726	PKS13Rv3800c_IN_ALFA_1355-No_ALFAtag	1.43747	0.0974511	14.7506	10	4.10698e-08	5.11456e-07	NA	0	0	O53726	O53726	O53726_MYCTU Probable dehydrogenase/reductase OS=Mycobacterium tuberculosis (strain ATCC 25618 / H37Rv) OX=83332 GN=Rv0439c PE=1 SV=3
O53728	PKS13Rv3800c_IN_ALFA_1355-No_ALFAtag	1.25825	0.192053	6.55156	10	6.46018e-05	0.000155111	NA	0.136667	0.136667	O53728	O53728	O53728_MYCTU Conserved protein OS=Mycobacterium tuberculosis (strain ATCC 25618 / H37Rv) OX=83332 GN=Rv0443 PE=1 SV=3
O53731	PKS13Rv3800c_IN_ALFA_1355-No_ALFAtag	0.192974	0.112345	1.7177	10	0.116604	0.146579	NA	0.166667	0.166667	O53731	O53731	O53731_MYCTU Possible conserved transmembrane protein OS=Mycobacterium tuberculosis (strain ATCC 25618 / H37Rv) OX=83332 GN=Rv0446c PE=1 SV=3
O53737	PKS13Rv3800c_IN_ALFA_1355-No_ALFAtag	0.676132	0.205363	3.29237	10	0.00811739	0.0126361	NA	0.260417	0.260417	O53737	O53737	O53737_MYCTU Possible transcriptional regulatory protein OS=Mycobacterium tuberculosis (strain ATCC 25618 / H37Rv) OX=83332 GN=Rv0452 PE=1 SV=3
O53740	PKS13Rv3800c_IN_ALFA_1355-No_ALFAtag	Inf	NA	NA	NA	NA	0	oneConditionMissing	0.611111	0.111111	O53740	O53740	O53740_MYCTU Conserved protein OS=Mycobacterium tuberculosis (strain ATCC 25618 / H37Rv) OX=83332 GN=Rv0455c PE=1 SV=3
O53744	PKS13Rv3800c_IN_ALFA_1355-No_ALFAtag	-2.47549	0.805862	-3.07186	9	0.0133139	0.0197791	NA	0.166667	0	O53744	O53744	O53744_MYCTU Uncharacterized protein OS=Mycobacterium tuberculosis (strain ATCC 25618 / H37Rv) OX=83332 GN=Rv0459 PE=1 SV=1
O53749	PKS13Rv3800c_IN_ALFA_1355-No_ALFAtag	0.75792	0.0805837	9.40538	10	2.77983e-06	1.04833e-05	NA	0.0666667	0.0666667	O53749	O53749	O53749_MYCTU Conserved protein OS=Mycobacterium tuberculosis (strain ATCC 25618 / H37Rv) OX=83332 GN=Rv0464c PE=1 SV=1
O53751	PKS13Rv3800c_IN_ALFA_1355-No_ALFAtag	1.55087	0.0878217	17.6593	10	7.21995e-09	1.94522e-07	NA	0.0266667	0.0266667	O53751	O53751	O53751_MYCTU Conserved protein OS=Mycobacterium tuberculosis (strain ATCC 25618 / H37Rv) OX=83332 GN=Rv0466 PE=1 SV=1
O53764	PKS13Rv3800c_IN_ALFA_1355-No_ALFAtag	-0.186543	0.0579325	-3.22	10	0.00917514	0.0141024	NA	0.152778	0.152778	O53764	O53764	O53764_MYCTU Probable methyltransferase/methylase OS=Mycobacterium tuberculosis (strain ATCC 25618 / H37Rv) OX=83332 GN=Rv0567 PE=1 SV=3
O53772	PKS13Rv3800c_IN_ALFA_1355-No_ALFAtag	1.38036	0.309037	4.46666	10	0.00120364	0.00219142	NA	0.555556	0.555556	O53772	O53772	O53772_MYCTU Possible oxidoreductase OS=Mycobacterium tuberculosis (strain ATCC 25618 / H37Rv) OX=83332 GN=Rv0575c PE=1 SV=1
O53773	PKS13Rv3800c_IN_ALFA_1355-No_ALFAtag	1.23141	0.146337	8.41493	10	7.54122e-06	2.47e-05	NA	0.170139	0.170139	O53773	O53773	O53773_MYCTU Probable transcriptional regulatory protein (Possibly ArsR-family) OS=Mycobacterium tuberculosis (strain ATCC 25618 / H37Rv) OX=83332 GN=Rv0576 PE=1 SV=3
O53776	PKS13Rv3800c_IN_ALFA_1355-No_ALFAtag	Inf	NA	NA	NA	NA	0	oneConditionMissing	0.888889	0.0555556	O53776	O53776	O53776_MYCTU Uncharacterized protein OS=Mycobacterium tuberculosis (strain ATCC 25618 / H37Rv) OX=83332 GN=Rv0579 PE=4 SV=1
O53777	PKS13Rv3800c_IN_ALFA_1355-No_ALFAtag	2.42211	0.252277	9.60101	10	2.30565e-06	8.98531e-06	NA	0.02	0.02	O53777	O53777	O53777_MYCTU Conserved protein OS=Mycobacterium tuberculosis (strain ATCC 25618 / H37Rv) OX=83332 GN=Rv0580c PE=1 SV=3
O53779	PKS13Rv3800c_IN_ALFA_1355-No_ALFAtag	0.656094	0.139037	4.71884	10	0.00081788	0.00152576	NA	0	0	O53779	VPC26	VPC26_MYCTU Ribonuclease VapC26 OS=Mycobacterium tuberculosis (strain ATCC 25618 / H37Rv) OX=83332 GN=vapC26 PE=1 SV=1
O53781	PKS13Rv3800c_IN_ALFA_1355-No_ALFAtag	-0.638701	0.243743	-2.62039	10	0.0255807	0.0361823	NA	0.294118	0.294118	O53781	O53781	O53781_MYCTU Probable conserved integral membrane protein OS=Mycobacterium tuberculosis (strain ATCC 25618 / H37Rv) OX=83332 GN=Rv0585c PE=1 SV=2
O53789	PKS13Rv3800c_IN_ALFA_1355-No_ALFAtag	0.350072	0.0627865	5.57559	10	0.000235549	0.000496993	NA	0.09	0.09	O53789	Y681	Y681_MYCTU Uncharacterized HTH-type transcriptional regulator Rv0681 OS=Mycobacterium tuberculosis (strain ATCC 25618 / H37Rv) OX=83332 GN=Rv0681 PE=1 SV=4
O53803	PKS13Rv3800c_IN_ALFA_1355-No_ALFAtag	-0.0569913	0.178714	-0.318897	10	0.756366	0.786104	NA	0.177778	0.177778	O53803	Y0740	Y0740_MYCTU Protein Rv0740 OS=Mycobacterium tuberculosis (strain ATCC 25618 / H37Rv) OX=83332 GN=Rv0740 PE=1 SV=2
O53807	PKS13Rv3800c_IN_ALFA_1355-No_ALFAtag	-0.0615574	0.482773	-0.127508	10	0.901066	0.914446	NA	0.233333	0.233333	O53807	O53807	O53807_MYCTU Possible transcriptional regulatory protein OS=Mycobacterium tuberculosis (strain ATCC 25618 / H37Rv) OX=83332 GN=Rv0744c PE=1 SV=3
O53811	PKS13Rv3800c_IN_ALFA_1355-No_ALFAtag	-1.12083	0.369866	-3.03037	8	0.0163002	0.0238378	NA	0.444444	0.111111	O53811	VPB31	VPB31_MYCTU Antitoxin VapB31 OS=Mycobacterium tuberculosis (strain ATCC 25618 / H37Rv) OX=83332 GN=vapB31 PE=1 SV=3
O53816	PKS13Rv3800c_IN_ALFA_1355-No_ALFAtag	1.09958	0.507327	2.16739	8	0.0620705	0.0823492	NA	0.583333	0.25	O53816	O53816	O53816_MYCTU Probable methylmalonate-semialdehyde dehydrogenase MmsA (Methylmalonic acid semialdehyde dehydrogenase) (MMSDH) OS=Mycobacterium tuberculosis (strain ATCC 25618 / H37Rv) OX=83332 GN=mmsA PE=1 SV=1
O53830	PKS13Rv3800c_IN_ALFA_1355-No_ALFAtag	1.58569	0.119726	13.2443	10	1.14926e-07	9.84775e-07	NA	0.03	0.03	O53830	O53830	O53830_MYCTU Transcriptional regulatory protein OS=Mycobacterium tuberculosis (strain ATCC 25618 / H37Rv) OX=83332 GN=Rv0818 PE=1 SV=3
O53836	PKS13Rv3800c_IN_ALFA_1355-No_ALFAtag	-1.2501	0.173982	-7.18521	10	2.97781e-05	8.03837e-05	NA	0.0811966	0.0811966	O53836	O53836	O53836_MYCTU Conserved protein OS=Mycobacterium tuberculosis (strain ATCC 25618 / H37Rv) OX=83332 GN=Rv0825c PE=1 SV=3
O53837	PKS13Rv3800c_IN_ALFA_1355-No_ALFAtag	1.39643	0.119337	11.7015	10	3.70092e-07	2.2158e-06	NA	0.45679	0.45679	O53837	O53837	O53837_MYCTU MPAB_Lcp_cat domain-containing protein OS=Mycobacterium tuberculosis (strain ATCC 25618 / H37Rv) OX=83332 GN=Rv0826 PE=4 SV=3
O53838	PKS13Rv3800c_IN_ALFA_1355-No_ALFAtag	0.0858067	0.0630199	1.36158	10	0.203216	0.241072	NA	0.12	0.12	O53838	KMTR	KMTR_MYCTU HTH-type transcriptional regulator KmtR OS=Mycobacterium tuberculosis (strain ATCC 25618 / H37Rv) OX=83332 GN=kmtR PE=1 SV=3
O53842	PKS13Rv3800c_IN_ALFA_1355-No_ALFAtag	2.02305	0.145526	13.9016	10	7.2443e-08	7.43536e-07	NA	0	0	O53842	O53842	O53842_MYCTU Conserved protein OS=Mycobacterium tuberculosis (strain ATCC 25618 / H37Rv) OX=83332 GN=Rv0831c PE=1 SV=3
O53846	PKS13Rv3800c_IN_ALFA_1355-No_ALFAtag	1.33698	0.309894	4.31432	10	0.00152668	0.00272816	NA	0.481481	0.481481	O53846	O53846	O53846_MYCTU Possible lipoprotein LpqQ OS=Mycobacterium tuberculosis (strain ATCC 25618 / H37Rv) OX=83332 GN=lpqQ PE=1 SV=3
O53857	PKS13Rv3800c_IN_ALFA_1355-No_ALFAtag	0.5845	0.0865095	6.75649	10	5.00192e-05	0.000124803	NA	0.0266667	0.0266667	O53857	NARS	NARS_MYCTU Sensor histidine kinase NarS OS=Mycobacterium tuberculosis (strain ATCC 25618 / H37Rv) OX=83332 GN=narS PE=1 SV=3
O53871	PKS13Rv3800c_IN_ALFA_1355-No_ALFAtag	1.25773	0.141992	8.85777	10	4.77417e-06	1.67007e-05	NA	0	0	O53871	Y0859	Y0859_MYCTU Putative acyltransferase Rv0859 OS=Mycobacterium tuberculosis (strain ATCC 25618 / H37Rv) OX=83332 GN=fadA PE=1 SV=1
O53872	PKS13Rv3800c_IN_ALFA_1355-No_ALFAtag	1.89442	0.0886712	21.3645	10	1.12467e-09	9.30691e-08	NA	0	0	O53872	O53872	O53872_MYCTU 3-hydroxyacyl-CoA dehydrogenase OS=Mycobacterium tuberculosis (strain ATCC 25618 / H37Rv) OX=83332 GN=fadB PE=1 SV=1
O53873	PKS13Rv3800c_IN_ALFA_1355-No_ALFAtag	0.793052	0.0977575	8.11245	10	1.04177e-05	3.22903e-05	NA	0	0	O53873	O53873	O53873_MYCTU DNA helicase OS=Mycobacterium tuberculosis (strain ATCC 25618 / H37Rv) OX=83332 GN=ercc3 PE=1 SV=1
O53874	PKS13Rv3800c_IN_ALFA_1355-No_ALFAtag	0.795168	0.0679812	11.6969	10	3.71473e-07	2.21933e-06	NA	0.02	0.02	O53874	O53874	O53874_MYCTU Conserved protein OS=Mycobacterium tuberculosis (strain ATCC 25618 / H37Rv) OX=83332 GN=Rv0862c PE=1 SV=1
O53896	PKS13Rv3800c_IN_ALFA_1355-No_ALFAtag	0.929534	0.102362	9.08085	10	3.81807e-06	1.3822e-05	NA	0.0133333	0.0133333	O53896	PEPD	PEPD_MYCTU Serine protease PepD OS=Mycobacterium tuberculosis (strain ATCC 25618 / H37Rv) OX=83332 GN=pepD PE=1 SV=1
O53897	PKS13Rv3800c_IN_ALFA_1355-No_ALFAtag	1.72094	0.0709102	24.2693	10	3.21377e-10	5.62812e-08	NA	0.0350877	0.0350877	O53897	O53897	O53897_MYCTU MoCF_biosynth domain-containing protein OS=Mycobacterium tuberculosis (strain ATCC 25618 / H37Rv) OX=83332 GN=moaB2 PE=1 SV=3
O53900	PKS13Rv3800c_IN_ALFA_1355-No_ALFAtag	-0.795636	0.142031	-5.60183	10	0.000227111	0.000480639	NA	0.204861	0.204861	O53900	Y987	Y987_MYCTU Uncharacterized ABC transporter permease protein Rv0987 OS=Mycobacterium tuberculosis (strain ATCC 25618 / H37Rv) OX=83332 GN=Rv0987 PE=1 SV=2
O53901	PKS13Rv3800c_IN_ALFA_1355-No_ALFAtag	0.871131	0.0383539	22.713	10	6.168e-10	7.20113e-08	NA	0.03	0.03	O53901	PKS5	PKS5_MYCTU Mycocerosic acid synthase-like polyketide synthase OS=Mycobacterium tuberculosis (strain ATCC 25618 / H37Rv) OX=83332 GN=pks5 PE=1 SV=2
O53903	PKS13Rv3800c_IN_ALFA_1355-No_ALFAtag	1.26424	0.298172	4.23996	10	0.00171652	0.00304026	NA	0.544444	0.544444	O53903	O53903	O53903_MYCTU Probable fatty-acid-AMP ligase FadD24 (Fatty-acid-AMP synthetase) (Fatty-acid-AMP synthase) OS=Mycobacterium tuberculosis (strain ATCC 25618 / H37Rv) OX=83332 GN=fadD24 PE=1 SV=1
O53905	PKS13Rv3800c_IN_ALFA_1355-No_ALFAtag	0.146457	0.149889	0.977099	10	0.351565	0.399467	NA	0.166667	0.166667	O53905	O53905	O53905_MYCTU Conserved protein OS=Mycobacterium tuberculosis (strain ATCC 25618 / H37Rv) OX=83332 GN=Rv1531 PE=1 SV=1
O53907	PKS13Rv3800c_IN_ALFA_1355-No_ALFAtag	0.125982	0.160807	0.783437	10	0.451526	0.498887	NA	0.10119	0.10119	O53907	IMPA	IMPA_MYCTU Probable inositol 1-monophosphatase ImpA OS=Mycobacterium tuberculosis (strain ATCC 25618 / H37Rv) OX=83332 GN=impA PE=2 SV=1
O53910	PKS13Rv3800c_IN_ALFA_1355-No_ALFAtag	0.595151	0.147465	4.03588	10	0.0023769	0.00404868	NA	0.407407	0.407407	O53910	O53910	O53910_MYCTU Probable ionic transporter integral membrane protein ChaA OS=Mycobacterium tuberculosis (strain ATCC 25618 / H37Rv) OX=83332 GN=chaA PE=1 SV=1
O53915	PKS13Rv3800c_IN_ALFA_1355-No_ALFAtag	0.683573	0.0881489	7.75475	10	1.54504e-05	4.57631e-05	NA	0.119565	0.119565	O53915	O53915	O53915_MYCTU Probable second part of macrolide-transport ATP-binding protein ABC transporter OS=Mycobacterium tuberculosis (strain ATCC 25618 / H37Rv) OX=83332 GN=Rv1667c PE=1 SV=1
O53916	PKS13Rv3800c_IN_ALFA_1355-No_ALFAtag	0.386473	0.070228	5.50311	10	0.000260648	0.000543404	NA	0.00666667	0.00666667	O53916	O53916	O53916_MYCTU Probable first part of macrolide-transport ATP-binding protein ABC transporter OS=Mycobacterium tuberculosis (strain ATCC 25618 / H37Rv) OX=83332 GN=Rv1668c PE=4 SV=1
O53919	PKS13Rv3800c_IN_ALFA_1355-No_ALFAtag	-0.592874	0.0985407	-6.01654	10	0.00012923	0.000286928	NA	0.142857	0.142857	O53919	O53919	O53919_MYCTU Probable conserved integral membrane transport protein OS=Mycobacterium tuberculosis (strain ATCC 25618 / H37Rv) OX=83332 GN=Rv1672c PE=1 SV=1
O53920	PKS13Rv3800c_IN_ALFA_1355-No_ALFAtag	-0.0309135	0.311138	-0.0993561	10	0.922819	0.934154	NA	0.277778	0.277778	O53920	O53920	O53920_MYCTU TGc domain-containing protein OS=Mycobacterium tuberculosis (strain ATCC 25618 / H37Rv) OX=83332 GN=Rv1673c PE=4 SV=1
O53921	PKS13Rv3800c_IN_ALFA_1355-No_ALFAtag	Inf	NA	NA	NA	NA	0	oneConditionMissing	0.5	0	O53921	O53921	O53921_MYCTU Thiosulfate sulfurtransferase OS=Mycobacterium tuberculosis (strain ATCC 25618 / H37Rv) OX=83332 GN=Rv1674c PE=1 SV=1
O53923	PKS13Rv3800c_IN_ALFA_1355-No_ALFAtag	0.24276	0.0725677	3.34529	10	0.00742403	0.0116473	NA	0.161905	0.161905	O53923	O53923	O53923_MYCTU AhpC-TSA domain-containing protein OS=Mycobacterium tuberculosis (strain ATCC 25618 / H37Rv) OX=83332 GN=Rv1676 PE=1 SV=1
O53925	PKS13Rv3800c_IN_ALFA_1355-No_ALFAtag	0.644532	0.147018	4.38403	10	0.00136877	0.00245851	NA	0.0507246	0.0507246	O53925	O53925	O53925_MYCTU Probable integral membrane protein OS=Mycobacterium tuberculosis (strain ATCC 25618 / H37Rv) OX=83332 GN=Rv1678 PE=4 SV=3
O53926	PKS13Rv3800c_IN_ALFA_1355-No_ALFAtag	0.758487	0.168191	4.50968	10	0.00112614	0.00205834	NA	0	0	O53926	O53926	O53926_MYCTU Possible acyl-CoA dehydrogenase FadE16 OS=Mycobacterium tuberculosis (strain ATCC 25618 / H37Rv) OX=83332 GN=fadE16 PE=1 SV=2
O53930	PKS13Rv3800c_IN_ALFA_1355-No_ALFAtag	-0.00035446	0.0700462	-0.00506038	10	0.996062	0.996418	NA	0.0333333	0.0333333	O53930	O53930	O53930_MYCTU Possible integral membrane protein OS=Mycobacterium tuberculosis (strain ATCC 25618 / H37Rv) OX=83332 GN=Rv1779c PE=1 SV=1
O53931	PKS13Rv3800c_IN_ALFA_1355-No_ALFAtag	1.21021	0.140312	8.62513	10	6.05624e-06	2.03229e-05	NA	0	0	O53931	O53931	O53931_MYCTU Conserved protein OS=Mycobacterium tuberculosis (strain ATCC 25618 / H37Rv) OX=83332 GN=Rv1780 PE=1 SV=1
O53943	PKS13Rv3800c_IN_ALFA_1355-No_ALFAtag	1.68489	0.104589	16.1096	10	1.75781e-08	3.07836e-07	NA	0	0	O53943	ESPG5	ESPG5_MYCTU ESX-5 secretion-associated protein EspG5 OS=Mycobacterium tuberculosis (strain ATCC 25618 / H37Rv) OX=83332 GN=espG5 PE=1 SV=1
O53945	PKS13Rv3800c_IN_ALFA_1355-No_ALFAtag	0.661787	0.158374	4.17865	10	0.00189177	0.00330993	NA	0.393939	0.393939	O53945	MYCP5	MYCP5_MYCTU Mycosin-5 OS=Mycobacterium tuberculosis (strain ATCC 25618 / H37Rv) OX=83332 GN=mycP5 PE=1 SV=1
O53961	PKS13Rv3800c_IN_ALFA_1355-No_ALFAtag	1.5363	0.0875054	17.5567	10	7.64042e-09	1.98226e-07	NA	0	0	O53961	O53961	O53961_MYCTU Conserved protein OS=Mycobacterium tuberculosis (strain ATCC 25618 / H37Rv) OX=83332 GN=Rv1919c PE=1 SV=3
O53962	PKS13Rv3800c_IN_ALFA_1355-No_ALFAtag	-0.300413	0.0560919	-5.35572	10	0.000320978	0.000656962	NA	0.145833	0.145833	O53962	O53962	O53962_MYCTU Probable membrane protein OS=Mycobacterium tuberculosis (strain ATCC 25618 / H37Rv) OX=83332 GN=Rv1920 PE=1 SV=1
O53969	PKS13Rv3800c_IN_ALFA_1355-No_ALFAtag	-0.535728	1.87625	-0.285531	8	0.782491	0.809652	NA	0.333333	0	O53969	O53969	O53969_MYCTU Mce-family protein Mce3C OS=Mycobacterium tuberculosis (strain ATCC 25618 / H37Rv) OX=83332 GN=mce3C PE=4 SV=3
O53977	PKS13Rv3800c_IN_ALFA_1355-No_ALFAtag	Inf	NA	NA	NA	NA	0	oneConditionMissing	0.583333	0.0833333	O53977	O53977	O53977_MYCTU Uncharacterized protein OS=Mycobacterium tuberculosis (strain ATCC 25618 / H37Rv) OX=83332 GN=Rv1976c PE=1 SV=1
O53978	PKS13Rv3800c_IN_ALFA_1355-No_ALFAtag	0.428595	0.0395019	10.85	10	7.48918e-07	3.75397e-06	NA	0.0466667	0.0466667	O53978	O53978	O53978_MYCTU Conserved protein OS=Mycobacterium tuberculosis (strain ATCC 25618 / H37Rv) OX=83332 GN=Rv1977 PE=1 SV=1
O53979	PKS13Rv3800c_IN_ALFA_1355-No_ALFAtag	1.09544	0.155514	7.04398	10	3.52403e-05	9.33011e-05	NA	0	0	O53979	O53979	O53979_MYCTU Conserved protein OS=Mycobacterium tuberculosis (strain ATCC 25618 / H37Rv) OX=83332 GN=Rv1978 PE=1 SV=3
O65931	PKS13Rv3800c_IN_ALFA_1355-No_ALFAtag	0.605963	0.121712	4.97867	10	0.000554516	0.00107601	NA	0.38	0.38	O65931	O65931	O65931_MYCTU Probable arylsulfatase AtsB (Aryl-sulfate sulphohydrolase) (Sulfatase) OS=Mycobacterium tuberculosis (strain ATCC 25618 / H37Rv) OX=83332 GN=atsB PE=1 SV=3
O65933	PKS13Rv3800c_IN_ALFA_1355-No_ALFAtag	-1.64242	0.192345	-8.53892	10	6.62277e-06	2.19091e-05	NA	0.239583	0.239583	O65933	O65933	O65933_MYCTU Probable polyketide synthase Pks8 OS=Mycobacterium tuberculosis (strain ATCC 25618 / H37Rv) OX=83332 GN=pks8 PE=4 SV=1
O65934	PKS13Rv3800c_IN_ALFA_1355-No_ALFAtag	1.7125	0.153399	11.1637	10	5.74555e-07	3.09597e-06	NA	0	0	O65934	ABC1	ABC1_MYCTU ABC transporter ATP-binding/permease protein Rv1747 OS=Mycobacterium tuberculosis (strain ATCC 25618 / H37Rv) OX=83332 GN=Rv1747 PE=1 SV=1
O65935	PKS13Rv3800c_IN_ALFA_1355-No_ALFAtag	1.86734	0.137579	13.5729	10	9.10177e-08	8.44476e-07	NA	0	0	O65935	O65935	O65935_MYCTU Possible integral membrane protein OS=Mycobacterium tuberculosis (strain ATCC 25618 / H37Rv) OX=83332 GN=Rv1749c PE=1 SV=1
O65936	PKS13Rv3800c_IN_ALFA_1355-No_ALFAtag	1.37399	0.144702	9.49529	10	2.54987e-06	9.77391e-06	NA	0	0	O65936	O65936	O65936_MYCTU Probable oxidoreductase OS=Mycobacterium tuberculosis (strain ATCC 25618 / H37Rv) OX=83332 GN=Rv1751 PE=1 SV=1
O69637	PKS13Rv3800c_IN_ALFA_1355-No_ALFAtag	0.906098	0.116546	7.77461	10	1.51107e-05	4.49471e-05	NA	0.188034	0.188034	O69637	O69637	O69637_MYCTU Probable conserved transmembrane protein OS=Mycobacterium tuberculosis (strain ATCC 25618 / H37Rv) OX=83332 GN=Rv3669 PE=1 SV=1
O69652	PKS13Rv3800c_IN_ALFA_1355-No_ALFAtag	0.211919	0.078224	2.70913	10	0.0219665	0.0313552	NA	0.126812	0.126812	O69652	O69652	O69652_MYCTU Probable lyase OS=Mycobacterium tuberculosis (strain ATCC 25618 / H37Rv) OX=83332 GN=Rv3684 PE=1 SV=3
O69658	PKS13Rv3800c_IN_ALFA_1355-No_ALFAtag	-0.365985	0.420709	-0.869924	8	0.409684	0.459357	NA	0.566667	0.233333	O69658	O69658	O69658_MYCTU Probable conserved membrane protein OS=Mycobacterium tuberculosis (strain ATCC 25618 / H37Rv) OX=83332 GN=Rv3690 PE=1 SV=3
O69659	PKS13Rv3800c_IN_ALFA_1355-No_ALFAtag	-0.47679	0.18934	-2.51817	10	0.0304829	0.0425152	NA	0.275	0.275	O69659	Y3691	Y3691_MYCTU Uncharacterized membrane protein Rv3691 OS=Mycobacterium tuberculosis (strain ATCC 25618 / H37Rv) OX=83332 GN=Rv3691 PE=1 SV=4
O69661	PKS13Rv3800c_IN_ALFA_1355-No_ALFAtag	0.9555	0.0741468	12.8866	10	1.49033e-07	1.16654e-06	NA	0.00333333	0.00333333	O69661	O69661	O69661_MYCTU Possible conserved membrane protein OS=Mycobacterium tuberculosis (strain ATCC 25618 / H37Rv) OX=83332 GN=Rv3693 PE=1 SV=1
O69662	PKS13Rv3800c_IN_ALFA_1355-No_ALFAtag	-0.219141	0.0714587	-3.06668	10	0.0119081	0.017843	NA	0.126667	0.126667	O69662	O69662	O69662_MYCTU Possible conserved transmembrane protein OS=Mycobacterium tuberculosis (strain ATCC 25618 / H37Rv) OX=83332 GN=Rv3694c PE=1 SV=1
O69663	PKS13Rv3800c_IN_ALFA_1355-No_ALFAtag	1.2003	0.112751	10.6456	10	8.93315e-07	4.27875e-06	NA	0.0416667	0.0416667	O69663	O69663	O69663_MYCTU Possible conserved membrane protein OS=Mycobacterium tuberculosis (strain ATCC 25618 / H37Rv) OX=83332 GN=Rv3695 PE=1 SV=1
O69667	PKS13Rv3800c_IN_ALFA_1355-No_ALFAtag	1.53986	0.234892	6.5556	10	6.42735e-05	0.000154587	NA	0.28125	0.28125	O69667	O69667	O69667_MYCTU Conserved protein OS=Mycobacterium tuberculosis (strain ATCC 25618 / H37Rv) OX=83332 GN=Rv3699 PE=1 SV=3
O69668	PKS13Rv3800c_IN_ALFA_1355-No_ALFAtag	-0.528029	0.231297	-2.2829	10	0.0455605	0.061881	NA	0.256944	0.256944	O69668	EGTE	EGTE_MYCTU Probable hercynylcysteine sulfoxide lyase OS=Mycobacterium tuberculosis (strain ATCC 25618 / H37Rv) OX=83332 GN=egtE PE=1 SV=3
O69670	PKS13Rv3800c_IN_ALFA_1355-No_ALFAtag	-0.0499044	0.0592515	-0.842247	10	0.419337	0.467748	NA	0	0	O69670	EGTC	EGTC_MYCTU Gamma-glutamyl-hercynylcysteine sulfoxide hydrolase OS=Mycobacterium tuberculosis (strain ATCC 25618 / H37Rv) OX=83332 GN=egtC PE=1 SV=1
O69671	PKS13Rv3800c_IN_ALFA_1355-No_ALFAtag	-0.465595	0.0997876	-4.66586	10	0.000886371	0.00164587	NA	0.114286	0.114286	O69671	EGTB	EGTB_MYCTU Hercynine oxygenase OS=Mycobacterium tuberculosis (strain ATCC 25618 / H37Rv) OX=83332 GN=egtB PE=1 SV=1
O69678	PKS13Rv3800c_IN_ALFA_1355-No_ALFAtag	-0.813555	0.472471	-1.72191	10	0.115815	0.145849	NA	0.388889	0.388889	O69678	O69678	O69678_MYCTU Probable DNA polymerase III (Epsilon subunit) DnaQ OS=Mycobacterium tuberculosis (strain ATCC 25618 / H37Rv) OX=83332 GN=dnaQ PE=1 SV=1
O69681	PKS13Rv3800c_IN_ALFA_1355-No_ALFAtag	-0.415796	0.116955	-3.55519	10	0.00522287	0.00841546	NA	0.0877193	0.0877193	O69681	O69681	O69681_MYCTU Uncharacterized protein OS=Mycobacterium tuberculosis (strain ATCC 25618 / H37Rv) OX=83332 GN=Rv3714c PE=1 SV=3
O69686	PKS13Rv3800c_IN_ALFA_1355-No_ALFAtag	-0.157675	0.129709	-1.21561	10	0.252053	0.295009	NA	0.238636	0.238636	O69686	O69686	O69686_MYCTU Conserved protein OS=Mycobacterium tuberculosis (strain ATCC 25618 / H37Rv) OX=83332 GN=Rv3719 PE=1 SV=1
O69687	PKS13Rv3800c_IN_ALFA_1355-No_ALFAtag	1.53891	0.0936386	16.4346	10	1.44922e-08	2.70713e-07	NA	0.00666667	0.00666667	O69687	FAMT	FAMT_MYCTU Probable fatty acid methyltransferase Rv3720 OS=Mycobacterium tuberculosis (strain ATCC 25618 / H37Rv) OX=83332 GN=Rv3720 PE=1 SV=4
O69689	PKS13Rv3800c_IN_ALFA_1355-No_ALFAtag	0.822444	0.183459	4.48299	10	0.00117358	0.00214086	NA	0.422222	0.422222	O69689	ASPAT	ASPAT_MYCTU Aspartate aminotransferase OS=Mycobacterium tuberculosis (strain ATCC 25618 / H37Rv) OX=83332 GN=Rv3722c PE=1 SV=2
O69690	PKS13Rv3800c_IN_ALFA_1355-No_ALFAtag	0.958572	0.123956	7.73316	10	1.58292e-05	4.66128e-05	NA	0.0625	0.0625	O69690	LUCA	LUCA_MYCTU Lipid uptake coordinator A OS=Mycobacterium tuberculosis (strain ATCC 25618 / H37Rv) OX=83332 GN=lucA PE=1 SV=1
O69692	PKS13Rv3800c_IN_ALFA_1355-No_ALFAtag	Inf	NA	NA	NA	NA	0	oneConditionMissing	0.5	0	O69692	O69692	O69692_MYCTU Possible oxidoreductase OS=Mycobacterium tuberculosis (strain ATCC 25618 / H37Rv) OX=83332 GN=Rv3725 PE=4 SV=1
O69693	PKS13Rv3800c_IN_ALFA_1355-No_ALFAtag	0.0370124	0.0676567	0.547061	10	0.596333	0.637757	NA	0.0666667	0.0666667	O69693	O69693	O69693_MYCTU Possible dehydrogenase OS=Mycobacterium tuberculosis (strain ATCC 25618 / H37Rv) OX=83332 GN=Rv3726 PE=1 SV=1
O69694	PKS13Rv3800c_IN_ALFA_1355-No_ALFAtag	0.498016	0.336738	1.47894	9	0.173281	0.208562	NA	0.545455	0.378788	O69694	O69694	O69694_MYCTU Possible oxidoreductase OS=Mycobacterium tuberculosis (strain ATCC 25618 / H37Rv) OX=83332 GN=Rv3727 PE=4 SV=1
O69695	PKS13Rv3800c_IN_ALFA_1355-No_ALFAtag	0.317468	0.431184	0.736272	9	0.480315	0.526336	NA	0.518519	0.518519	O69695	O69695	O69695_MYCTU Probable conserved two-domain membrane protein OS=Mycobacterium tuberculosis (strain ATCC 25618 / H37Rv) OX=83332 GN=Rv3728 PE=3 SV=3
O69696	PKS13Rv3800c_IN_ALFA_1355-No_ALFAtag	-0.658077	0.123293	-5.33749	10	0.000329422	0.000673261	NA	0.106667	0.106667	O69696	O69696	O69696_MYCTU Possible transferase OS=Mycobacterium tuberculosis (strain ATCC 25618 / H37Rv) OX=83332 GN=Rv3729 PE=1 SV=1
O69697	PKS13Rv3800c_IN_ALFA_1355-No_ALFAtag	0.0858469	0.0608046	1.41185	10	0.188346	0.22486	NA	0.172222	0.172222	O69697	O69697	O69697_MYCTU Uncharacterized protein OS=Mycobacterium tuberculosis (strain ATCC 25618 / H37Rv) OX=83332 GN=Rv3730c PE=1 SV=1
O69699	PKS13Rv3800c_IN_ALFA_1355-No_ALFAtag	0.0724483	0.0605846	1.19582	10	0.259352	0.303046	NA	0.14966	0.14966	O69699	O69699	O69699_MYCTU Conserved protein OS=Mycobacterium tuberculosis (strain ATCC 25618 / H37Rv) OX=83332 GN=Rv3732 PE=1 SV=1
O69700	PKS13Rv3800c_IN_ALFA_1355-No_ALFAtag	-0.10838	0.10165	-1.0662	10	0.311397	0.358173	NA	0.141667	0.141667	O69700	O69700	O69700_MYCTU Nudix hydrolase domain-containing protein OS=Mycobacterium tuberculosis (strain ATCC 25618 / H37Rv) OX=83332 GN=Rv3733c PE=4 SV=1
O69702	PKS13Rv3800c_IN_ALFA_1355-No_ALFAtag	Inf	NA	NA	NA	NA	0	oneConditionMissing	0.5	0	O69702	O69702	O69702_MYCTU Uncharacterized protein OS=Mycobacterium tuberculosis (strain ATCC 25618 / H37Rv) OX=83332 GN=Rv3735 PE=4 SV=3
O69703	PKS13Rv3800c_IN_ALFA_1355-No_ALFAtag	-0.228842	0.0712185	-3.21323	10	0.00928104	0.0142496	NA	0.214912	0.214912	O69703	O69703	O69703_MYCTU Transcriptional regulatory protein (Probably AraC/XylS-family) OS=Mycobacterium tuberculosis (strain ATCC 25618 / H37Rv) OX=83332 GN=Rv3736 PE=1 SV=1
O69704	PKS13Rv3800c_IN_ALFA_1355-No_ALFAtag	0.639102	0.172277	3.70973	10	0.0040431	0.00664054	NA	0.359649	0.359649	O69704	O69704	O69704_MYCTU Probable conserved transmembrane protein OS=Mycobacterium tuberculosis (strain ATCC 25618 / H37Rv) OX=83332 GN=Rv3737 PE=4 SV=1
O69711	PKS13Rv3800c_IN_ALFA_1355-No_ALFAtag	0.507901	0.287594	1.76603	10	0.107844	0.136856	NA	0.518519	0.518519	O69711	NMTR	NMTR_MYCTU HTH-type transcriptional regulator NmtR OS=Mycobacterium tuberculosis (strain ATCC 25618 / H37Rv) OX=83332 GN=nmtR PE=1 SV=3
O69714	PKS13Rv3800c_IN_ALFA_1355-No_ALFAtag	1.09234	0.174762	6.25045	10	9.49974e-05	0.000219442	NA	0.333333	0.333333	O69714	O69714	O69714_MYCTU Conserved protein OS=Mycobacterium tuberculosis (strain ATCC 25618 / H37Rv) OX=83332 GN=Rv3747 PE=1 SV=1
O69715	PKS13Rv3800c_IN_ALFA_1355-No_ALFAtag	-0.0809424	0.336062	-0.240855	10	0.814534	0.838165	NA	0.194444	0.194444	O69715	O69715	O69715_MYCTU Uncharacterized protein OS=Mycobacterium tuberculosis (strain ATCC 25618 / H37Rv) OX=83332 GN=Rv3748 PE=1 SV=1
O69717	PKS13Rv3800c_IN_ALFA_1355-No_ALFAtag	0.313855	0.696113	0.450868	10	0.661703	0.700186	NA	0.481481	0.481481	O69717	VPB50	VPB50_MYCTU Putative antitoxin VapB50 OS=Mycobacterium tuberculosis (strain ATCC 25618 / H37Rv) OX=83332 GN=vapB50 PE=4 SV=1
O69719	PKS13Rv3800c_IN_ALFA_1355-No_ALFAtag	Inf	NA	NA	NA	NA	0	oneConditionMissing	0.611111	0.111111	O69719	O69719	O69719_MYCTU tRNA-specific adenosine deaminase OS=Mycobacterium tuberculosis (strain ATCC 25618 / H37Rv) OX=83332 GN=tadA PE=1 SV=1
O69720	PKS13Rv3800c_IN_ALFA_1355-No_ALFAtag	Inf	NA	NA	NA	NA	0	oneConditionMissing	0.555556	0.0555556	O69720	O69720	O69720_MYCTU Conserved protein OS=Mycobacterium tuberculosis (strain ATCC 25618 / H37Rv) OX=83332 GN=Rv3753c PE=1 SV=1
O69721	PKS13Rv3800c_IN_ALFA_1355-No_ALFAtag	1.28377	0.116741	10.9968	10	6.61018e-07	3.42995e-06	NA	0	0	O69721	TYRA	TYRA_MYCTU Prephenate dehydrogenase OS=Mycobacterium tuberculosis (strain ATCC 25618 / H37Rv) OX=83332 GN=tyrA PE=1 SV=4
O69722	PKS13Rv3800c_IN_ALFA_1355-No_ALFAtag	0.403435	0.303923	1.32743	10	0.213874	0.252539	NA	0.470588	0.470588	O69722	O69722	O69722_MYCTU Possible osmoprotectant (Glycine betaine/carnitine/choline/L-proline) transport integral membrane protein ABC transporter ProZ OS=Mycobacterium tuberculosis (strain ATCC 25618 / H37Rv) OX=83332 GN=proZ PE=1 SV=1
O69723	PKS13Rv3800c_IN_ALFA_1355-No_ALFAtag	-1.25464	0.170727	-7.34882	10	2.45706e-05	6.78293e-05	NA	0	0	O69723	O69723	O69723_MYCTU Possible osmoprotectant (Glycine betaine/carnitine/choline/L-proline) transport integral membrane protein ABC transporter ProW OS=Mycobacterium tuberculosis (strain ATCC 25618 / H37Rv) OX=83332 GN=proW PE=1 SV=1
O69724	PKS13Rv3800c_IN_ALFA_1355-No_ALFAtag	-0.159619	0.0479905	-3.32605	10	0.00766879	0.0120108	NA	0.11	0.11	O69724	O69724	O69724_MYCTU Possible osmoprotectant (Glycine betaine/carnitine/choline/L-proline) transport ATP-binding protein ABC transporter ProV OS=Mycobacterium tuberculosis (strain ATCC 25618 / H37Rv) OX=83332 GN=proV PE=1 SV=1
O69725	PKS13Rv3800c_IN_ALFA_1355-No_ALFAtag	Inf	NA	NA	NA	NA	0	oneConditionMissing	0.583333	0.0833333	O69725	O69725	O69725_MYCTU Possible osmoprotectant (Glycine betaine/carnitine/choline/L-proline) binding lipoprotein ProX OS=Mycobacterium tuberculosis (strain ATCC 25618 / H37Rv) OX=83332 GN=proX PE=1 SV=1
O69726	PKS13Rv3800c_IN_ALFA_1355-No_ALFAtag	-0.438199	0.217869	-2.0113	8	0.0791192	0.102493	NA	0.222222	0.0555556	O69726	Y3760	Y3760_MYCTU Uncharacterized membrane protein Rv3760 OS=Mycobacterium tuberculosis (strain ATCC 25618 / H37Rv) OX=83332 GN=Rv3760 PE=1 SV=4
O69727	PKS13Rv3800c_IN_ALFA_1355-No_ALFAtag	1.35536	0.116887	11.5955	10	4.03035e-07	2.34783e-06	NA	0	0	O69727	O69727	O69727_MYCTU Possible acyl-CoA dehydrogenase FadE36 OS=Mycobacterium tuberculosis (strain ATCC 25618 / H37Rv) OX=83332 GN=fadE36 PE=1 SV=1
O69728	PKS13Rv3800c_IN_ALFA_1355-No_ALFAtag	0.498091	0.206254	2.41494	10	0.0363749	0.0502824	NA	0.39881	0.39881	O69728	O69728	O69728_MYCTU Possible hydrolase OS=Mycobacterium tuberculosis (strain ATCC 25618 / H37Rv) OX=83332 GN=Rv3762c PE=1 SV=3
O69729	PKS13Rv3800c_IN_ALFA_1355-No_ALFAtag	-0.644359	0.131078	-4.91583	10	0.00060862	0.00116645	NA	0.233333	0.233333	O69729	TCRY	TCRY_MYCTU Probable sensor histidine kinase TcrY OS=Mycobacterium tuberculosis (strain ATCC 25618 / H37Rv) OX=83332 GN=tcrY PE=1 SV=1
O69730	PKS13Rv3800c_IN_ALFA_1355-No_ALFAtag	-0.87901	0.132064	-6.65595	10	5.66712e-05	0.00013917	NA	0.106667	0.106667	O69730	TCRX	TCRX_MYCTU Probable transcriptional regulatory protein TcrX OS=Mycobacterium tuberculosis (strain ATCC 25618 / H37Rv) OX=83332 GN=tcrX PE=1 SV=3
O69731	PKS13Rv3800c_IN_ALFA_1355-No_ALFAtag	0.287522	0.226436	1.26977	10	0.232918	0.274102	NA	0.289855	0.289855	O69731	Y3766	Y3766_MYCTU Uncharacterized protein Rv3766 OS=Mycobacterium tuberculosis (strain ATCC 25618 / H37Rv) OX=83332 GN=Rv3766 PE=1 SV=2
O69732	PKS13Rv3800c_IN_ALFA_1355-No_ALFAtag	0.560198	0.227717	2.46006	10	0.033673	0.0466856	NA	0.346154	0.346154	O69732	ESPH	ESPH_MYCTU ESX-1 secretion-associated protein EspH OS=Mycobacterium tuberculosis (strain ATCC 25618 / H37Rv) OX=83332 GN=espH PE=1 SV=1
O86311	PKS13Rv3800c_IN_ALFA_1355-No_ALFAtag	1.8082	0.150562	12.0097	10	2.89925e-07	1.86324e-06	NA	0	0	O86311	MEATP	MEATP_MYCTU Multidrug efflux system ATP-binding protein Rv1218c OS=Mycobacterium tuberculosis (strain ATCC 25618 / H37Rv) OX=83332 GN=Rv1218c PE=1 SV=1
O86312	PKS13Rv3800c_IN_ALFA_1355-No_ALFAtag	0.745537	0.14996	4.97157	10	0.000560365	0.0010866	NA	0.286822	0.286822	O86312	RAAS	RAAS_MYCTU HTH-type transcriptional regulatory protein RaaS OS=Mycobacterium tuberculosis (strain ATCC 25618 / H37Rv) OX=83332 GN=raaS PE=1 SV=1
O86313	PKS13Rv3800c_IN_ALFA_1355-No_ALFAtag	Inf	NA	NA	NA	NA	0	oneConditionMissing	0.5	0	O86313	O86313	O86313_MYCTU Possible membrane protein OS=Mycobacterium tuberculosis (strain ATCC 25618 / H37Rv) OX=83332 GN=Rv1230c PE=4 SV=1
O86314	PKS13Rv3800c_IN_ALFA_1355-No_ALFAtag	0.563382	0.118743	4.74456	10	0.000786665	0.00147342	NA	0.047619	0.047619	O86314	O86314	O86314_MYCTU Probable membrane protein OS=Mycobacterium tuberculosis (strain ATCC 25618 / H37Rv) OX=83332 GN=Rv1231c PE=1 SV=1
O86315	PKS13Rv3800c_IN_ALFA_1355-No_ALFAtag	1.07697	0.107817	9.98888	10	1.60585e-06	6.77648e-06	NA	0.00666667	0.00666667	O86315	O86315	O86315_MYCTU Conserved protein OS=Mycobacterium tuberculosis (strain ATCC 25618 / H37Rv) OX=83332 GN=Rv1232c PE=1 SV=1
O86317	PKS13Rv3800c_IN_ALFA_1355-No_ALFAtag	0.921908	0.106831	8.62957	10	6.02854e-06	2.02542e-05	NA	0.286232	0.286232	O86317	O86317	O86317_MYCTU Conserved protein OS=Mycobacterium tuberculosis (strain ATCC 25618 / H37Rv) OX=83332 GN=Rv2680 PE=1 SV=1
O86318	PKS13Rv3800c_IN_ALFA_1355-No_ALFAtag	-0.389338	0.178029	-2.18693	10	0.0536138	0.0721546	NA	0	0	O86318	ACCD2	ACCD2_MYCTU Probable biotin-dependent acyl-coenzyme A carboxylase beta2 subunit OS=Mycobacterium tuberculosis (strain ATCC 25618 / H37Rv) OX=83332 GN=accD2 PE=1 SV=1
O86319	PKS13Rv3800c_IN_ALFA_1355-No_ALFAtag	0.127721	0.348393	0.3666	10	0.721555	0.754683	NA	0.316092	0.316092	O86319	O86319	O86319_MYCTU Probable acyl-CoA dehydrogenase FadE13 OS=Mycobacterium tuberculosis (strain ATCC 25618 / H37Rv) OX=83332 GN=fadE13 PE=1 SV=1
O86320	PKS13Rv3800c_IN_ALFA_1355-No_ALFAtag	-1.33173	0.825211	-1.61381	8	0.145234	0.178016	NA	0.555556	0.222222	O86320	O86320	O86320_MYCTU Uncharacterized protein OS=Mycobacterium tuberculosis (strain ATCC 25618 / H37Rv) OX=83332 GN=Rv0976c PE=4 SV=1
O86327	PKS13Rv3800c_IN_ALFA_1355-No_ALFAtag	-0.476969	0.0671538	-7.10263	10	3.28504e-05	8.77471e-05	NA	0.0128205	0.0128205	O86327	O86327	O86327_MYCTU Ribosomal silencing factor RsfS OS=Mycobacterium tuberculosis (strain ATCC 25618 / H37Rv) OX=83332 GN=rsfS PE=1 SV=1
O86331	PKS13Rv3800c_IN_ALFA_1355-No_ALFAtag	-0.109861	0.0494983	-2.21949	10	0.0507383	0.0685481	NA	0.146667	0.146667	O86331	O86331	O86331_MYCTU Probable transcriptional regulatory protein (Probably GntR-family) OS=Mycobacterium tuberculosis (strain ATCC 25618 / H37Rv) OX=83332 GN=Rv0792c PE=1 SV=1
O86335	PKS13Rv3800c_IN_ALFA_1355-No_ALFAtag	-0.792748	0.071388	-11.1048	10	6.03563e-07	3.20908e-06	NA	0.0466667	0.0466667	O86335	O86335	O86335_MYCTU Probable membrane bound polyketide synthase Pks6 OS=Mycobacterium tuberculosis (strain ATCC 25618 / H37Rv) OX=83332 GN=pks6 PE=1 SV=1
O86336	PKS13Rv3800c_IN_ALFA_1355-No_ALFAtag	-0.421255	0.105431	-3.99556	10	0.00253644	0.00429726	NA	0.205128	0.205128	O86336	O86336	O86336_MYCTU Beta lactamase like protein OS=Mycobacterium tuberculosis (strain ATCC 25618 / H37Rv) OX=83332 GN=Rv0406c PE=1 SV=1
O86337	PKS13Rv3800c_IN_ALFA_1355-No_ALFAtag	-0.879612	0.102521	-8.57983	10	6.34705e-06	2.11468e-05	NA	0.0952381	0.0952381	O86337	O86337	O86337_MYCTU Possible lipoprotein LprC OS=Mycobacterium tuberculosis (strain ATCC 25618 / H37Rv) OX=83332 GN=lprC PE=1 SV=3
O86340	PKS13Rv3800c_IN_ALFA_1355-No_ALFAtag	0.969456	0.237388	4.08385	10	0.00220074	0.00376631	NA	0.197917	0.197917	O86340	O86340	O86340_MYCTU Conserved protein OS=Mycobacterium tuberculosis (strain ATCC 25618 / H37Rv) OX=83332 GN=Rv2061c PE=1 SV=3
O86342	PKS13Rv3800c_IN_ALFA_1355-No_ALFAtag	0.587537	0.39037	1.50508	8	0.17072	0.2061	NA	0.62963	0.296296	O86342	O86342	O86342_MYCTU Possible transcriptional regulatory protein OS=Mycobacterium tuberculosis (strain ATCC 25618 / H37Rv) OX=83332 GN=Rv0273c PE=1 SV=1
O86346	PKS13Rv3800c_IN_ALFA_1355-No_ALFAtag	0.294621	0.0697039	4.22676	10	0.00175277	0.00310054	NA	0.0866667	0.0866667	O86346	O86346	O86346_MYCTU Possible bifunctional enzyme: 2-hydroxyhepta-2,4-diene-1,7-dioate isomerase (HHDD isomerase) + cyclase/dehydrase OS=Mycobacterium tuberculosis (strain ATCC 25618 / H37Rv) OX=83332 GN=Rv0939 PE=1 SV=1
O86347	PKS13Rv3800c_IN_ALFA_1355-No_ALFAtag	0.527518	0.389291	1.35507	10	0.205212	0.243336	NA	0.411765	0.411765	O86347	O86347	O86347_MYCTU Probable oxidoreductase OS=Mycobacterium tuberculosis (strain ATCC 25618 / H37Rv) OX=83332 GN=Rv2776c PE=4 SV=3
O86349	PKS13Rv3800c_IN_ALFA_1355-No_ALFAtag	-1.62449	0.336483	-4.82784	8	0.00130823	0.00236341	NA	0.333333	0	O86349	O86349	O86349_MYCTU Probable unidentified antibiotic-transport integral membrane ABC transporter OS=Mycobacterium tuberculosis (strain ATCC 25618 / H37Rv) OX=83332 GN=Rv1457c PE=1 SV=1
O86351	PKS13Rv3800c_IN_ALFA_1355-No_ALFAtag	0.264128	0.140673	1.8776	10	0.0898778	0.115628	NA	0.28	0.28	O86351	O86351	O86351_MYCTU Uncharacterized protein OS=Mycobacterium tuberculosis (strain ATCC 25618 / H37Rv) OX=83332 GN=Rv1111c PE=1 SV=2
O86353	PKS13Rv3800c_IN_ALFA_1355-No_ALFAtag	0.58071	0.0709943	8.17967	10	9.68824e-06	3.05703e-05	NA	0.0962963	0.0962963	O86353	O86353	O86353_MYCTU Conserved protein OS=Mycobacterium tuberculosis (strain ATCC 25618 / H37Rv) OX=83332 GN=Rv2054 PE=1 SV=1
O86358	PKS13Rv3800c_IN_ALFA_1355-No_ALFAtag	-0.529508	0.0874834	-6.05267	10	0.000123172	0.000274782	NA	0.0185185	0.0185185	O86358	O86358	O86358_MYCTU Conserved protein OS=Mycobacterium tuberculosis (strain ATCC 25618 / H37Rv) OX=83332 GN=Rv3755c PE=1 SV=1
O86361	PKS13Rv3800c_IN_ALFA_1355-No_ALFAtag	1.68035	0.148778	11.2943	10	5.15462e-07	2.83757e-06	NA	0	0	O86361	O86361	O86361_MYCTU Probable acetyl-CoA acyltransferase FadA2 (3-ketoacyl-CoA thiolase) (Beta-ketothiolase) OS=Mycobacterium tuberculosis (strain ATCC 25618 / H37Rv) OX=83332 GN=fadA2 PE=1 SV=1
O86370	PKS13Rv3800c_IN_ALFA_1355-No_ALFAtag	-0.699059	0.144255	-4.846	10	0.000675405	0.00128391	NA	0.333333	0.333333	O86370	O86370	O86370_MYCTU Possible conserved exported protein OS=Mycobacterium tuberculosis (strain ATCC 25618 / H37Rv) OX=83332 GN=Rv0988 PE=1 SV=1
O86374	PKS13Rv3800c_IN_ALFA_1355-No_ALFAtag	0.856434	0.05611	15.2635	10	2.95727e-08	4.06189e-07	NA	0	0	O86374	O86374	O86374_MYCTU Probable phosphomannomutase PmmA (PMM) (Phosphomannose mutase) OS=Mycobacterium tuberculosis (strain ATCC 25618 / H37Rv) OX=83332 GN=pmmA PE=1 SV=1
P0CG95;P0CG96	PKS13Rv3800c_IN_ALFA_1355-No_ALFAtag	1.93139	0.191756	10.0721	10	1.48816e-06	6.3759e-06	NA	0.254902	0.254902	P0CG95;P0CG96	Y814;Y3118	Y814_MYCTU Uncharacterized protein Rv0814c OS=Mycobacterium tuberculosis (strain ATCC 25618 / H37Rv) OX=83332 GN=sseC2 PE=1 SV=1;Y3118_MYCTU Uncharacterized protein Rv3118 OS=Mycobacterium tuberculosis (strain ATCC 25618 / H37Rv) OX=83332 GN=sseC1 PE=1 SV=1
P0CH91	PKS13Rv3800c_IN_ALFA_1355-No_ALFAtag	1.98348	0.105865	18.7359	10	4.05918e-09	1.48887e-07	NA	0.00333333	0.00333333	P0CH91	MMAA3	MMAA3_MYCTU Methoxy mycolic acid synthase MmaA3 OS=Mycobacterium tuberculosis (strain ATCC 25618 / H37Rv) OX=83332 GN=mmaA3 PE=1 SV=1
P0CL61	PKS13Rv3800c_IN_ALFA_1355-No_ALFAtag	Inf	NA	NA	NA	NA	0	oneConditionMissing	0.5	0	P0CL61	MAZE9	MAZE9_MYCTU Antitoxin MazE9 OS=Mycobacterium tuberculosis (strain ATCC 25618 / H37Rv) OX=83332 GN=mazE9 PE=1 SV=1
P0CV86	PKS13Rv3800c_IN_ALFA_1355-No_ALFAtag	Inf	NA	NA	NA	NA	0	oneConditionMissing	0.888889	0.0555556	P0CV86	Y954A	Y954A_MYCTU Uncharacterized protein Rv1954A OS=Mycobacterium tuberculosis (strain ATCC 25618 / H37Rv) OX=83332 GN=Rv1954A PE=2 SV=1
P0CW29	PKS13Rv3800c_IN_ALFA_1355-No_ALFAtag	1.16163	0.147074	7.8983	10	1.31689e-05	4.00643e-05	NA	0.322222	0.322222	P0CW29	VAPB1	VAPB1_MYCTU Putative antitoxin VapB1 OS=Mycobacterium tuberculosis (strain ATCC 25618 / H37Rv) OX=83332 GN=vapB1 PE=4 SV=1
P0DMQ8	PKS13Rv3800c_IN_ALFA_1355-No_ALFAtag	0.121253	0.066937	1.81145	10	0.100165	0.127923	NA	0.0222222	0.0222222	P0DMQ8	Y2742	Y2742_MYCTU Uncharacterized protein Rv2742A OS=Mycobacterium tuberculosis (strain ATCC 25618 / H37Rv) OX=83332 GN=Rv2742A PE=1 SV=1
P0DN33	PKS13Rv3800c_IN_ALFA_1355-No_ALFAtag	Inf	NA	NA	NA	NA	0	oneConditionMissing	0.75	0.25	P0DN33	Y609B	Y609B_MYCTU Uncharacterized protein Rv0609B OS=Mycobacterium tuberculosis (strain ATCC 25618 / H37Rv) OX=83332 GN=Rv0609B PE=1 SV=1
P0DV54	PKS13Rv3800c_IN_ALFA_1355-No_ALFAtag	-0.465232	0.121123	-3.84099	10	0.00325984	0.00543048	NA	0.107143	0.107143	P0DV54	RL28C	RL28C_MYCTU 50S ribosomal protein L28-3 OS=Mycobacterium tuberculosis (strain ATCC 25618 / H37Rv) OX=83332 GN=rpmB3 PE=1 SV=1
P63907	PKS13Rv3800c_IN_ALFA_1355-No_ALFAtag	-0.295326	0.124939	-2.36377	10	0.039697	0.0545785	NA	0.195833	0.195833	P63907	ADD	ADD_MYCTU Adenosine deaminase OS=Mycobacterium tuberculosis (strain ATCC 25618 / H37Rv) OX=83332 GN=add PE=1 SV=1
P71538	PKS13Rv3800c_IN_ALFA_1355-No_ALFAtag	-0.459845	0.194867	-2.3598	10	0.0399672	0.0548692	NA	0	0	P71538	P71538	P71538_MYCTU Biotin carboxylase OS=Mycobacterium tuberculosis (strain ATCC 25618 / H37Rv) OX=83332 GN=accA2 PE=1 SV=2
P71540	PKS13Rv3800c_IN_ALFA_1355-No_ALFAtag	0.488966	0.310787	1.57332	9	0.150096	0.183495	NA	0.555556	0.388889	P71540	P71540	P71540_MYCTU Probable enoyl-CoA hydratase EchA7 (Enoyl hydrase) (Unsaturated acyl-CoA hydratase) (Crotonase) OS=Mycobacterium tuberculosis (strain ATCC 25618 / H37Rv) OX=83332 GN=echA7 PE=1 SV=1
P71552	PKS13Rv3800c_IN_ALFA_1355-No_ALFAtag	1.30234	0.106974	12.1743	10	2.5506e-07	1.71797e-06	NA	0	0	P71552	P71552	P71552_MYCTU Possible magnesium chelatase OS=Mycobacterium tuberculosis (strain ATCC 25618 / H37Rv) OX=83332 GN=Rv0958 PE=1 SV=1
P71568	PKS13Rv3800c_IN_ALFA_1355-No_ALFAtag	0.0489838	0.0881094	0.555943	10	0.590471	0.631729	NA	0.145833	0.145833	P71568	P71568	P71568_MYCTU STAS domain-containing protein OS=Mycobacterium tuberculosis (strain ATCC 25618 / H37Rv) OX=83332 GN=Rv0941c PE=1 SV=2
P71590	PKS13Rv3800c_IN_ALFA_1355-No_ALFAtag	-0.141891	0.057383	-2.4727	10	0.0329522	0.0457542	NA	0.0633333	0.0633333	P71590	FHAA	FHAA_MYCTU FHA domain-containing protein FhaA OS=Mycobacterium tuberculosis (strain ATCC 25618 / H37Rv) OX=83332 GN=fhaA PE=1 SV=1
P71591	PKS13Rv3800c_IN_ALFA_1355-No_ALFAtag	0.175982	0.333401	0.52784	10	0.609122	0.649947	NA	0.37037	0.37037	P71591	P71591	P71591_MYCTU Uncharacterized protein OS=Mycobacterium tuberculosis (strain ATCC 25618 / H37Rv) OX=83332 GN=Rv0021c PE=4 SV=2
P71599	PKS13Rv3800c_IN_ALFA_1355-No_ALFAtag	-0.293857	0.0906769	-3.2407	10	0.00885887	0.0136538	NA	0.203704	0.203704	P71599	P71599	P71599_MYCTU Uncharacterized protein OS=Mycobacterium tuberculosis (strain ATCC 25618 / H37Rv) OX=83332 GN=Rv0029 PE=1 SV=2
P71615	PKS13Rv3800c_IN_ALFA_1355-No_ALFAtag	1.42519	0.088565	16.092	10	1.77649e-08	3.08821e-07	NA	0.01	0.01	P71615	NRNA	NRNA_MYCTU Bifunctional oligoribonuclease and PAP phosphatase NrnA OS=Mycobacterium tuberculosis (strain ATCC 25618 / H37Rv) OX=83332 GN=nrnA PE=1 SV=2
P71616	PKS13Rv3800c_IN_ALFA_1355-No_ALFAtag	Inf	NA	NA	NA	NA	0	oneConditionMissing	0.666667	0	P71616	P71616	P71616_MYCTU Possible DNA-damage-inducible protein F DinF OS=Mycobacterium tuberculosis (strain ATCC 25618 / H37Rv) OX=83332 GN=dinF PE=4 SV=1
P71619	PKS13Rv3800c_IN_ALFA_1355-No_ALFAtag	0.379219	0.315901	1.20044	10	0.257634	0.301165	NA	0.398148	0.398148	P71619	P71619	P71619_MYCTU Probable Sn-glycerol-3-phosphate-binding lipoprotein UgpB OS=Mycobacterium tuberculosis (strain ATCC 25618 / H37Rv) OX=83332 GN=ugpB PE=1 SV=1
P71622	PKS13Rv3800c_IN_ALFA_1355-No_ALFAtag	Inf	NA	NA	NA	NA	0	oneConditionMissing	0.555556	0.0555556	P71622	VPB22	VPB22_MYCTU Antitoxin VapB22 OS=Mycobacterium tuberculosis (strain ATCC 25618 / H37Rv) OX=83332 GN=vapB22 PE=1 SV=1
P71623	PKS13Rv3800c_IN_ALFA_1355-No_ALFAtag	-0.0608367	0.0564857	-1.07703	10	0.306764	0.353401	NA	0	0	P71623	VPC22	VPC22_MYCTU Ribonuclease VapC22 OS=Mycobacterium tuberculosis (strain ATCC 25618 / H37Rv) OX=83332 GN=vapC22 PE=1 SV=1
P71625	PKS13Rv3800c_IN_ALFA_1355-No_ALFAtag	-0.487073	0.093845	-5.19019	10	0.000407032	0.000813482	NA	0.11	0.11	P71625	P71625	P71625_MYCTU AbiEi_1 domain-containing protein OS=Mycobacterium tuberculosis (strain ATCC 25618 / H37Rv) OX=83332 GN=Rv2827c PE=1 SV=4
P71626	PKS13Rv3800c_IN_ALFA_1355-No_ALFAtag	0.440957	0.202229	2.18048	10	0.0542016	0.0727709	NA	0.252525	0.252525	P71626	P71626	P71626_MYCTU Uncharacterized protein OS=Mycobacterium tuberculosis (strain ATCC 25618 / H37Rv) OX=83332 GN=Rv2826c PE=1 SV=4
P71627	PKS13Rv3800c_IN_ALFA_1355-No_ALFAtag	0.962513	0.131783	7.30378	10	2.5898e-05	7.07963e-05	NA	0.391026	0.391026	P71627	P71627	P71627_MYCTU Uncharacterized protein OS=Mycobacterium tuberculosis (strain ATCC 25618 / H37Rv) OX=83332 GN=Rv2825c PE=4 SV=1
P71629	PKS13Rv3800c_IN_ALFA_1355-No_ALFAtag	0.147435	0.0582278	2.53204	10	0.0297665	0.0416404	NA	0.00333333	0.00333333	P71629	CAS10	CAS10_MYCTU CRISPR system single-strand-specific deoxyribonuclease Cas10/Csm1 (subtype III-A) OS=Mycobacterium tuberculosis (strain ATCC 25618 / H37Rv) OX=83332 GN=cas10 PE=1 SV=1
P71649	PKS13Rv3800c_IN_ALFA_1355-No_ALFAtag	-0.627577	0.191321	-3.28022	10	0.00828582	0.0128768	NA	0.197917	0.197917	P71649	P71649	P71649_MYCTU Hypothetical arginine and alanine rich protein OS=Mycobacterium tuberculosis (strain ATCC 25618 / H37Rv) OX=83332 GN=Rv2802c PE=1 SV=4
P71650	PKS13Rv3800c_IN_ALFA_1355-No_ALFAtag	-0.661529	0.459645	-1.43922	9	0.183947	0.22017	NA	0.481481	0.314815	P71650	MAZF9	MAZF9_MYCTU Endoribonuclease MazF9 OS=Mycobacterium tuberculosis (strain ATCC 25618 / H37Rv) OX=83332 GN=mazF9 PE=1 SV=2
P71655	PKS13Rv3800c_IN_ALFA_1355-No_ALFAtag	Inf	NA	NA	NA	NA	0	oneConditionMissing	0.75	0.0833333	P71655	P71655	P71655_MYCTU Probable conserved lipoprotein LppV OS=Mycobacterium tuberculosis (strain ATCC 25618 / H37Rv) OX=83332 GN=lppV PE=4 SV=4
P71658	PKS13Rv3800c_IN_ALFA_1355-No_ALFAtag	1.08605	0.0968012	11.2194	10	5.48482e-07	2.97839e-06	NA	0.195402	0.195402	P71658	P71658	P71658_MYCTU Putative integration host factor MihF OS=Mycobacterium tuberculosis (strain ATCC 25618 / H37Rv) OX=83332 GN=mihF PE=1 SV=1
P71662	PKS13Rv3800c_IN_ALFA_1355-No_ALFAtag	-0.508461	0.0335174	-15.17	10	3.13721e-08	4.16852e-07	NA	0.0566667	0.0566667	P71662	P71662	P71662_MYCTU Probable monoxygenase OS=Mycobacterium tuberculosis (strain ATCC 25618 / H37Rv) OX=83332 GN=Rv1393c PE=1 SV=1
P71668	PKS13Rv3800c_IN_ALFA_1355-No_ALFAtag	0.796731	0.0687052	11.5964	10	4.02757e-07	2.34783e-06	NA	0.0795455	0.0795455	P71668	LIPI	LIPI_MYCTU Esterase LipI OS=Mycobacterium tuberculosis (strain ATCC 25618 / H37Rv) OX=83332 GN=lipI PE=1 SV=1
P71672	PKS13Rv3800c_IN_ALFA_1355-No_ALFAtag	1.97792	0.119862	16.5017	10	1.39319e-08	2.65558e-07	NA	0.117647	0.117647	P71672	P71672	P71672_MYCTU Probable transcriptional regulatory protein OS=Mycobacterium tuberculosis (strain ATCC 25618 / H37Rv) OX=83332 GN=Rv1404 PE=1 SV=1
P71699	PKS13Rv3800c_IN_ALFA_1355-No_ALFAtag	0.490974	0.0915622	5.36219	10	0.00031804	0.000651901	NA	0.057971	0.057971	P71699	P71699	P71699_MYCTU Possible transcriptional regulatory protein (Probably MarR-family) OS=Mycobacterium tuberculosis (strain ATCC 25618 / H37Rv) OX=83332 GN=Rv0042c PE=1 SV=1
P71701	PKS13Rv3800c_IN_ALFA_1355-No_ALFAtag	1.38535	0.157216	8.81179	10	5.00199e-06	1.73032e-05	NA	0.52381	0.52381	P71701	P71701	P71701_MYCTU Possible oxidoreductase OS=Mycobacterium tuberculosis (strain ATCC 25618 / H37Rv) OX=83332 GN=Rv0044c PE=1 SV=1
P71704	PKS13Rv3800c_IN_ALFA_1355-No_ALFAtag	-0.763729	0.255461	-2.98962	10	0.0135826	0.0201261	NA	0.180556	0.180556	P71704	P71704	P71704_MYCTU Conserved protein OS=Mycobacterium tuberculosis (strain ATCC 25618 / H37Rv) OX=83332 GN=Rv0047c PE=1 SV=1
P71707	PKS13Rv3800c_IN_ALFA_1355-No_ALFAtag	0.987785	0.165752	5.95943	10	0.000139468	0.000308194	NA	0.533333	0.533333	P71707	PBP1A	PBP1A_MYCTU Penicillin-binding protein 1A OS=Mycobacterium tuberculosis (strain ATCC 25618 / H37Rv) OX=83332 GN=ponA1 PE=1 SV=3
P71708	PKS13Rv3800c_IN_ALFA_1355-No_ALFAtag	0.392591	0.265268	1.47998	10	0.16968	0.204932	NA	0.346667	0.346667	P71708	P71708	P71708_MYCTU Probable conserved transmembrane protein OS=Mycobacterium tuberculosis (strain ATCC 25618 / H37Rv) OX=83332 GN=Rv0051 PE=1 SV=3
P71716	PKS13Rv3800c_IN_ALFA_1355-No_ALFAtag	0.58321	0.194666	2.99595	10	0.0134362	0.0199303	NA	0.377193	0.377193	P71716	MBTA	MBTA_MYCTU Salicyl-AMP ligase / salicyl-S-ArCP synthetase OS=Mycobacterium tuberculosis (strain ATCC 25618 / H37Rv) OX=83332 GN=mbtA PE=1 SV=2
P71718	PKS13Rv3800c_IN_ALFA_1355-No_ALFAtag	1.19254	0.125285	9.51859	10	2.49372e-06	9.60153e-06	NA	0.5	0.5	P71718	P71718	P71718_MYCTU Polyketide synthetase MbtC (Polyketide synthase) OS=Mycobacterium tuberculosis (strain ATCC 25618 / H37Rv) OX=83332 GN=mbtC PE=1 SV=3
P71719	PKS13Rv3800c_IN_ALFA_1355-No_ALFAtag	1.01755	0.108928	9.34151	10	2.95688e-06	1.11061e-05	NA	0.403333	0.403333	P71719	P71719	P71719_MYCTU Polyketide synthetase MbtD (Polyketide synthase) OS=Mycobacterium tuberculosis (strain ATCC 25618 / H37Rv) OX=83332 GN=mbtD PE=1 SV=3
P71725	PKS13Rv3800c_IN_ALFA_1355-No_ALFAtag	0.342912	0.110265	3.10989	10	0.0110627	0.0166924	NA	0.174074	0.174074	P71725	OCTT	OCTT_MYCTU Diglucosylglycerate octanoyltransferase OS=Mycobacterium tuberculosis (strain ATCC 25618 / H37Rv) OX=83332 GN=octT PE=1 SV=1
P71730	PKS13Rv3800c_IN_ALFA_1355-No_ALFAtag	0.558386	0.058325	9.57369	10	2.36622e-06	9.19575e-06	NA	0.06	0.06	P71730	P71730	P71730_MYCTU DNA_pol3_delta domain-containing protein OS=Mycobacterium tuberculosis (strain ATCC 25618 / H37Rv) OX=83332 GN=Rv2413c PE=1 SV=3
P71733	PKS13Rv3800c_IN_ALFA_1355-No_ALFAtag	0.663231	0.0755407	8.77978	10	5.16759e-06	1.77882e-05	NA	0.03	0.03	P71733	P71733	P71733_MYCTU Conserved protein OS=Mycobacterium tuberculosis (strain ATCC 25618 / H37Rv) OX=83332 GN=Rv2410c PE=1 SV=1
P71734	PKS13Rv3800c_IN_ALFA_1355-No_ALFAtag	-0.133833	0.0934402	-1.43228	10	0.182572	0.218712	NA	0.190476	0.190476	P71734	P71734	P71734_MYCTU Conserved protein OS=Mycobacterium tuberculosis (strain ATCC 25618 / H37Rv) OX=83332 GN=Rv2409c PE=1 SV=1
P71737	PKS13Rv3800c_IN_ALFA_1355-No_ALFAtag	0.893843	0.128428	6.9599	10	3.90008e-05	0.000101467	NA	0.13	0.13	P71737	P71737	P71737_MYCTU Conserved protein OS=Mycobacterium tuberculosis (strain ATCC 25618 / H37Rv) OX=83332 GN=Rv2406c PE=1 SV=1
P71738	PKS13Rv3800c_IN_ALFA_1355-No_ALFAtag	1.34912	0.229061	5.88977	10	0.000153155	0.000335266	NA	0.366667	0.366667	P71738	P71738	P71738_MYCTU Conserved protein OS=Mycobacterium tuberculosis (strain ATCC 25618 / H37Rv) OX=83332 GN=Rv2405 PE=1 SV=1
P71740	PKS13Rv3800c_IN_ALFA_1355-No_ALFAtag	0.949048	0.299108	3.17293	9	0.0113127	0.0170237	NA	0.458333	0.291667	P71740	P71740	P71740_MYCTU Probable conserved lipoprotein LppR OS=Mycobacterium tuberculosis (strain ATCC 25618 / H37Rv) OX=83332 GN=lppR PE=1 SV=2
P71741	PKS13Rv3800c_IN_ALFA_1355-No_ALFAtag	1.21339	0.191669	6.33066	10	8.56252e-05	0.000199602	NA	0.434959	0.434959	P71741	TREH	TREH_MYCTU Trehalase OS=Mycobacterium tuberculosis (strain ATCC 25618 / H37Rv) OX=83332 GN=Rv2402 PE=1 SV=2
P71744	PKS13Rv3800c_IN_ALFA_1355-No_ALFAtag	Inf	NA	NA	NA	NA	0	oneConditionMissing	0.518519	0.0185185	P71744	P71744	P71744_MYCTU Probable sulfate-binding lipoprotein SubI OS=Mycobacterium tuberculosis (strain ATCC 25618 / H37Rv) OX=83332 GN=subI PE=1 SV=1
P71757	PKS13Rv3800c_IN_ALFA_1355-No_ALFAtag	-0.10367	0.0813878	-1.27378	10	0.231548	0.272604	NA	0.10119	0.10119	P71757	P71757	P71757_MYCTU Conserved protein OS=Mycobacterium tuberculosis (strain ATCC 25618 / H37Rv) OX=83332 GN=Rv2387 PE=1 SV=3
P71763	PKS13Rv3800c_IN_ALFA_1355-No_ALFAtag	Inf	NA	NA	NA	NA	0	oneConditionMissing	0.533333	0.0333333	P71763	P71763	P71763_MYCTU Uncharacterized protein OS=Mycobacterium tuberculosis (strain ATCC 25618 / H37Rv) OX=83332 GN=Rv1482c PE=4 SV=2
P71767	PKS13Rv3800c_IN_ALFA_1355-No_ALFAtag	NA	NA	NA	NA	NA	NA	completeMissing	NA	NA	P71767	P71767	P71767_MYCTU Conserved membrane protein OS=Mycobacterium tuberculosis (strain ATCC 25618 / H37Rv) OX=83332 GN=Rv1487 PE=1 SV=1
P71778	PKS13Rv3800c_IN_ALFA_1355-No_ALFAtag	0.546556	0.137733	3.96823	10	0.00265093	0.00448274	NA	0.394444	0.394444	P71778	LIPL	LIPL_MYCTU Esterase/beta-lactamase LipL OS=Mycobacterium tuberculosis (strain ATCC 25618 / H37Rv) OX=83332 GN=lipL PE=1 SV=2
P71784	PKS13Rv3800c_IN_ALFA_1355-No_ALFAtag	0.0935555	0.160663	0.582308	10	0.573253	0.615659	NA	0.166667	0.166667	P71784	P71784	P71784_MYCTU Uncharacterized protein OS=Mycobacterium tuberculosis (strain ATCC 25618 / H37Rv) OX=83332 GN=Rv1505c PE=1 SV=1
P71787	PKS13Rv3800c_IN_ALFA_1355-No_ALFAtag	1.11748	0.114594	9.75158	10	2.00077e-06	8.03175e-06	NA	0.126016	0.126016	P71787	P71787	P71787_MYCTU Probable membrane protein OS=Mycobacterium tuberculosis (strain ATCC 25618 / H37Rv) OX=83332 GN=Rv1508c PE=1 SV=2
P71790	PKS13Rv3800c_IN_ALFA_1355-No_ALFAtag	0.265201	0.0838185	3.16399	10	0.0100901	0.0153738	NA	0.306667	0.306667	P71790	P71790	P71790_MYCTU GDP-mannose 4,6-dehydratase OS=Mycobacterium tuberculosis (strain ATCC 25618 / H37Rv) OX=83332 GN=gmdA PE=1 SV=2
P71791	PKS13Rv3800c_IN_ALFA_1355-No_ALFAtag	0.944766	0.131578	7.18029	10	2.99519e-05	8.07751e-05	NA	0	0	P71791	P71791	P71791_MYCTU GDP-L-fucose synthase OS=Mycobacterium tuberculosis (strain ATCC 25618 / H37Rv) OX=83332 GN=epiA PE=1 SV=1
P71792	PKS13Rv3800c_IN_ALFA_1355-No_ALFAtag	0.59883	0.046854	12.7808	10	1.61144e-07	1.22899e-06	NA	0.0606061	0.0606061	P71792	P71792	P71792_MYCTU Conserved protein OS=Mycobacterium tuberculosis (strain ATCC 25618 / H37Rv) OX=83332 GN=Rv1513 PE=1 SV=1
P71794	PKS13Rv3800c_IN_ALFA_1355-No_ALFAtag	-0.66172	0.251381	-2.63234	10	0.0250615	0.0354837	NA	0.222222	0.222222	P71794	P71794	P71794_MYCTU Methyltransf_11 domain-containing protein OS=Mycobacterium tuberculosis (strain ATCC 25618 / H37Rv) OX=83332 GN=Rv1515c PE=1 SV=1
P71795	PKS13Rv3800c_IN_ALFA_1355-No_ALFAtag	0.327572	0.0743414	4.40631	10	0.001322	0.00238309	NA	0.0133333	0.0133333	P71795	P71795	P71795_MYCTU Probable sugar transferase OS=Mycobacterium tuberculosis (strain ATCC 25618 / H37Rv) OX=83332 GN=Rv1516c PE=1 SV=3
P71796	PKS13Rv3800c_IN_ALFA_1355-No_ALFAtag	-0.845186	0.242657	-3.48304	9	0.00690536	0.0108885	NA	0.416667	0.25	P71796	P71796	P71796_MYCTU Conserved hypothetical transmembrane protein OS=Mycobacterium tuberculosis (strain ATCC 25618 / H37Rv) OX=83332 GN=Rv1517 PE=4 SV=1
P71799	PKS13Rv3800c_IN_ALFA_1355-No_ALFAtag	0.100127	0.219213	0.456757	10	0.657607	0.696252	NA	0.411765	0.411765	P71799	P71799	P71799_MYCTU Probable conserved membrane protein OS=Mycobacterium tuberculosis (strain ATCC 25618 / H37Rv) OX=83332 GN=Rv1371 PE=4 SV=2
P71804	PKS13Rv3800c_IN_ALFA_1355-No_ALFAtag	0.379588	0.308564	1.23018	9	0.249816	0.29288	NA	0.474359	0.307692	P71804	P71804	P71804_MYCTU TfuA domain-containing protein OS=Mycobacterium tuberculosis (strain ATCC 25618 / H37Rv) OX=83332 GN=Rv1376 PE=4 SV=1
P71810	PKS13Rv3800c_IN_ALFA_1355-No_ALFAtag	0.314824	0.0426174	7.38721	10	2.34975e-05	6.52527e-05	NA	0.113095	0.113095	P71810	P71810	P71810_MYCTU Probable export or membrane protein OS=Mycobacterium tuberculosis (strain ATCC 25618 / H37Rv) OX=83332 GN=Rv1382 PE=1 SV=1
P71813	PKS13Rv3800c_IN_ALFA_1355-No_ALFAtag	-2.18479	1.00311	-2.17801	5	0.0813166	0.105145	NA	0.5	0.166667	P71813	P71813	P71813_MYCTU Uncharacterized protein OS=Mycobacterium tuberculosis (strain ATCC 25618 / H37Rv) OX=83332 GN=Rv0756c PE=1 SV=1
P71814	PKS13Rv3800c_IN_ALFA_1355-No_ALFAtag	1.02763	0.133382	7.70441	10	1.63493e-05	4.77693e-05	NA	0.00333333	0.00333333	P71814	P71814	P71814_MYCTU Possible two component system response transcriptional positive regulator PhoP OS=Mycobacterium tuberculosis (strain ATCC 25618 / H37Rv) OX=83332 GN=phoP PE=1 SV=1
P71815	PKS13Rv3800c_IN_ALFA_1355-No_ALFAtag	0.483968	0.0708165	6.83412	10	4.54605e-05	0.00011559	NA	0.0133333	0.0133333	P71815	P71815	P71815_MYCTU Histidine kinase OS=Mycobacterium tuberculosis (strain ATCC 25618 / H37Rv) OX=83332 GN=phoR PE=1 SV=1
P71830	PKS13Rv3800c_IN_ALFA_1355-No_ALFAtag	0.58132	0.207095	2.80702	10	0.0185696	0.0268207	NA	0.375	0.375	P71830	P71830	P71830_MYCTU HTH tetR-type domain-containing protein OS=Mycobacterium tuberculosis (strain ATCC 25618 / H37Rv) OX=83332 GN=Rv0775 PE=1 SV=1
P71833	PKS13Rv3800c_IN_ALFA_1355-No_ALFAtag	0.351667	0.0847296	4.15047	10	0.00197855	0.00343701	NA	0.0614035	0.0614035	P71833	P71833	P71833_MYCTU Possible conserved transmembrane protein OS=Mycobacterium tuberculosis (strain ATCC 25618 / H37Rv) OX=83332 GN=Rv0779c PE=1 SV=1
P71834	PKS13Rv3800c_IN_ALFA_1355-No_ALFAtag	-1.5215	0.189273	-8.03865	10	1.1288e-05	3.46429e-05	NA	0.25	0.25	P71834	P71834	P71834_MYCTU Probable protease II PtrBb [second part] (Oligopeptidase B) OS=Mycobacterium tuberculosis (strain ATCC 25618 / H37Rv) OX=83332 GN=ptrBb PE=4 SV=2
P71838	PKS13Rv3800c_IN_ALFA_1355-No_ALFAtag	-0.339423	0.0484666	-7.00323	10	3.70117e-05	9.72858e-05	NA	0.0233333	0.0233333	P71838	Y0785	Y0785_MYCTU KsdD-like steroid dehydrogenase Rv0785 OS=Mycobacterium tuberculosis (strain ATCC 25618 / H37Rv) OX=83332 GN=Rv0785 PE=1 SV=2
P71839	PKS13Rv3800c_IN_ALFA_1355-No_ALFAtag	1.23235	0.356231	3.45941	9	0.00716744	0.0112763	NA	0.537037	0.37037	P71839	P71839	P71839_MYCTU Conserved protein OS=Mycobacterium tuberculosis (strain ATCC 25618 / H37Rv) OX=83332 GN=Rv0786c PE=1 SV=2
P71846	PKS13Rv3800c_IN_ALFA_1355-No_ALFAtag	0.542007	0.106856	5.07231	10	0.000483191	0.000948774	NA	0.0166667	0.0166667	P71846	P71846	P71846_MYCTU Possible electron transfer protein FdxB OS=Mycobacterium tuberculosis (strain ATCC 25618 / H37Rv) OX=83332 GN=fdxB PE=1 SV=3
P71847	PKS13Rv3800c_IN_ALFA_1355-No_ALFAtag	0.447954	0.138866	3.22581	10	0.00908526	0.0139873	NA	0.3	0.3	P71847	IPDC	IPDC_MYCTU (3aS,4S,5R,7aS)-5-hydroxy-7a-methyl-1-oxo-octahydro-1H-indene-4-carboxyl-CoA dehydrogenase OS=Mycobacterium tuberculosis (strain ATCC 25618 / H37Rv) OX=83332 GN=ipdC PE=1 SV=3
P71853	PKS13Rv3800c_IN_ALFA_1355-No_ALFAtag	0.737887	0.129791	5.68519	10	0.000202389	0.000432565	NA	0.235772	0.235772	P71853	P71853	P71853_MYCTU Probable short-chain type dehydrogenase/reductase OS=Mycobacterium tuberculosis (strain ATCC 25618 / H37Rv) OX=83332 GN=Rv3548c PE=1 SV=3
P71857	PKS13Rv3800c_IN_ALFA_1355-No_ALFAtag	Inf	NA	NA	NA	NA	0	oneConditionMissing	0.5	0	P71857	CHSE1	CHSE1_MYCTU Acyl-CoA dehydrogenase FadE28 OS=Mycobacterium tuberculosis (strain ATCC 25618 / H37Rv) OX=83332 GN=fadE28 PE=1 SV=3
P71858	PKS13Rv3800c_IN_ALFA_1355-No_ALFAtag	Inf	NA	NA	NA	NA	0	oneConditionMissing	0.633333	0.133333	P71858	CHSE2	CHSE2_MYCTU Acyl-CoA dehydrogenase FadE29 OS=Mycobacterium tuberculosis (strain ATCC 25618 / H37Rv) OX=83332 GN=fadE29 PE=1 SV=2
P71864	PKS13Rv3800c_IN_ALFA_1355-No_ALFAtag	0.674931	0.162608	4.15067	10	0.0019779	0.00343701	NA	0.393939	0.393939	P71864	3O1D	3O1D_MYCTU 3-oxosteroid 1-dehydrogenase OS=Mycobacterium tuberculosis (strain ATCC 25618 / H37Rv) OX=83332 GN=kstD PE=1 SV=3
P71875	PKS13Rv3800c_IN_ALFA_1355-No_ALFAtag	0.800831	0.151195	5.29669	10	0.000349193	0.000709528	NA	0.420635	0.420635	P71875	KSHA	KSHA_MYCTU 3-ketosteroid-9-alpha-monooxygenase, oxygenase component OS=Mycobacterium tuberculosis (strain ATCC 25618 / H37Rv) OX=83332 GN=kshA PE=1 SV=2
P71885	PKS13Rv3800c_IN_ALFA_1355-No_ALFAtag	0.81743	0.207113	3.94679	10	0.0027445	0.00461868	NA	0.416667	0.416667	P71885	P71885	P71885_MYCTU Conserved protein OS=Mycobacterium tuberculosis (strain ATCC 25618 / H37Rv) OX=83332 GN=Rv2327 PE=1 SV=1
P71888	PKS13Rv3800c_IN_ALFA_1355-No_ALFAtag	-1.84759	0.21617	-8.54693	10	6.56777e-06	2.17786e-05	NA	0.104167	0.104167	P71888	P71888	P71888_MYCTU Probable transcriptional regulatory protein (Probably AsnC-family) OS=Mycobacterium tuberculosis (strain ATCC 25618 / H37Rv) OX=83332 GN=Rv2324 PE=1 SV=1
P71889	PKS13Rv3800c_IN_ALFA_1355-No_ALFAtag	-2.62086	0.10312	-25.4157	0	NA	NA	NA	0.416667	0.0833333	P71889	DDAH	DDAH_MYCTU N(G),N(G)-dimethylarginine dimethylaminohydrolase OS=Mycobacterium tuberculosis (strain ATCC 25618 / H37Rv) OX=83332 GN=Rv2323c PE=1 SV=1
P71892	PKS13Rv3800c_IN_ALFA_1355-No_ALFAtag	-1.63484	0.123617	-13.2251	10	1.16522e-07	9.92383e-07	NA	0	0	P71892	P71892	P71892_MYCTU Probable cationic amino acid transport integral membrane protein RocE OS=Mycobacterium tuberculosis (strain ATCC 25618 / H37Rv) OX=83332 GN=rocE PE=4 SV=1
P71896	PKS13Rv3800c_IN_ALFA_1355-No_ALFAtag	Inf	NA	NA	NA	NA	0	oneConditionMissing	0.5	0	P71896	P71896	P71896_MYCTU Probable sugar-transport integral membrane protein ABC transporter UspA OS=Mycobacterium tuberculosis (strain ATCC 25618 / H37Rv) OX=83332 GN=uspA PE=3 SV=1
P71897	PKS13Rv3800c_IN_ALFA_1355-No_ALFAtag	0.148416	0.069643	2.13109	10	0.0589128	0.078457	NA	0.16	0.16	P71897	P71897	P71897_MYCTU Conserved protein OS=Mycobacterium tuberculosis (strain ATCC 25618 / H37Rv) OX=83332 GN=Rv2315c PE=1 SV=2
P71898	PKS13Rv3800c_IN_ALFA_1355-No_ALFAtag	0.360466	0.0544012	6.62606	10	5.88281e-05	0.000143962	NA	0.204167	0.204167	P71898	P71898	P71898_MYCTU Conserved protein OS=Mycobacterium tuberculosis (strain ATCC 25618 / H37Rv) OX=83332 GN=Rv2314c PE=1 SV=1
P71905	PKS13Rv3800c_IN_ALFA_1355-No_ALFAtag	1.58587	0.112222	14.1316	10	6.19314e-08	6.80517e-07	NA	0.00666667	0.00666667	P71905	P71905	P71905_MYCTU Possible ribonuclease E Rne OS=Mycobacterium tuberculosis (strain ATCC 25618 / H37Rv) OX=83332 GN=rne PE=1 SV=2
P71906	PKS13Rv3800c_IN_ALFA_1355-No_ALFAtag	-0.231913	0.549515	-0.422032	10	0.681931	0.719959	NA	0.25	0.25	P71906	P71906	P71906_MYCTU Probable C4-dicarboxylate-transport transmembrane protein DctA OS=Mycobacterium tuberculosis (strain ATCC 25618 / H37Rv) OX=83332 GN=dctA PE=4 SV=1
P71913	PKS13Rv3800c_IN_ALFA_1355-No_ALFAtag	0.577629	0.335892	1.71968	8	0.123805	0.154247	NA	0.444444	0.111111	P71913	P71913	P71913_MYCTU Ribokinase OS=Mycobacterium tuberculosis (strain ATCC 25618 / H37Rv) OX=83332 GN=rbsK PE=1 SV=1
P71914	PKS13Rv3800c_IN_ALFA_1355-No_ALFAtag	-1.40723	0.129995	-10.8253	10	7.64964e-07	3.79946e-06	NA	0.141414	0.141414	P71914	P71914	P71914_MYCTU Probable cyclase (Adenylyl-or guanylyl-)(Adenylate-or guanylate-) OS=Mycobacterium tuberculosis (strain ATCC 25618 / H37Rv) OX=83332 GN=Rv2435c PE=1 SV=1
P71915	PKS13Rv3800c_IN_ALFA_1355-No_ALFAtag	0.549283	0.24343	2.25643	10	0.0476566	0.0645715	NA	0.574074	0.574074	P71915	P71915	P71915_MYCTU Probable conserved transmembrane protein OS=Mycobacterium tuberculosis (strain ATCC 25618 / H37Rv) OX=83332 GN=Rv2434c PE=4 SV=1
P71922	PKS13Rv3800c_IN_ALFA_1355-No_ALFAtag	0.850491	0.0793171	10.7227	10	8.35568e-07	4.07176e-06	NA	0.00333333	0.00333333	P71922	P71922	P71922_MYCTU AAA domain-containing protein OS=Mycobacterium tuberculosis (strain ATCC 25618 / H37Rv) OX=83332 GN=Rv2426c PE=1 SV=2
P71923	PKS13Rv3800c_IN_ALFA_1355-No_ALFAtag	-0.0630985	0.16704	-0.377745	10	0.713514	0.747639	NA	0.273333	0.273333	P71923	P71923	P71923_MYCTU Uncharacterized protein OS=Mycobacterium tuberculosis (strain ATCC 25618 / H37Rv) OX=83332 GN=Rv2425c PE=1 SV=2
P71925	PKS13Rv3800c_IN_ALFA_1355-No_ALFAtag	1.21655	0.286829	4.24138	10	0.00171267	0.00303717	NA	0.512346	0.512346	P71925	P71925	P71925_MYCTU Methyltransf_25 domain-containing protein OS=Mycobacterium tuberculosis (strain ATCC 25618 / H37Rv) OX=83332 GN=Rv2423 PE=1 SV=2
P71941	PKS13Rv3800c_IN_ALFA_1355-No_ALFAtag	-0.243114	0.216383	-1.12354	10	0.287457	0.333383	NA	0.277778	0.277778	P71941	P71941	P71941_MYCTU Possible transcriptional regulatory protein (Probably ArsR-family) OS=Mycobacterium tuberculosis (strain ATCC 25618 / H37Rv) OX=83332 GN=Rv2642 PE=4 SV=1
P71947	PKS13Rv3800c_IN_ALFA_1355-No_ALFAtag	1.12955	0.0756682	14.9277	10	3.66252e-08	4.66472e-07	NA	0.0933333	0.0933333	P71947	P71947	P71947_MYCTU Possible PhiRv2 prophage protein OS=Mycobacterium tuberculosis (strain ATCC 25618 / H37Rv) OX=83332 GN=Rv2650c PE=1 SV=1
P71965	PKS13Rv3800c_IN_ALFA_1355-No_ALFAtag	-1.03298	0.417407	-2.47475	8	0.0384247	0.0529592	NA	0.333333	0.166667	P71965	P71965	P71965_MYCTU Possible exported alanine and valine rich protein OS=Mycobacterium tuberculosis (strain ATCC 25618 / H37Rv) OX=83332 GN=Rv2668 PE=1 SV=1
P71968	PKS13Rv3800c_IN_ALFA_1355-No_ALFAtag	1.03317	1.42743	0.723792	5	0.501628	0.547124	NA	0.666667	0.333333	P71968	P71968	P71968_MYCTU RibD_C domain-containing protein OS=Mycobacterium tuberculosis (strain ATCC 25618 / H37Rv) OX=83332 GN=ribD PE=1 SV=1
P71969	PKS13Rv3800c_IN_ALFA_1355-No_ALFAtag	-0.241525	0.144151	-1.6755	10	0.124773	0.155039	NA	0.342593	0.342593	P71969	P71969	P71969_MYCTU Possible secreted protease OS=Mycobacterium tuberculosis (strain ATCC 25618 / H37Rv) OX=83332 GN=Rv2672 PE=1 SV=1
P71976	PKS13Rv3800c_IN_ALFA_1355-No_ALFAtag	0.918658	1.18712	0.773852	6	0.468403	0.515501	NA	0.875	0.375	P71976	P71976	P71976_MYCTU Uncharacterized protein OS=Mycobacterium tuberculosis (strain ATCC 25618 / H37Rv) OX=83332 GN=Rv1718 PE=4 SV=1
P71977	PKS13Rv3800c_IN_ALFA_1355-No_ALFAtag	0.199235	0.0484515	4.11204	10	0.00210369	0.0036274	NA	0.0433333	0.0433333	P71977	P71977	P71977_MYCTU Probable transcriptional regulatory protein OS=Mycobacterium tuberculosis (strain ATCC 25618 / H37Rv) OX=83332 GN=Rv1719 PE=1 SV=2
P71980	PKS13Rv3800c_IN_ALFA_1355-No_ALFAtag	-0.204659	0.226271	-0.904489	10	0.387008	0.435675	NA	0.270833	0.270833	P71980	P71980	P71980_MYCTU Possible carboxylase OS=Mycobacterium tuberculosis (strain ATCC 25618 / H37Rv) OX=83332 GN=Rv1722 PE=1 SV=2
P71981	PKS13Rv3800c_IN_ALFA_1355-No_ALFAtag	-1.66039	1.74219	-0.953044	7	0.372309	0.420311	NA	0.444444	0.111111	P71981	P71981	P71981_MYCTU Probable hydrolase OS=Mycobacterium tuberculosis (strain ATCC 25618 / H37Rv) OX=83332 GN=Rv1723 PE=1 SV=2
P71983	PKS13Rv3800c_IN_ALFA_1355-No_ALFAtag	-0.0140413	0.268748	-0.052247	10	0.959361	0.966258	NA	0.325758	0.325758	P71983	P71983	P71983_MYCTU HTH hxlR-type domain-containing protein OS=Mycobacterium tuberculosis (strain ATCC 25618 / H37Rv) OX=83332 GN=Rv1725c PE=4 SV=2
P71985	PKS13Rv3800c_IN_ALFA_1355-No_ALFAtag	-0.383995	0.317239	-1.21043	9	0.256943	0.300482	NA	0.472222	0.305556	P71985	P71985	P71985_MYCTU MDMPI_N domain-containing protein OS=Mycobacterium tuberculosis (strain ATCC 25618 / H37Rv) OX=83332 GN=Rv1727 PE=4 SV=1
P71988	PKS13Rv3800c_IN_ALFA_1355-No_ALFAtag	0.315439	0.0881403	3.57883	10	0.00502148	0.00811429	NA	0.438889	0.438889	P71988	P71988	P71988_MYCTU Possible penicillin-binding protein OS=Mycobacterium tuberculosis (strain ATCC 25618 / H37Rv) OX=83332 GN=Rv1730c PE=1 SV=1
P72005	PKS13Rv3800c_IN_ALFA_1355-No_ALFAtag	0.0867829	0.22994	0.377414	10	0.713752	0.747639	NA	0.541667	0.541667	P72005	P72005	P72005_MYCTU Uncharacterized protein OS=Mycobacterium tuberculosis (strain ATCC 25618 / H37Rv) OX=83332 GN=Rv1748 PE=1 SV=1
P72007	PKS13Rv3800c_IN_ALFA_1355-No_ALFAtag	-0.335584	0.135405	-2.47837	10	0.0326338	0.0453796	NA	0.210526	0.210526	P72007	P72007	P72007_MYCTU Possible fatty-acid-CoA ligase FadD1 (Fatty-acid-CoA synthetase) (Fatty-acid-CoA synthase) OS=Mycobacterium tuberculosis (strain ATCC 25618 / H37Rv) OX=83332 GN=fadD1 PE=1 SV=1
P72035	PKS13Rv3800c_IN_ALFA_1355-No_ALFAtag	0.845366	0.140308	6.0251	10	0.000127766	0.000284354	NA	0.185185	0.185185	P72035	P72035	P72035_MYCTU SnoaL-like domain-containing protein OS=Mycobacterium tuberculosis (strain ATCC 25618 / H37Rv) OX=83332 GN=Rv3768 PE=1 SV=1
P72037	PKS13Rv3800c_IN_ALFA_1355-No_ALFAtag	Inf	NA	NA	NA	NA	0	oneConditionMissing	0.666667	0.166667	P72037	P72037	P72037_MYCTU Hypothetical leucine rich protein OS=Mycobacterium tuberculosis (strain ATCC 25618 / H37Rv) OX=83332 GN=Rv3770c PE=4 SV=1
P72040	PKS13Rv3800c_IN_ALFA_1355-No_ALFAtag	-0.0356148	0.131511	-0.270813	10	0.792042	0.818025	NA	0.145833	0.145833	P72040	P72040	P72040_MYCTU Conserved protein OS=Mycobacterium tuberculosis (strain ATCC 25618 / H37Rv) OX=83332 GN=Rv3773c PE=1 SV=1
P72041	PKS13Rv3800c_IN_ALFA_1355-No_ALFAtag	0.709838	0.0449546	15.7901	10	2.13283e-08	3.42573e-07	NA	0.0433333	0.0433333	P72041	P72041	P72041_MYCTU Probable lipase LipE OS=Mycobacterium tuberculosis (strain ATCC 25618 / H37Rv) OX=83332 GN=lipE PE=1 SV=1
P72042	PKS13Rv3800c_IN_ALFA_1355-No_ALFAtag	Inf	NA	NA	NA	NA	0	oneConditionMissing	0.5	0	P72042	Y3776	Y3776_MYCTU Uncharacterized protein Rv3776 OS=Mycobacterium tuberculosis (strain ATCC 25618 / H37Rv) OX=83332 GN=Rv3776 PE=4 SV=1
P72043	PKS13Rv3800c_IN_ALFA_1355-No_ALFAtag	0.778167	0.194733	3.99608	10	0.00253432	0.00429726	NA	0.416667	0.416667	P72043	P72043	P72043_MYCTU Probable oxidoreductase OS=Mycobacterium tuberculosis (strain ATCC 25618 / H37Rv) OX=83332 GN=Rv3777 PE=1 SV=2
P72045	PKS13Rv3800c_IN_ALFA_1355-No_ALFAtag	0.167464	0.0855484	1.95754	10	0.0787571	0.102071	NA	0.0633333	0.0633333	P72045	P72045	P72045_MYCTU Probable conserved transmembrane protein alanine and leucine rich OS=Mycobacterium tuberculosis (strain ATCC 25618 / H37Rv) OX=83332 GN=Rv3779 PE=1 SV=2
P72047	PKS13Rv3800c_IN_ALFA_1355-No_ALFAtag	1.07501	0.142832	7.5264	10	2.00126e-05	5.6699e-05	NA	0.0166667	0.0166667	P72047	P72047	P72047_MYCTU Probable O-antigen/lipopolysaccharide transport ATP-binding protein ABC transporter RfbE OS=Mycobacterium tuberculosis (strain ATCC 25618 / H37Rv) OX=83332 GN=rfbE PE=1 SV=2
P72049	PKS13Rv3800c_IN_ALFA_1355-No_ALFAtag	0.256812	0.166139	1.54576	10	0.153197	0.187122	NA	0.222222	0.222222	P72049	P72049	P72049_MYCTU Probable O-antigen/lipopolysaccharide transport integral membrane protein ABC transporter RfbD OS=Mycobacterium tuberculosis (strain ATCC 25618 / H37Rv) OX=83332 GN=rfbD PE=1 SV=1
P72050	PKS13Rv3800c_IN_ALFA_1355-No_ALFAtag	-0.460672	0.0550167	-8.3733	10	7.87991e-06	2.56143e-05	NA	0.0266667	0.0266667	P72050	P72050	P72050_MYCTU Possible dTDP-glucose 4,6-dehydratase OS=Mycobacterium tuberculosis (strain ATCC 25618 / H37Rv) OX=83332 GN=Rv3784 PE=1 SV=1
P72062	PKS13Rv3800c_IN_ALFA_1355-No_ALFAtag	-0.0942296	0.343952	-0.273962	10	0.78969	0.815896	NA	0.3	0.3	P72062	P72062	P72062_MYCTU Conserved protein OS=Mycobacterium tuberculosis (strain ATCC 25618 / H37Rv) OX=83332 GN=Rv3796 PE=1 SV=2
P75019	PKS13Rv3800c_IN_ALFA_1355-No_ALFAtag	1.64174	0.0764148	21.4846	10	1.06452e-09	9.30691e-08	NA	0.01	0.01	P75019	P75019	P75019_MYCTU Possible enoyl-CoA hydratase EchA21 (Enoyl hydrase) (Unsaturated acyl-CoA hydratase) (Crotonase) OS=Mycobacterium tuberculosis (strain ATCC 25618 / H37Rv) OX=83332 GN=echA21 PE=1 SV=1
P94978	PKS13Rv3800c_IN_ALFA_1355-No_ALFAtag	0.0200695	0.0534494	0.375485	10	0.715141	0.748814	NA	0.15	0.15	P94978	P94978	P94978_MYCTU Possible 23S rRNA methyltransferase TsnR OS=Mycobacterium tuberculosis (strain ATCC 25618 / H37Rv) OX=83332 GN=tsnR PE=1 SV=2
P94979	PKS13Rv3800c_IN_ALFA_1355-No_ALFAtag	Inf	NA	NA	NA	NA	0	oneConditionMissing	0.555556	0.0555556	P94979	P94979	P94979_MYCTU MPAB_Lcp_cat domain-containing protein OS=Mycobacterium tuberculosis (strain ATCC 25618 / H37Rv) OX=83332 GN=Rv1645c PE=4 SV=1
P94982	PKS13Rv3800c_IN_ALFA_1355-No_ALFAtag	0.808305	0.0716488	11.2815	10	5.2097e-07	2.85667e-06	NA	0.166667	0.166667	P94982	P94982	P94982_MYCTU Adenylate cyclase (ATP pyrophosphate-lyase) (Adenylyl cyclase) OS=Mycobacterium tuberculosis (strain ATCC 25618 / H37Rv) OX=83332 GN=Rv1647 PE=1 SV=1
P94996	PKS13Rv3800c_IN_ALFA_1355-No_ALFAtag	-0.124987	0.030029	-4.16221	10	0.0019419	0.00338382	NA	0	0	P94996	P94996	P94996_MYCTU Probable polyketide synthase Pks7 OS=Mycobacterium tuberculosis (strain ATCC 25618 / H37Rv) OX=83332 GN=pks7 PE=1 SV=1
P95004	PKS13Rv3800c_IN_ALFA_1355-No_ALFAtag	0.577315	0.339599	1.69999	10	0.119971	0.150004	NA	0.333333	0.333333	P95004	VPC20	VPC20_MYCTU 23S rRNA-specific endonuclease VapC20 OS=Mycobacterium tuberculosis (strain ATCC 25618 / H37Rv) OX=83332 GN=vapC20 PE=1 SV=1
P95017	PKS13Rv3800c_IN_ALFA_1355-No_ALFAtag	0.529218	0.150996	3.50484	10	0.00568035	0.00908986	NA	0.265152	0.265152	P95017	P95017	P95017_MYCTU Probable conserved transmembrane protein OS=Mycobacterium tuberculosis (strain ATCC 25618 / H37Rv) OX=83332 GN=Rv2536 PE=1 SV=3
P95021	PKS13Rv3800c_IN_ALFA_1355-No_ALFAtag	-1.15205	0.133091	-8.65617	10	5.86536e-06	1.98009e-05	NA	0	0	P95021	P95021	P95021_MYCTU Uncharacterized protein OS=Mycobacterium tuberculosis (strain ATCC 25618 / H37Rv) OX=83332 GN=Rv2532c PE=4 SV=1
P95024	PKS13Rv3800c_IN_ALFA_1355-No_ALFAtag	0.485743	0.0550199	8.82849	10	4.9179e-06	1.70876e-05	NA	0.0266667	0.0266667	P95024	P95024	P95024_MYCTU ERCC4 domain-containing protein OS=Mycobacterium tuberculosis (strain ATCC 25618 / H37Rv) OX=83332 GN=Rv2529 PE=1 SV=2
P95029	PKS13Rv3800c_IN_ALFA_1355-No_ALFAtag	0.931227	0.152594	6.10264	10	0.000115291	0.00025885	NA	0	0	P95029	P95029	P95029_MYCTU Enoyl-CoA hydratase 2 OS=Mycobacterium tuberculosis (strain ATCC 25618 / H37Rv) OX=83332 GN=fas PE=1 SV=3
P95034	PKS13Rv3800c_IN_ALFA_1355-No_ALFAtag	0.274353	0.0546302	5.02201	10	0.000520202	0.00101293	NA	0.123333	0.123333	P95034	P95034	P95034_MYCTU Putative ferredoxin reductase OS=Mycobacterium tuberculosis (strain ATCC 25618 / H37Rv) OX=83332 GN=Rv0688 PE=1 SV=1
P95059	PKS13Rv3800c_IN_ALFA_1355-No_ALFAtag	0.410389	0.086954	4.71961	10	0.000816924	0.001525	NA	0.388889	0.388889	P95059	P95059	P95059_MYCTU Possible arylsulfatase AtsA (Aryl-sulfate sulphohydrolase) (Arylsulphatase) OS=Mycobacterium tuberculosis (strain ATCC 25618 / H37Rv) OX=83332 GN=atsA PE=1 SV=1
P95072	PKS13Rv3800c_IN_ALFA_1355-No_ALFAtag	1.70458	0.103123	16.5295	10	1.37066e-08	2.64409e-07	NA	0.0233333	0.0233333	P95072	P95072	P95072_MYCTU Possible protease IV SppA (Endopeptidase IV) (Signal peptide peptidase) OS=Mycobacterium tuberculosis (strain ATCC 25618 / H37Rv) OX=83332 GN=sppA PE=1 SV=1
P95075	PKS13Rv3800c_IN_ALFA_1355-No_ALFAtag	-0.228942	0.458558	-0.499265	10	0.628393	0.667965	NA	0.233333	0.233333	P95075	P95075	P95075_MYCTU Possible L-fuculose phosphate aldolase FucA (L-fuculose-1-phosphate aldolase) OS=Mycobacterium tuberculosis (strain ATCC 25618 / H37Rv) OX=83332 GN=fucA PE=1 SV=2
P95087	PKS13Rv3800c_IN_ALFA_1355-No_ALFAtag	0.133902	0.0370472	3.61436	10	0.00473376	0.00768927	NA	0.05	0.05	P95087	P95087	P95087_MYCTU Uncharacterized protein OS=Mycobacterium tuberculosis (strain ATCC 25618 / H37Rv) OX=83332 GN=Rv3071 PE=1 SV=3
P95098	PKS13Rv3800c_IN_ALFA_1355-No_ALFAtag	-0.158978	0.109007	-1.45843	10	0.175404	0.211028	NA	0.302632	0.302632	P95098	P95098	P95098_MYCTU Probable transcriptional regulatory protein (Probably GntR-family) OS=Mycobacterium tuberculosis (strain ATCC 25618 / H37Rv) OX=83332 GN=Rv3060c PE=1 SV=1
P95100	PKS13Rv3800c_IN_ALFA_1355-No_ALFAtag	0.891669	0.143839	6.19908	10	0.000101576	0.000232911	NA	0	0	P95100	P95100	P95100_MYCTU Possible transcriptional regulatory protein (Probably TetR-family) OS=Mycobacterium tuberculosis (strain ATCC 25618 / H37Rv) OX=83332 GN=Rv3058c PE=1 SV=4
P95103	PKS13Rv3800c_IN_ALFA_1355-No_ALFAtag	0.218663	0.267588	0.817161	10	0.432873	0.480742	NA	0.359649	0.359649	P95103	P95103	P95103_MYCTU Possible transcriptional regulatory protein (Probably TetR-family) OS=Mycobacterium tuberculosis (strain ATCC 25618 / H37Rv) OX=83332 GN=Rv3055 PE=4 SV=4
P95105	PKS13Rv3800c_IN_ALFA_1355-No_ALFAtag	-0.154951	0.204912	-0.756181	10	0.466981	0.514137	NA	0.196078	0.196078	P95105	P95105	P95105_MYCTU FMN_red domain-containing protein OS=Mycobacterium tuberculosis (strain ATCC 25618 / H37Rv) OX=83332 GN=Rv3054c PE=1 SV=4
P95120	PKS13Rv3800c_IN_ALFA_1355-No_ALFAtag	Inf	NA	NA	NA	NA	0	oneConditionMissing	0.666667	0	P95120	P95120	P95120_MYCTU DhaL domain-containing protein OS=Mycobacterium tuberculosis (strain ATCC 25618 / H37Rv) OX=83332 GN=Rv2975c PE=4 SV=4
P95125	PKS13Rv3800c_IN_ALFA_1355-No_ALFAtag	1.52163	0.123578	12.3131	10	2.29204e-07	1.59011e-06	NA	0	0	P95125	LIPN	LIPN_MYCTU Carboxylic ester hydrolase LipN OS=Mycobacterium tuberculosis (strain ATCC 25618 / H37Rv) OX=83332 GN=lipN PE=1 SV=1
P95137	PKS13Rv3800c_IN_ALFA_1355-No_ALFAtag	0.353379	0.0848463	4.16493	10	0.0019335	0.0033734	NA	0.0705128	0.0705128	P95137	P95137	P95137_MYCTU Conserved protein OS=Mycobacterium tuberculosis (strain ATCC 25618 / H37Rv) OX=83332 GN=Rv2955c PE=1 SV=4
P95141	PKS13Rv3800c_IN_ALFA_1355-No_ALFAtag	1.11918	0.10354	10.8092	10	7.75592e-07	3.81684e-06	NA	0.0266667	0.0266667	P95141	FAA29	FAA29_MYCTU 4-hydroxyphenylalkanoate adenylyltransferase OS=Mycobacterium tuberculosis (strain ATCC 25618 / H37Rv) OX=83332 GN=fadD29 PE=1 SV=1
P95144	PKS13Rv3800c_IN_ALFA_1355-No_ALFAtag	0.737517	0.108523	6.79594	10	4.76435e-05	0.000119836	NA	0.0299145	0.0299145	P95144	P95144	P95144_MYCTU Conserved protein OS=Mycobacterium tuberculosis (strain ATCC 25618 / H37Rv) OX=83332 GN=Rv1871c PE=1 SV=1
P95146	PKS13Rv3800c_IN_ALFA_1355-No_ALFAtag	0.19435	0.062573	3.10597	10	0.0111368	0.0167861	NA	0.0333333	0.0333333	P95146	P95146	P95146_MYCTU Probable reductase OS=Mycobacterium tuberculosis (strain ATCC 25618 / H37Rv) OX=83332 GN=Rv1869c PE=1 SV=1
P95147	PKS13Rv3800c_IN_ALFA_1355-No_ALFAtag	0.46663	0.0548683	8.50453	10	6.86466e-06	2.26026e-05	NA	0.0133333	0.0133333	P95147	P95147	P95147_MYCTU Uncharacterized protein OS=Mycobacterium tuberculosis (strain ATCC 25618 / H37Rv) OX=83332 GN=Rv1868 PE=1 SV=2
P95148	PKS13Rv3800c_IN_ALFA_1355-No_ALFAtag	-0.351992	0.0446299	-7.8869	10	1.3336e-05	4.03537e-05	NA	0.0166667	0.0166667	P95148	P95148	P95148_MYCTU Conserved protein OS=Mycobacterium tuberculosis (strain ATCC 25618 / H37Rv) OX=83332 GN=Rv1867 PE=1 SV=1
P95149	PKS13Rv3800c_IN_ALFA_1355-No_ALFAtag	1.69586	0.433149	3.91518	8	0.00444845	0.00726374	NA	0.564815	0.231481	P95149	Y1866	Y1866_MYCTU Probable CoA-transferase Rv1866 OS=Mycobacterium tuberculosis (strain ATCC 25618 / H37Rv) OX=83332 GN=Rv1866 PE=1 SV=3
P95150	PKS13Rv3800c_IN_ALFA_1355-No_ALFAtag	0.413101	0.0525115	7.86687	10	1.36352e-05	4.11259e-05	NA	0.0233333	0.0233333	P95150	P95150	P95150_MYCTU Probable short-chain type dehydrogenase OS=Mycobacterium tuberculosis (strain ATCC 25618 / H37Rv) OX=83332 GN=Rv1865c PE=1 SV=2
P95151	PKS13Rv3800c_IN_ALFA_1355-No_ALFAtag	-0.40628	0.101088	-4.01907	10	0.00244212	0.00415219	NA	0.142857	0.142857	P95151	P95151	P95151_MYCTU Conserved protein OS=Mycobacterium tuberculosis (strain ATCC 25618 / H37Rv) OX=83332 GN=Rv1864c PE=1 SV=2
P95159	PKS13Rv3800c_IN_ALFA_1355-No_ALFAtag	1.21216	0.0718313	16.8751	10	1.12185e-08	2.32846e-07	NA	0.263333	0.263333	P95159	P95159	P95159_MYCTU Possible oxidoreductase OS=Mycobacterium tuberculosis (strain ATCC 25618 / H37Rv) OX=83332 GN=Rv1855c PE=1 SV=2
P95160	PKS13Rv3800c_IN_ALFA_1355-No_ALFAtag	1.10828	0.102456	10.8172	10	7.70276e-07	3.80655e-06	NA	0.0466667	0.0466667	P95160	NDH	NDH_MYCTU Type II NADH:quinone oxidoreductase Ndh OS=Mycobacterium tuberculosis (strain ATCC 25618 / H37Rv) OX=83332 GN=ndh PE=1 SV=1
P95161	PKS13Rv3800c_IN_ALFA_1355-No_ALFAtag	-2.10533	0.437581	-4.81128	10	0.000711472	0.00134699	NA	0.333333	0.333333	P95161	P95161	P95161_MYCTU Probable urease accessory protein UreD OS=Mycobacterium tuberculosis (strain ATCC 25618 / H37Rv) OX=83332 GN=ureD PE=1 SV=4
P95164	PKS13Rv3800c_IN_ALFA_1355-No_ALFAtag	Inf	NA	NA	NA	NA	0	oneConditionMissing	0.875	0.0416667	P95164	P95164	P95164_MYCTU Possible sensor-transducer protein BlaR OS=Mycobacterium tuberculosis (strain ATCC 25618 / H37Rv) OX=83332 GN=blaR PE=3 SV=2
P95172	PKS13Rv3800c_IN_ALFA_1355-No_ALFAtag	1.13275	0.162428	6.97383	10	3.83489e-05	0.000100237	NA	0.125	0.125	P95172	P95172	P95172_MYCTU NADH-quinone oxidoreductase subunit J OS=Mycobacterium tuberculosis (strain ATCC 25618 / H37Rv) OX=83332 GN=nuoJ PE=1 SV=1
P95184	PKS13Rv3800c_IN_ALFA_1355-No_ALFAtag	Inf	NA	NA	NA	NA	0	oneConditionMissing	0.5	0	P95184	P95184	P95184_MYCTU Uncharacterized protein OS=Mycobacterium tuberculosis (strain ATCC 25618 / H37Rv) OX=83332 GN=Rv3142c PE=1 SV=3
P95185	PKS13Rv3800c_IN_ALFA_1355-No_ALFAtag	0.316504	0.086782	3.64711	10	0.00448368	0.00731273	NA	0.146341	0.146341	P95185	P95185	P95185_MYCTU Probable NADPH quinone oxidoreductase FadB4 (NADPH:quinone reductase) (Zeta-crystallin) OS=Mycobacterium tuberculosis (strain ATCC 25618 / H37Rv) OX=83332 GN=fadB4 PE=1 SV=1
P95186	PKS13Rv3800c_IN_ALFA_1355-No_ALFAtag	3.00843	0.213105	14.1171	10	6.25409e-08	6.84529e-07	NA	0	0	P95186	P95186	P95186_MYCTU Probable acyl-CoA dehydrogenase FadE23 OS=Mycobacterium tuberculosis (strain ATCC 25618 / H37Rv) OX=83332 GN=fadE23 PE=1 SV=1
P95187	PKS13Rv3800c_IN_ALFA_1355-No_ALFAtag	2.54878	0.185827	13.7159	10	8.23635e-08	8.04121e-07	NA	0	0	P95187	P95187	P95187_MYCTU Probable acyl-CoA dehydrogenase FadE24 OS=Mycobacterium tuberculosis (strain ATCC 25618 / H37Rv) OX=83332 GN=fadE24 PE=1 SV=1
P95188	PKS13Rv3800c_IN_ALFA_1355-No_ALFAtag	1.66558	0.209934	7.93386	10	1.26622e-05	3.86908e-05	NA	0.517544	0.517544	P95188	P95188	P95188_MYCTU Probable pyruvate formate lyase activating protein PflA (Formate acetyltransferase activating enzyme) ([pyruvate formate-lyase] activating enzyme) OS=Mycobacterium tuberculosis (strain ATCC 25618 / H37Rv) OX=83332 GN=pflA PE=4 SV=2
P95189	PKS13Rv3800c_IN_ALFA_1355-No_ALFAtag	0.703246	0.198119	3.54962	10	0.00527159	0.00848907	NA	0.314103	0.314103	P95189	HISN	HISN_MYCTU Histidinol-phosphatase OS=Mycobacterium tuberculosis (strain ATCC 25618 / H37Rv) OX=83332 GN=hisN PE=1 SV=2
P95197	PKS13Rv3800c_IN_ALFA_1355-No_ALFAtag	0.37718	0.103412	3.64736	10	0.00448185	0.00731273	NA	0.03	0.03	P95197	P95197	P95197_MYCTU Probable phosphoribosylglycinamide formyltransferase 2 PurT (GART 2) (Gar transformylase 2) (5'-phosphoribosylglycinamide transformylase 2) (Formate-dependent gar transformylase) OS=Mycobacterium tuberculosis (strain ATCC 25618 / H37Rv) OX=83332 GN=purT PE=1 SV=2
P95200	PKS13Rv3800c_IN_ALFA_1355-No_ALFAtag	0.836384	0.166356	5.02767	10	0.000515888	0.00100523	NA	0.0333333	0.0333333	P95200	NDHA	NDHA_MYCTU Type II NADH:quinone oxidoreductase NdhA OS=Mycobacterium tuberculosis (strain ATCC 25618 / H37Rv) OX=83332 GN=ndhA PE=1 SV=1
P95202	PKS13Rv3800c_IN_ALFA_1355-No_ALFAtag	1.04814	0.059994	17.4707	10	8.01317e-09	2.01746e-07	NA	0.0656566	0.0656566	P95202	P95202	P95202_MYCTU Possible secreted protein OS=Mycobacterium tuberculosis (strain ATCC 25618 / H37Rv) OX=83332 GN=Rv0394c PE=1 SV=1
P95207	PKS13Rv3800c_IN_ALFA_1355-No_ALFAtag	0.314644	1.18463	0.265605	4	0.803671	0.828508	NA	0.722222	0.222222	P95207	P95207	P95207_MYCTU Possible conserved lipoprotein LpqK OS=Mycobacterium tuberculosis (strain ATCC 25618 / H37Rv) OX=83332 GN=lpqK PE=1 SV=1
P95208	PKS13Rv3800c_IN_ALFA_1355-No_ALFAtag	1.27636	0.0829478	15.3875	10	2.73558e-08	3.87868e-07	NA	0.03	0.03	P95208	P95208	P95208_MYCTU Acyl-CoA dehydrogenase FadE7 OS=Mycobacterium tuberculosis (strain ATCC 25618 / H37Rv) OX=83332 GN=fadE7 PE=1 SV=3
P95215	PKS13Rv3800c_IN_ALFA_1355-No_ALFAtag	0.00350135	0.238116	0.0147044	10	0.988557	0.990324	NA	0.291667	0.291667	P95215	P95215	P95215_MYCTU TetR_C_16 domain-containing protein OS=Mycobacterium tuberculosis (strain ATCC 25618 / H37Rv) OX=83332 GN=Rv0258c PE=4 SV=1
P95217	PKS13Rv3800c_IN_ALFA_1355-No_ALFAtag	-3.48958	0.462148	-7.55079	6	0.000279986	0.000580696	NA	0.488636	0.32197	P95217	P95217	P95217_MYCTU Possible transcriptional regulatory protein OS=Mycobacterium tuberculosis (strain ATCC 25618 / H37Rv) OX=83332 GN=Rv0260c PE=1 SV=1
P95220	PKS13Rv3800c_IN_ALFA_1355-No_ALFAtag	0.562908	0.0577531	9.7468	10	2.00975e-06	8.0505e-06	NA	0.0966667	0.0966667	P95220	P95220	P95220_MYCTU AHS2 domain-containing protein OS=Mycobacterium tuberculosis (strain ATCC 25618 / H37Rv) OX=83332 GN=Rv0263c PE=1 SV=1
P95221	PKS13Rv3800c_IN_ALFA_1355-No_ALFAtag	0.423148	0.131767	3.21133	10	0.00931109	0.0142879	NA	0.157895	0.157895	P95221	P95221	P95221_MYCTU AHS1 domain-containing protein OS=Mycobacterium tuberculosis (strain ATCC 25618 / H37Rv) OX=83332 GN=Rv0264c PE=1 SV=3
P95223	PKS13Rv3800c_IN_ALFA_1355-No_ALFAtag	1.52352	0.218553	6.97095	10	3.84829e-05	0.000100493	NA	0.564103	0.564103	P95223	P95223	P95223_MYCTU Probable 5-oxoprolinase OplA (5-oxo-L-prolinase) (Pyroglutamase) (5-OPASE) OS=Mycobacterium tuberculosis (strain ATCC 25618 / H37Rv) OX=83332 GN=oplA PE=1 SV=2
P95225	PKS13Rv3800c_IN_ALFA_1355-No_ALFAtag	Inf	NA	NA	NA	NA	0	oneConditionMissing	0.5	0	P95225	Y268	Y268_MYCTU Putative antitoxin Rv0268c OS=Mycobacterium tuberculosis (strain ATCC 25618 / H37Rv) OX=83332 GN=Rv0268c PE=3 SV=2
P95226	PKS13Rv3800c_IN_ALFA_1355-No_ALFAtag	-0.502237	0.0932014	-5.38873	10	0.000306273	0.000630549	NA	0.113333	0.113333	P95226	P95226	P95226_MYCTU Uncharacterized protein OS=Mycobacterium tuberculosis (strain ATCC 25618 / H37Rv) OX=83332 GN=Rv0269c PE=1 SV=1
P95227	PKS13Rv3800c_IN_ALFA_1355-No_ALFAtag	2.52502	0.127295	19.836	10	2.32597e-09	1.25334e-07	NA	0	0	P95227	P95227	P95227_MYCTU Probable fatty-acid-CoA ligase FadD2 (Fatty-acid-CoA synthetase) (Fatty-acid-CoA synthase) OS=Mycobacterium tuberculosis (strain ATCC 25618 / H37Rv) OX=83332 GN=fadD2 PE=1 SV=1
P95228	PKS13Rv3800c_IN_ALFA_1355-No_ALFAtag	1.05962	0.084391	12.556	10	1.90598e-07	1.3944e-06	NA	0.00666667	0.00666667	P95228	P95228	P95228_MYCTU Probable acyl-CoA dehydrogenase FadE6 OS=Mycobacterium tuberculosis (strain ATCC 25618 / H37Rv) OX=83332 GN=fadE6 PE=1 SV=1
P95229	PKS13Rv3800c_IN_ALFA_1355-No_ALFAtag	-0.293984	0.11672	-2.5187	10	0.030455	0.0424974	NA	0.328829	0.328829	P95229	P95229	P95229_MYCTU Uncharacterized protein OS=Mycobacterium tuberculosis (strain ATCC 25618 / H37Rv) OX=83332 GN=Rv0272c PE=1 SV=1
P95231	PKS13Rv3800c_IN_ALFA_1355-No_ALFAtag	Inf	NA	NA	NA	NA	0	oneConditionMissing	0.555556	0.0555556	P95231	CYSE	CYSE_MYCTU Serine acetyltransferase OS=Mycobacterium tuberculosis (strain ATCC 25618 / H37Rv) OX=83332 GN=cysE PE=1 SV=1
P95233	PKS13Rv3800c_IN_ALFA_1355-No_ALFAtag	-0.0514743	0.0645584	-0.797329	10	0.44378	0.491879	NA	0.140741	0.140741	P95233	P95233	P95233_MYCTU Uncharacterized protein OS=Mycobacterium tuberculosis (strain ATCC 25618 / H37Rv) OX=83332 GN=Rv2337c PE=1 SV=1
P95234	PKS13Rv3800c_IN_ALFA_1355-No_ALFAtag	0.403263	0.0746917	5.39903	10	0.000301836	0.000622786	NA	0.0133333	0.0133333	P95234	P95234	P95234_MYCTU Possible molybdopterin biosynthesis protein MoeW OS=Mycobacterium tuberculosis (strain ATCC 25618 / H37Rv) OX=83332 GN=moeW PE=1 SV=1
P95238	PKS13Rv3800c_IN_ALFA_1355-No_ALFAtag	0.654375	0.0845159	7.74262	10	1.56619e-05	4.61945e-05	NA	0.0294118	0.0294118	P95238	P95238	P95238_MYCTU Uncharacterized protein OS=Mycobacterium tuberculosis (strain ATCC 25618 / H37Rv) OX=83332 GN=Rv2342 PE=1 SV=3
P95251	PKS13Rv3800c_IN_ALFA_1355-No_ALFAtag	0.36451	0.0618819	5.89042	10	0.000153021	0.000335233	NA	0.00666667	0.00666667	P95251	MCE3R	MCE3R_MYCTU Transcriptional repressor Mce3R OS=Mycobacterium tuberculosis (strain ATCC 25618 / H37Rv) OX=83332 GN=mce3R PE=1 SV=2
P95257	PKS13Rv3800c_IN_ALFA_1355-No_ALFAtag	0.693407	0.10812	6.41329	10	7.70043e-05	0.000181774	NA	0.142157	0.142157	P95257	SECBL	SECBL_MYCTU SecB-like chaperone Rv1957 OS=Mycobacterium tuberculosis (strain ATCC 25618 / H37Rv) OX=83332 GN=secBL PE=1 SV=1
P95272	PKS13Rv3800c_IN_ALFA_1355-No_ALFAtag	0.344588	0.202639	1.7005	10	0.119872	0.149948	NA	0.277778	0.277778	P95272	MAZF5	MAZF5_MYCTU Probable endoribonuclease MazF5 OS=Mycobacterium tuberculosis (strain ATCC 25618 / H37Rv) OX=83332 GN=mazF5 PE=1 SV=4
P95277	PKS13Rv3800c_IN_ALFA_1355-No_ALFAtag	0.668383	0.377896	1.76869	9	0.110734	0.140334	NA	0.479167	0.3125	P95277	P95277	P95277_MYCTU Possible oxygenase OS=Mycobacterium tuberculosis (strain ATCC 25618 / H37Rv) OX=83332 GN=Rv1937 PE=4 SV=1
P95278	PKS13Rv3800c_IN_ALFA_1355-No_ALFAtag	Inf	NA	NA	NA	NA	0	oneConditionMissing	0.653846	0.153846	P95278	P95278	P95278_MYCTU Possible monooxygenase OS=Mycobacterium tuberculosis (strain ATCC 25618 / H37Rv) OX=83332 GN=Rv1936 PE=1 SV=1
P95285	PKS13Rv3800c_IN_ALFA_1355-No_ALFAtag	0.109857	0.0748634	1.46743	10	0.172993	0.208305	NA	0.216667	0.216667	P95285	P95285	P95285_MYCTU Uncharacterized protein OS=Mycobacterium tuberculosis (strain ATCC 25618 / H37Rv) OX=83332 GN=Rv1929c PE=1 SV=2
P95287	PKS13Rv3800c_IN_ALFA_1355-No_ALFAtag	0.38038	0.0642742	5.91809	10	0.000147423	0.000323985	NA	0.0905797	0.0905797	P95287	P95287	P95287_MYCTU Uncharacterized protein OS=Mycobacterium tuberculosis (strain ATCC 25618 / H37Rv) OX=83332 GN=Rv1927 PE=1 SV=4
P95289	PKS13Rv3800c_IN_ALFA_1355-No_ALFAtag	0.707095	0.194569	3.63415	10	0.00458094	0.00745833	NA	0.270833	0.270833	P95289	P95289	P95289_MYCTU Uncharacterized protein OS=Mycobacterium tuberculosis (strain ATCC 25618 / H37Rv) OX=83332 GN=Rv1924c PE=1 SV=3
P95290	PKS13Rv3800c_IN_ALFA_1355-No_ALFAtag	2.29789	0.216587	10.6095	10	9.21781e-07	4.33252e-06	NA	0.00333333	0.00333333	P95290	P95290	P95290_MYCTU Probable lipase LipD OS=Mycobacterium tuberculosis (strain ATCC 25618 / H37Rv) OX=83332 GN=lipD PE=1 SV=1
P95291	PKS13Rv3800c_IN_ALFA_1355-No_ALFAtag	Inf	NA	NA	NA	NA	0	oneConditionMissing	0.541667	0.0416667	P95291	P95291	P95291_MYCTU Probable conserved lipoprotein OS=Mycobacterium tuberculosis (strain ATCC 25618 / H37Rv) OX=83332 GN=Rv1922 PE=1 SV=1
P96202	PKS13Rv3800c_IN_ALFA_1355-No_ALFAtag	1.51884	0.0987253	15.3845	10	2.74082e-08	3.87868e-07	NA	0.00666667	0.00666667	P96202	PPSC	PPSC_MYCTU Phenolphthiocerol/phthiocerol polyketide synthase subunit C OS=Mycobacterium tuberculosis (strain ATCC 25618 / H37Rv) OX=83332 GN=ppsC PE=1 SV=2
P96210	PKS13Rv3800c_IN_ALFA_1355-No_ALFAtag	1.0336	0.106408	9.71355	10	2.07339e-06	8.25234e-06	NA	0.01	0.01	P96210	ESPG1	ESPG1_MYCTU ESX-1 secretion-associated protein EspG1 OS=Mycobacterium tuberculosis (strain ATCC 25618 / H37Rv) OX=83332 GN=espG1 PE=1 SV=2
P96214	PKS13Rv3800c_IN_ALFA_1355-No_ALFAtag	0.950245	0.136735	6.94951	10	3.94947e-05	0.000102467	NA	0.397436	0.397436	P96214	P96214	P96214_MYCTU Uncharacterized protein OS=Mycobacterium tuberculosis (strain ATCC 25618 / H37Rv) OX=83332 GN=Rv3863 PE=1 SV=1
P96217	PKS13Rv3800c_IN_ALFA_1355-No_ALFAtag	0.117379	0.0536885	2.1863	10	0.0536709	0.0721668	NA	0.0533333	0.0533333	P96217	P96217	P96217_MYCTU Conserved protein OS=Mycobacterium tuberculosis (strain ATCC 25618 / H37Rv) OX=83332 GN=Rv3860 PE=1 SV=1
P96218	PKS13Rv3800c_IN_ALFA_1355-No_ALFAtag	0.616567	0.0698438	8.8278	10	4.92138e-06	1.70876e-05	NA	0.08	0.08	P96218	GLTB	GLTB_MYCTU Glutamate synthase [NADPH] large chain OS=Mycobacterium tuberculosis (strain ATCC 25618 / H37Rv) OX=83332 GN=gltB PE=1 SV=3
P96221	PKS13Rv3800c_IN_ALFA_1355-No_ALFAtag	0.384227	0.117846	3.2604	10	0.00856832	0.0132497	NA	0.116667	0.116667	P96221	P96221	P96221_MYCTU POLIIIAc domain-containing protein OS=Mycobacterium tuberculosis (strain ATCC 25618 / H37Rv) OX=83332 GN=Rv3856c PE=1 SV=1
P96227	PKS13Rv3800c_IN_ALFA_1355-No_ALFAtag	-0.0158087	0.108271	-0.14601	10	0.886815	0.902599	NA	0.107843	0.107843	P96227	P96227	P96227_MYCTU Conserved protein OS=Mycobacterium tuberculosis (strain ATCC 25618 / H37Rv) OX=83332 GN=Rv3850 PE=1 SV=1
P96230	PKS13Rv3800c_IN_ALFA_1355-No_ALFAtag	-0.318908	0.18441	-1.72934	10	0.114437	0.144504	NA	0.111111	0.111111	P96230	P96230	P96230_MYCTU Uncharacterized protein OS=Mycobacterium tuberculosis (strain ATCC 25618 / H37Rv) OX=83332 GN=Rv3847 PE=4 SV=1
P96235	PKS13Rv3800c_IN_ALFA_1355-No_ALFAtag	1.19717	0.0520809	22.9868	10	5.48271e-10	6.76571e-08	NA	0.13	0.13	P96235	P96235	P96235_MYCTU Probable conserved transmembrane protein OS=Mycobacterium tuberculosis (strain ATCC 25618 / H37Rv) OX=83332 GN=Rv3843c PE=1 SV=2
P96239	PKS13Rv3800c_IN_ALFA_1355-No_ALFAtag	Inf	NA	NA	NA	NA	0	oneConditionMissing	0.5	0	P96239	P96239	P96239_MYCTU Uncharacterized protein OS=Mycobacterium tuberculosis (strain ATCC 25618 / H37Rv) OX=83332 GN=Rv3839 PE=4 SV=1
P96241	PKS13Rv3800c_IN_ALFA_1355-No_ALFAtag	0.115211	0.0910821	1.26491	10	0.234585	0.275948	NA	0.233333	0.233333	P96241	P96241	P96241_MYCTU Probable phosphoglycerate mutase (Phosphoglyceromutase) (Phosphoglycerate phosphomutase) OS=Mycobacterium tuberculosis (strain ATCC 25618 / H37Rv) OX=83332 GN=Rv3837c PE=1 SV=1
P96245	PKS13Rv3800c_IN_ALFA_1355-No_ALFAtag	0.271172	0.533749	0.508052	7	0.627031	0.666771	NA	0.5	0.333333	P96245	P96245	P96245_MYCTU Transcriptional regulatory protein (Probably AraC-family) OS=Mycobacterium tuberculosis (strain ATCC 25618 / H37Rv) OX=83332 GN=Rv3833 PE=1 SV=1
P96246	PKS13Rv3800c_IN_ALFA_1355-No_ALFAtag	-0.106378	0.149509	-0.711515	10	0.493029	0.538583	NA	0.291667	0.291667	P96246	P96246	P96246_MYCTU Conserved protein OS=Mycobacterium tuberculosis (strain ATCC 25618 / H37Rv) OX=83332 GN=Rv3832c PE=1 SV=1
P96247	PKS13Rv3800c_IN_ALFA_1355-No_ALFAtag	-1.64822	0.2778	-5.93311	8	0.000348519	0.000708672	NA	0.333333	0	P96247	P96247	P96247_MYCTU Uncharacterized protein OS=Mycobacterium tuberculosis (strain ATCC 25618 / H37Rv) OX=83332 GN=Rv3831 PE=1 SV=1
P96248	PKS13Rv3800c_IN_ALFA_1355-No_ALFAtag	0.238262	0.447653	0.532247	8	0.609015	0.649947	NA	0.466667	0.133333	P96248	P96248	P96248_MYCTU Transcriptional regulatory protein (Probably TetR-family) OS=Mycobacterium tuberculosis (strain ATCC 25618 / H37Rv) OX=83332 GN=Rv3830c PE=1 SV=1
P96257	PKS13Rv3800c_IN_ALFA_1355-No_ALFAtag	0.923268	0.234475	3.9376	8	0.00431039	0.00705474	NA	0.597222	0.263889	P96257	P96257	P96257_MYCTU Probable glutamine-binding lipoprotein GlnH (GLNBP) OS=Mycobacterium tuberculosis (strain ATCC 25618 / H37Rv) OX=83332 GN=glnH PE=1 SV=1
P96258	PKS13Rv3800c_IN_ALFA_1355-No_ALFAtag	1.07023	0.130533	8.19894	10	9.4894e-06	3.00784e-05	NA	0	0	P96258	P96258	P96258_MYCTU Possible conserved membrane protein OS=Mycobacterium tuberculosis (strain ATCC 25618 / H37Rv) OX=83332 GN=Rv0412c PE=1 SV=2
P96261	PKS13Rv3800c_IN_ALFA_1355-No_ALFAtag	0.381607	0.0895983	4.25908	10	0.00166544	0.00295726	NA	0.02	0.02	P96261	P96261	P96261_MYCTU Possible thiamine biosynthesis oxidoreductase ThiO OS=Mycobacterium tuberculosis (strain ATCC 25618 / H37Rv) OX=83332 GN=thiO PE=1 SV=1
P96264	PKS13Rv3800c_IN_ALFA_1355-No_ALFAtag	0.523234	0.166447	3.14355	10	0.010447	0.0158487	NA	0.486111	0.486111	P96264	LPQL	LPQL_MYCTU Probable lipoprotein aminopeptidase LpqL OS=Mycobacterium tuberculosis (strain ATCC 25618 / H37Rv) OX=83332 GN=lpqL PE=1 SV=1
P96265	PKS13Rv3800c_IN_ALFA_1355-No_ALFAtag	0.437503	0.12902	3.39096	10	0.00687471	0.0108585	NA	0.304348	0.304348	P96265	P96265	P96265_MYCTU Possible lipoprotein peptidase LpqM OS=Mycobacterium tuberculosis (strain ATCC 25618 / H37Rv) OX=83332 GN=lpqM PE=1 SV=1
P96267	PKS13Rv3800c_IN_ALFA_1355-No_ALFAtag	-0.0315363	0.0393791	-0.800839	10	0.441837	0.489919	NA	0.09	0.09	P96267	P96267	P96267_MYCTU Uncharacterized protein OS=Mycobacterium tuberculosis (strain ATCC 25618 / H37Rv) OX=83332 GN=Rv0421c PE=1 SV=1
P96270	PKS13Rv3800c_IN_ALFA_1355-No_ALFAtag	0.498369	0.0799831	6.23093	10	9.74406e-05	0.000224345	NA	0.21875	0.21875	P96270	P96270	P96270_MYCTU Uncharacterized protein OS=Mycobacterium tuberculosis (strain ATCC 25618 / H37Rv) OX=83332 GN=Rv0424c PE=1 SV=1
P96271	PKS13Rv3800c_IN_ALFA_1355-No_ALFAtag	0.26519	0.034895	7.59966	10	1.84072e-05	5.31174e-05	NA	0.0766667	0.0766667	P96271	P96271	P96271_MYCTU Possible metal cation transporting P-type ATPase CtpH OS=Mycobacterium tuberculosis (strain ATCC 25618 / H37Rv) OX=83332 GN=ctpH PE=1 SV=1
P96272	PKS13Rv3800c_IN_ALFA_1355-No_ALFAtag	1.34221	0.20595	6.51717	10	6.74707e-05	0.00016117	NA	0.0705128	0.0705128	P96272	P96272	P96272_MYCTU Possible transmembrane protein OS=Mycobacterium tuberculosis (strain ATCC 25618 / H37Rv) OX=83332 GN=Rv0426c PE=1 SV=1
P96273	PKS13Rv3800c_IN_ALFA_1355-No_ALFAtag	0.370589	0.201987	1.83472	10	0.0964284	0.123601	NA	0.373333	0.373333	P96273	P96273	P96273_MYCTU Exodeoxyribonuclease III OS=Mycobacterium tuberculosis (strain ATCC 25618 / H37Rv) OX=83332 GN=xthA PE=1 SV=1
P96274	PKS13Rv3800c_IN_ALFA_1355-No_ALFAtag	0.743915	0.0894965	8.31222	10	8.40717e-06	2.72334e-05	NA	0.03	0.03	P96274	P96274	P96274_MYCTU GCN5-related N-acetyltransferase OS=Mycobacterium tuberculosis (strain ATCC 25618 / H37Rv) OX=83332 GN=Rv0428c PE=1 SV=3
P96277	PKS13Rv3800c_IN_ALFA_1355-No_ALFAtag	-0.446402	0.21307	-2.09509	10	0.0625912	0.0829614	NA	0.25	0.25	P96277	P96277	P96277_MYCTU Putative tuberculin related peptide OS=Mycobacterium tuberculosis (strain ATCC 25618 / H37Rv) OX=83332 GN=Rv0431 PE=1 SV=2
P96280	PKS13Rv3800c_IN_ALFA_1355-No_ALFAtag	0.345035	0.236947	1.45617	10	0.176014	0.21167	NA	0.229885	0.229885	P96280	P96280	P96280_MYCTU Lon N-terminal domain-containing protein OS=Mycobacterium tuberculosis (strain ATCC 25618 / H37Rv) OX=83332 GN=Rv0434 PE=1 SV=3
P96281	PKS13Rv3800c_IN_ALFA_1355-No_ALFAtag	1.27377	0.0845651	15.0626	10	3.35919e-08	4.36141e-07	NA	0.00666667	0.00666667	P96281	P96281	P96281_MYCTU Putative conserved ATPase OS=Mycobacterium tuberculosis (strain ATCC 25618 / H37Rv) OX=83332 GN=Rv0435c PE=1 SV=2
P96284	PKS13Rv3800c_IN_ALFA_1355-No_ALFAtag	0.969408	0.100774	9.61959	10	2.26542e-06	8.87791e-06	NA	0.35	0.35	P96284	PKS15	PKS15_MYCTU Putative inactive phenolphthiocerol synthesis polyketide synthase type I Pks15 OS=Mycobacterium tuberculosis (strain ATCC 25618 / H37Rv) OX=83332 GN=pks15 PE=1 SV=2
P96285	PKS13Rv3800c_IN_ALFA_1355-No_ALFAtag	0.206576	0.124553	1.65854	10	0.1282	0.158714	NA	0.276667	0.276667	P96285	PKS1	PKS1_MYCTU Putative inactive phenolphthiocerol synthesis polyketide synthase type I Pks1 OS=Mycobacterium tuberculosis (strain ATCC 25618 / H37Rv) OX=83332 GN=pks1 PE=1 SV=4
P96353	PKS13Rv3800c_IN_ALFA_1355-No_ALFAtag	-0.175311	0.178568	-0.981759	10	0.349374	0.397138	NA	0.27027	0.27027	P96353	P96353	P96353_MYCTU Uncharacterized protein OS=Mycobacterium tuberculosis (strain ATCC 25618 / H37Rv) OX=83332 GN=Rv1048c PE=1 SV=2
P96356	PKS13Rv3800c_IN_ALFA_1355-No_ALFAtag	-0.102872	0.061183	-1.68137	10	0.123606	0.154136	NA	0.0909091	0.0909091	P96356	P96356	P96356_MYCTU Uncharacterized protein OS=Mycobacterium tuberculosis (strain ATCC 25618 / H37Rv) OX=83332 GN=Rv1045 PE=1 SV=2
P96358	PKS13Rv3800c_IN_ALFA_1355-No_ALFAtag	0.752926	0.231288	3.25537	10	0.00864162	0.0133483	NA	0.44	0.44	P96358	P96358	P96358_MYCTU Uncharacterized protein OS=Mycobacterium tuberculosis (strain ATCC 25618 / H37Rv) OX=83332 GN=Rv1043c PE=4 SV=1
P96368	PKS13Rv3800c_IN_ALFA_1355-No_ALFAtag	Inf	NA	NA	NA	NA	0	oneConditionMissing	0.5	0	P96368	TRCS	TRCS_MYCTU Sensor histidine kinase TrcS OS=Mycobacterium tuberculosis (strain ATCC 25618 / H37Rv) OX=83332 GN=trcS PE=1 SV=1
P96374	PKS13Rv3800c_IN_ALFA_1355-No_ALFAtag	0.257735	0.128378	2.00762	10	0.0724612	0.0946997	NA	0.0972222	0.0972222	P96374	PPX2	PPX2_MYCTU Exopolyphosphatase 2 OS=Mycobacterium tuberculosis (strain ATCC 25618 / H37Rv) OX=83332 GN=ppx2 PE=1 SV=2
P96375	PKS13Rv3800c_IN_ALFA_1355-No_ALFAtag	0.0426446	0.0728477	0.585394	10	0.571256	0.613985	NA	0.156863	0.156863	P96375	P96375	P96375_MYCTU Conserved protein OS=Mycobacterium tuberculosis (strain ATCC 25618 / H37Rv) OX=83332 GN=Rv1025 PE=1 SV=4
P96376	PKS13Rv3800c_IN_ALFA_1355-No_ALFAtag	0.596185	0.254163	2.34568	10	0.0409411	0.0560963	NA	0.595238	0.595238	P96376	P96376	P96376_MYCTU Possible conserved membrane protein OS=Mycobacterium tuberculosis (strain ATCC 25618 / H37Rv) OX=83332 GN=Rv1024 PE=4 SV=1
P96378	PKS13Rv3800c_IN_ALFA_1355-No_ALFAtag	-0.24234	0.145407	-1.66664	10	0.126554	0.156974	NA	0.272727	0.272727	P96378	P96378	P96378_MYCTU Probable conserved lipoprotein LpqU OS=Mycobacterium tuberculosis (strain ATCC 25618 / H37Rv) OX=83332 GN=lpqU PE=1 SV=4
P96379	PKS13Rv3800c_IN_ALFA_1355-No_ALFAtag	0.366926	0.0446993	8.20876	10	9.38987e-06	2.97966e-05	NA	0.0666667	0.0666667	P96379	MAZG	MAZG_MYCTU Nucleoside triphosphate pyrophosphohydrolase OS=Mycobacterium tuberculosis (strain ATCC 25618 / H37Rv) OX=83332 GN=mazG PE=1 SV=1
P96381	PKS13Rv3800c_IN_ALFA_1355-No_ALFAtag	0.529029	0.10052	5.26291	10	0.000366521	0.000742046	NA	0.12963	0.12963	P96381	P96381	P96381_MYCTU Probable transcriptional regulatory protein (Probably TetR-family) OS=Mycobacterium tuberculosis (strain ATCC 25618 / H37Rv) OX=83332 GN=Rv1019 PE=1 SV=3
P96389	PKS13Rv3800c_IN_ALFA_1355-No_ALFAtag	0.793161	0.0597285	13.2794	10	1.12066e-07	9.66177e-07	NA	0.223333	0.223333	P96389	P96389	P96389_MYCTU NYN domain-containing protein OS=Mycobacterium tuberculosis (strain ATCC 25618 / H37Rv) OX=83332 GN=Rv0207c PE=1 SV=3
P96391	PKS13Rv3800c_IN_ALFA_1355-No_ALFAtag	-2.42303	0.356037	-6.80556	10	4.7083e-05	0.000118781	NA	0.3	0.3	P96391	P96391	P96391_MYCTU Uncharacterized protein OS=Mycobacterium tuberculosis (strain ATCC 25618 / H37Rv) OX=83332 GN=Rv0209 PE=4 SV=1
P96392	PKS13Rv3800c_IN_ALFA_1355-No_ALFAtag	-0.556406	0.309482	-1.79786	10	0.102409	0.130669	NA	0.375	0.375	P96392	P96392	P96392_MYCTU Uncharacterized protein OS=Mycobacterium tuberculosis (strain ATCC 25618 / H37Rv) OX=83332 GN=Rv0210 PE=4 SV=2
P96394	PKS13Rv3800c_IN_ALFA_1355-No_ALFAtag	0.350739	0.210872	1.66328	10	0.127234	0.157678	NA	0.343137	0.343137	P96394	P96394	P96394_MYCTU Possible transcriptional regulatory protein NadR (Probably AsnC-family) OS=Mycobacterium tuberculosis (strain ATCC 25618 / H37Rv) OX=83332 GN=nadR PE=4 SV=2
P96395	PKS13Rv3800c_IN_ALFA_1355-No_ALFAtag	0.288071	0.346319	0.83181	10	0.424934	0.473425	NA	0.333333	0.333333	P96395	P96395	P96395_MYCTU Possible methyltransferase (Methylase) OS=Mycobacterium tuberculosis (strain ATCC 25618 / H37Rv) OX=83332 GN=Rv0213c PE=4 SV=1
P96396	PKS13Rv3800c_IN_ALFA_1355-No_ALFAtag	0.628141	0.16992	3.69669	10	0.00413096	0.00677691	NA	0.252381	0.252381	P96396	P96396	P96396_MYCTU Probable fatty-acid-CoA ligase FadD4 (Fatty-acid-CoA synthetase) (Fatty-acid-CoA synthase) OS=Mycobacterium tuberculosis (strain ATCC 25618 / H37Rv) OX=83332 GN=fadD4 PE=1 SV=1
P96397	PKS13Rv3800c_IN_ALFA_1355-No_ALFAtag	0.465056	0.172665	2.69339	10	0.022568	0.0321809	NA	0.303704	0.303704	P96397	P96397	P96397_MYCTU Probable acyl-CoA dehydrogenase FadE3 OS=Mycobacterium tuberculosis (strain ATCC 25618 / H37Rv) OX=83332 GN=fadE3 PE=1 SV=4
P96399	PKS13Rv3800c_IN_ALFA_1355-No_ALFAtag	-0.518235	0.127749	-4.05667	10	0.00229883	0.00392524	NA	0.206667	0.206667	P96399	P96399	P96399_MYCTU Possible esterase LipW OS=Mycobacterium tuberculosis (strain ATCC 25618 / H37Rv) OX=83332 GN=lipW PE=1 SV=2
P96400	PKS13Rv3800c_IN_ALFA_1355-No_ALFAtag	-0.3834	0.0923706	-4.15067	10	0.0019779	0.00343701	NA	0.266667	0.266667	P96400	P96400	P96400_MYCTU Probable conserved transmembrane protein OS=Mycobacterium tuberculosis (strain ATCC 25618 / H37Rv) OX=83332 GN=Rv0218 PE=4 SV=1
P96402	PKS13Rv3800c_IN_ALFA_1355-No_ALFAtag	0.0317918	0.10892	0.291881	10	0.776343	0.804777	NA	0.21	0.21	P96402	LIPC	LIPC_MYCTU Esterase LipC OS=Mycobacterium tuberculosis (strain ATCC 25618 / H37Rv) OX=83332 GN=lipC PE=1 SV=1
P96404	PKS13Rv3800c_IN_ALFA_1355-No_ALFAtag	1.34927	0.137698	9.79876	10	1.91453e-06	7.76339e-06	NA	0.0833333	0.0833333	P96404	P96404	P96404_MYCTU Probable enoyl-CoA hydratase EchA1 (Enoyl hydrase) (Unsaturated acyl-CoA hydratase) (Crotonase) OS=Mycobacterium tuberculosis (strain ATCC 25618 / H37Rv) OX=83332 GN=echA1 PE=1 SV=1
P96407	PKS13Rv3800c_IN_ALFA_1355-No_ALFAtag	1.23314	0.224399	5.49532	8	0.000576923	0.00111717	NA	0.543478	0.210145	P96407	P96407	P96407_MYCTU Possible conserved protein OS=Mycobacterium tuberculosis (strain ATCC 25618 / H37Rv) OX=83332 GN=Rv0225 PE=1 SV=1
P96408	PKS13Rv3800c_IN_ALFA_1355-No_ALFAtag	0.387299	0.114928	3.36993	10	0.00712222	0.0112178	NA	0.351852	0.351852	P96408	P96408	P96408_MYCTU Probable conserved transmembrane protein OS=Mycobacterium tuberculosis (strain ATCC 25618 / H37Rv) OX=83332 GN=Rv0226c PE=1 SV=2
P96409	PKS13Rv3800c_IN_ALFA_1355-No_ALFAtag	0.967625	0.23643	4.09264	10	0.00216997	0.00372337	NA	0.383333	0.383333	P96409	P96409	P96409_MYCTU Probable conserved membrane protein OS=Mycobacterium tuberculosis (strain ATCC 25618 / H37Rv) OX=83332 GN=Rv0227c PE=1 SV=1
P96410	PKS13Rv3800c_IN_ALFA_1355-No_ALFAtag	0.0622399	0.301249	0.206606	10	0.840463	0.861367	NA	0.351852	0.351852	P96410	P96410	P96410_MYCTU Probable integral membrane acyltransferase OS=Mycobacterium tuberculosis (strain ATCC 25618 / H37Rv) OX=83332 GN=Rv0228 PE=1 SV=1
P96414	PKS13Rv3800c_IN_ALFA_1355-No_ALFAtag	0.269501	0.197043	1.36773	10	0.201347	0.238955	NA	0.394309	0.394309	P96414	P96414	P96414_MYCTU Probable acyl-CoA dehydrogenase FadE4 OS=Mycobacterium tuberculosis (strain ATCC 25618 / H37Rv) OX=83332 GN=fadE4 PE=1 SV=1
P96415	PKS13Rv3800c_IN_ALFA_1355-No_ALFAtag	-0.728735	0.0722223	-10.0902	10	1.46391e-06	6.28159e-06	NA	0.198718	0.198718	P96415	P96415	P96415_MYCTU Probable transcriptional regulatory protein (Probably TetR/AcrR-family) OS=Mycobacterium tuberculosis (strain ATCC 25618 / H37Rv) OX=83332 GN=Rv0232 PE=1 SV=1
P96418	PKS13Rv3800c_IN_ALFA_1355-No_ALFAtag	-0.0474275	0.15095	-0.314194	10	0.75983	0.789412	NA	0.222222	0.222222	P96418	P96418	P96418_MYCTU Probable conserved transmembrane protein OS=Mycobacterium tuberculosis (strain ATCC 25618 / H37Rv) OX=83332 GN=Rv0235c PE=1 SV=1
P96419	PKS13Rv3800c_IN_ALFA_1355-No_ALFAtag	0.283987	0.0761067	3.73144	10	0.00390112	0.00641934	NA	0.353333	0.353333	P96419	AFTD	AFTD_MYCTU Alpha-(1->3)-arabinofuranosyltransferase OS=Mycobacterium tuberculosis (strain ATCC 25618 / H37Rv) OX=83332 GN=aftD PE=1 SV=2
P96805	PKS13Rv3800c_IN_ALFA_1355-No_ALFAtag	-1.3204	0.130798	-10.0949	10	1.45763e-06	6.26423e-06	NA	0	0	P96805	P96805	P96805_MYCTU Probable conserved transmembrane protein OS=Mycobacterium tuberculosis (strain ATCC 25618 / H37Rv) OX=83332 GN=Rv0128 PE=1 SV=2
P96808	PKS13Rv3800c_IN_ALFA_1355-No_ALFAtag	0.172232	0.12914	1.33369	10	0.211886	0.250403	NA	0.295139	0.295139	P96808	P96808	P96808_MYCTU Probable acyl-CoA dehydrogenase FadE1 OS=Mycobacterium tuberculosis (strain ATCC 25618 / H37Rv) OX=83332 GN=fadE1 PE=1 SV=1
P96810	PKS13Rv3800c_IN_ALFA_1355-No_ALFAtag	0.398093	0.106122	3.75129	10	0.00377582	0.00623811	NA	0.121212	0.121212	P96810	P96810	P96810_MYCTU GCN5-related N-acetyltransferase OS=Mycobacterium tuberculosis (strain ATCC 25618 / H37Rv) OX=83332 GN=Rv0133 PE=1 SV=1
P96811	PKS13Rv3800c_IN_ALFA_1355-No_ALFAtag	0.887907	0.128671	6.9006	10	4.19135e-05	0.000107943	NA	0	0	P96811	P96811	P96811_MYCTU Possible epoxide hydrolase EphF (Epoxide hydratase) (Arene-oxide hydratase) OS=Mycobacterium tuberculosis (strain ATCC 25618 / H37Rv) OX=83332 GN=ephF PE=1 SV=1
P96812	PKS13Rv3800c_IN_ALFA_1355-No_ALFAtag	0.46356	0.112459	4.12202	10	0.00207039	0.00358102	NA	0.0555556	0.0555556	P96812	P96812	P96812_MYCTU Possible transcriptional regulatory protein OS=Mycobacterium tuberculosis (strain ATCC 25618 / H37Rv) OX=83332 GN=Rv0135c PE=1 SV=2
P96815	PKS13Rv3800c_IN_ALFA_1355-No_ALFAtag	-0.743294	0.0840908	-8.83918	10	4.8649e-06	1.69335e-05	NA	0.037037	0.037037	P96815	P96815	P96815_MYCTU SnoaL-like domain-containing protein OS=Mycobacterium tuberculosis (strain ATCC 25618 / H37Rv) OX=83332 GN=Rv0138 PE=1 SV=2
P96816	PKS13Rv3800c_IN_ALFA_1355-No_ALFAtag	0.872371	0.110556	7.89076	10	1.32792e-05	4.02689e-05	NA	0.0166667	0.0166667	P96816	P96816	P96816_MYCTU Possible oxidoreductase OS=Mycobacterium tuberculosis (strain ATCC 25618 / H37Rv) OX=83332 GN=Rv0139 PE=1 SV=1
P96817	PKS13Rv3800c_IN_ALFA_1355-No_ALFAtag	Inf	NA	NA	NA	NA	0	oneConditionMissing	0.5	0	P96817	P96817	P96817_MYCTU Conserved protein OS=Mycobacterium tuberculosis (strain ATCC 25618 / H37Rv) OX=83332 GN=Rv0140 PE=1 SV=1
P96819	PKS13Rv3800c_IN_ALFA_1355-No_ALFAtag	0.363342	0.223641	1.62467	10	0.135295	0.167003	NA	0.462963	0.462963	P96819	P96819	P96819_MYCTU Uncharacterized protein OS=Mycobacterium tuberculosis (strain ATCC 25618 / H37Rv) OX=83332 GN=Rv0142 PE=4 SV=2
P96820	PKS13Rv3800c_IN_ALFA_1355-No_ALFAtag	-0.26631	0.308953	-0.861978	9	0.411077	0.460255	NA	0.354167	0.1875	P96820	P96820	P96820_MYCTU Probable conserved transmembrane protein OS=Mycobacterium tuberculosis (strain ATCC 25618 / H37Rv) OX=83332 GN=Rv0143c PE=1 SV=1
P96821	PKS13Rv3800c_IN_ALFA_1355-No_ALFAtag	0.68062	0.102111	6.66552	10	5.59986e-05	0.000138002	NA	0.0921053	0.0921053	P96821	P96821	P96821_MYCTU Probable transcriptional regulatory protein (Possibly TetR-family) OS=Mycobacterium tuberculosis (strain ATCC 25618 / H37Rv) OX=83332 GN=Rv0144 PE=1 SV=2
P96824	PKS13Rv3800c_IN_ALFA_1355-No_ALFAtag	1.40561	0.116722	12.0424	10	2.82608e-07	1.82879e-06	NA	0.00666667	0.00666667	P96824	P96824	P96824_MYCTU Aldehyde dehydrogenase OS=Mycobacterium tuberculosis (strain ATCC 25618 / H37Rv) OX=83332 GN=Rv0147 PE=1 SV=1
P96825	PKS13Rv3800c_IN_ALFA_1355-No_ALFAtag	2.20308	0.166294	13.2481	10	1.14614e-07	9.84775e-07	NA	0	0	P96825	Y0148	Y0148_MYCTU Putative short-chain type dehydrogenase/reductase Rv0148 OS=Mycobacterium tuberculosis (strain ATCC 25618 / H37Rv) OX=83332 GN=Rv0148 PE=1 SV=3
P96826	PKS13Rv3800c_IN_ALFA_1355-No_ALFAtag	-0.04329	0.105189	-0.411545	10	0.689355	0.726975	NA	0.104762	0.104762	P96826	P96826	P96826_MYCTU Possible quinone oxidoreductase (NADPH:quinone oxidoreductase) (Zeta-crystallin) OS=Mycobacterium tuberculosis (strain ATCC 25618 / H37Rv) OX=83332 GN=Rv0149 PE=1 SV=1
P96831	PKS13Rv3800c_IN_ALFA_1355-No_ALFAtag	1.3532	0.179121	7.55467	10	1.93759e-05	5.53992e-05	NA	0	0	P96831	P96831	P96831_MYCTU Probable acyl-CoA dehydrogenase FadE2 OS=Mycobacterium tuberculosis (strain ATCC 25618 / H37Rv) OX=83332 GN=fadE2 PE=1 SV=3
P96832	PKS13Rv3800c_IN_ALFA_1355-No_ALFAtag	1.11602	0.0596975	18.6946	10	4.1474e-09	1.48887e-07	NA	0.00666667	0.00666667	P96832	P96832	P96832_MYCTU Probable NAD(P) transhydrogenase (Subunit alpha) PntAa [first part catalytic part] (Pyridine nucleotide transhydrogenase subunit alpha) (Nicotinamide nucleotide transhydrogenase subunit alpha) OS=Mycobacterium tuberculosis (strain ATCC 25618 / H37Rv) OX=83332 GN=pntAa PE=1 SV=1
P96834	PKS13Rv3800c_IN_ALFA_1355-No_ALFAtag	1.34615	0.125586	10.719	10	8.38256e-07	4.07777e-06	NA	0.349593	0.349593	P96834	P96834	P96834_MYCTU NAD(P) transhydrogenase subunit beta OS=Mycobacterium tuberculosis (strain ATCC 25618 / H37Rv) OX=83332 GN=pntB PE=1 SV=1
P96837	PKS13Rv3800c_IN_ALFA_1355-No_ALFAtag	Inf	NA	NA	NA	NA	0	oneConditionMissing	0.533333	0.0333333	P96837	P96837	P96837_MYCTU Conserved protein OS=Mycobacterium tuberculosis (strain ATCC 25618 / H37Rv) OX=83332 GN=Rv3555c PE=4 SV=1
P96843	PKS13Rv3800c_IN_ALFA_1355-No_ALFAtag	0.173849	0.180992	0.960531	10	0.359437	0.40775	NA	0.288889	0.288889	P96843	FAD3	FAD3_MYCTU 3-[(3aS,4S,7aS)-7a-methyl-1,5-dioxo-octahydro-1H-inden-4-yl]propanoyl:CoA ligase OS=Mycobacterium tuberculosis (strain ATCC 25618 / H37Rv) OX=83332 GN=fadD3 PE=1 SV=1
P96847	PKS13Rv3800c_IN_ALFA_1355-No_ALFAtag	2.08001	0.924012	2.25106	8	0.054477	0.0731057	NA	0.6	0.266667	P96847	AVTA	AVTA_MYCTU Valine--pyruvate aminotransferase OS=Mycobacterium tuberculosis (strain ATCC 25618 / H37Rv) OX=83332 GN=aspB PE=1 SV=2
P96855	PKS13Rv3800c_IN_ALFA_1355-No_ALFAtag	-0.0801199	0.115089	-0.696155	10	0.502191	0.547312	NA	0.113333	0.113333	P96855	CHSE3	CHSE3_MYCTU Acyl-CoA dehydrogenase FadE34 OS=Mycobacterium tuberculosis (strain ATCC 25618 / H37Rv) OX=83332 GN=fadE34 PE=1 SV=2
P96856	PKS13Rv3800c_IN_ALFA_1355-No_ALFAtag	0.206403	0.0552279	3.73729	10	0.00386373	0.00637208	NA	0.166667	0.166667	P96856	KSTR	KSTR_MYCTU HTH-type transcriptional repressor KstR OS=Mycobacterium tuberculosis (strain ATCC 25618 / H37Rv) OX=83332 GN=kstR PE=1 SV=5
P96857	PKS13Rv3800c_IN_ALFA_1355-No_ALFAtag	0.748871	0.0572475	13.0813	10	1.29274e-07	1.06851e-06	NA	0.02	0.02	P96857	P96857	P96857_MYCTU Transcriptional regulatory protein (Probably LacI-family) OS=Mycobacterium tuberculosis (strain ATCC 25618 / H37Rv) OX=83332 GN=Rv3575c PE=1 SV=4
P96859	PKS13Rv3800c_IN_ALFA_1355-No_ALFAtag	-0.912248	0.129596	-7.03915	10	3.54453e-05	9.36935e-05	NA	0	0	P96859	P96859	P96859_MYCTU Uncharacterized protein OS=Mycobacterium tuberculosis (strain ATCC 25618 / H37Rv) OX=83332 GN=Rv3577 PE=4 SV=4
P96872	PKS13Rv3800c_IN_ALFA_1355-No_ALFAtag	1.34384	0.204612	6.56774	9	0.000103037	0.000236067	NA	0.537879	0.371212	P96872	P96872	P96872_MYCTU Conserved protein (CPSA-related protein) OS=Mycobacterium tuberculosis (strain ATCC 25618 / H37Rv) OX=83332 GN=Rv3267 PE=1 SV=2
P96873	PKS13Rv3800c_IN_ALFA_1355-No_ALFAtag	0.629377	0.103221	6.09734	10	0.000116101	0.00026046	NA	0.107527	0.107527	P96873	P96873	P96873_MYCTU Uncharacterized protein OS=Mycobacterium tuberculosis (strain ATCC 25618 / H37Rv) OX=83332 GN=Rv3268 PE=1 SV=1
P96874	PKS13Rv3800c_IN_ALFA_1355-No_ALFAtag	1.44869	0.135972	10.6544	10	8.86492e-07	4.25334e-06	NA	0.0133333	0.0133333	P96874	P96874	P96874_MYCTU Conserved protein OS=Mycobacterium tuberculosis (strain ATCC 25618 / H37Rv) OX=83332 GN=Rv3269 PE=1 SV=1
P96876	PKS13Rv3800c_IN_ALFA_1355-No_ALFAtag	0.0983593	0.104104	0.944816	10	0.367021	0.415512	NA	0.0833333	0.0833333	P96876	P96876	P96876_MYCTU Probable conserved integral membrane protein OS=Mycobacterium tuberculosis (strain ATCC 25618 / H37Rv) OX=83332 GN=Rv3271c PE=1 SV=1
P96877	PKS13Rv3800c_IN_ALFA_1355-No_ALFAtag	0.068063	0.120864	0.563138	10	0.585745	0.627392	NA	0.181373	0.181373	P96877	COATR	COATR_MYCTU Probable fatty acyl-CoA transferase Rv3272 OS=Mycobacterium tuberculosis (strain ATCC 25618 / H37Rv) OX=83332 GN=Rv3272 PE=1 SV=1
P96878	PKS13Rv3800c_IN_ALFA_1355-No_ALFAtag	1.35598	0.0866254	15.6534	10	2.31935e-08	3.55042e-07	NA	0.00333333	0.00333333	P96878	P96878	P96878_MYCTU Carbonic anhydrase OS=Mycobacterium tuberculosis (strain ATCC 25618 / H37Rv) OX=83332 GN=Rv3273 PE=1 SV=2
P96882	PKS13Rv3800c_IN_ALFA_1355-No_ALFAtag	0.462907	0.096896	4.77736	10	0.000748696	0.0014089	NA	0.3	0.3	P96882	P96882	P96882_MYCTU Probable conserved transmembrane protein OS=Mycobacterium tuberculosis (strain ATCC 25618 / H37Rv) OX=83332 GN=Rv3277 PE=3 SV=1
P96883	PKS13Rv3800c_IN_ALFA_1355-No_ALFAtag	0.0104998	0.0819248	0.128164	10	0.90056	0.914264	NA	0.0909091	0.0909091	P96883	P96883	P96883_MYCTU Probable conserved transmembrane protein OS=Mycobacterium tuberculosis (strain ATCC 25618 / H37Rv) OX=83332 GN=Rv3278c PE=1 SV=1
P96886	PKS13Rv3800c_IN_ALFA_1355-No_ALFAtag	-0.0892897	0.22807	-0.391502	10	0.703639	0.740366	NA	0	0	P96886	ACCE5	ACCE5_MYCTU Biotin-dependent acetyl-/propionyl-coenzyme A carboxylase epsilon subunit OS=Mycobacterium tuberculosis (strain ATCC 25618 / H37Rv) OX=83332 GN=accE5 PE=1 SV=1
P96890	PKS13Rv3800c_IN_ALFA_1355-No_ALFAtag	0.143805	0.206394	0.696748	10	0.501835	0.547137	NA	0	0	P96890	ACCA3	ACCA3_MYCTU Biotin-dependent acyl-coenzyme A carboxylase alpha3 subunit OS=Mycobacterium tuberculosis (strain ATCC 25618 / H37Rv) OX=83332 GN=accA3 PE=1 SV=2
P96900	PKS13Rv3800c_IN_ALFA_1355-No_ALFAtag	0.697143	0.134126	5.19766	10	0.000402654	0.000805309	NA	0.113333	0.113333	P96900	P96900	P96900_MYCTU Probable transcriptional regulatory protein (Probably TetR-family) OS=Mycobacterium tuberculosis (strain ATCC 25618 / H37Rv) OX=83332 GN=Rv3295 PE=1 SV=1
P96901	PKS13Rv3800c_IN_ALFA_1355-No_ALFAtag	1.06812	0.101573	10.5158	10	1.00063e-06	4.62668e-06	NA	0.00333333	0.00333333	P96901	P96901	P96901_MYCTU Probable ATP-dependent helicase Lhr (Large helicase-related protein) OS=Mycobacterium tuberculosis (strain ATCC 25618 / H37Rv) OX=83332 GN=lhr PE=1 SV=2
P96903	PKS13Rv3800c_IN_ALFA_1355-No_ALFAtag	Inf	NA	NA	NA	NA	0	oneConditionMissing	0.533333	0.0333333	P96903	P96903	P96903_MYCTU Possible esterase lipoprotein LpqC OS=Mycobacterium tuberculosis (strain ATCC 25618 / H37Rv) OX=83332 GN=lpqC PE=1 SV=1
P96917	PKS13Rv3800c_IN_ALFA_1355-No_ALFAtag	-0.135945	0.209693	-0.648304	10	0.531392	0.576446	NA	0.348485	0.348485	P96917	VAPC5	VAPC5_MYCTU Ribonuclease VapC5 OS=Mycobacterium tuberculosis (strain ATCC 25618 / H37Rv) OX=83332 GN=vapC5 PE=1 SV=2
P96923	PKS13Rv3800c_IN_ALFA_1355-No_ALFAtag	0.816208	0.106381	7.67252	10	1.69482e-05	4.9416e-05	NA	0.00333333	0.00333333	P96923	P96923	P96923_MYCTU Possible exported protein OS=Mycobacterium tuberculosis (strain ATCC 25618 / H37Rv) OX=83332 GN=Rv0633c PE=1 SV=3
P96935	PKS13Rv3800c_IN_ALFA_1355-No_ALFAtag	0.877488	0.0558977	15.6981	10	2.25648e-08	3.53221e-07	NA	0.19	0.19	P96935	P96935	P96935_MYCTU Probable lipase/esterase LipG OS=Mycobacterium tuberculosis (strain ATCC 25618 / H37Rv) OX=83332 GN=lipG PE=1 SV=4
P96937	PKS13Rv3800c_IN_ALFA_1355-No_ALFAtag	0.0586521	0.253537	0.231335	10	0.821719	0.844009	NA	0.47619	0.47619	P96937	P96937	P96937_MYCTU Alpha-mannosidase OS=Mycobacterium tuberculosis (strain ATCC 25618 / H37Rv) OX=83332 GN=Rv0648 PE=3 SV=2
P96941	PKS13Rv3800c_IN_ALFA_1355-No_ALFAtag	0.103445	0.11272	0.917716	10	0.380369	0.429063	NA	0.154762	0.154762	P96941	P96941	P96941_MYCTU Possible transcriptional regulatory protein (Probably TetR-family) OS=Mycobacterium tuberculosis (strain ATCC 25618 / H37Rv) OX=83332 GN=Rv0653c PE=1 SV=5
P9WF11	PKS13Rv3800c_IN_ALFA_1355-No_ALFAtag	0.195195	0.247994	0.787093	10	0.449479	0.497017	NA	0.325397	0.325397	P9WF11	NNR	NNR_MYCTU Bifunctional NAD(P)H-hydrate repair enzyme Nnr OS=Mycobacterium tuberculosis (strain ATCC 25618 / H37Rv) OX=83332 GN=nnr PE=1 SV=1
P9WF15	PKS13Rv3800c_IN_ALFA_1355-No_ALFAtag	Inf	NA	NA	NA	NA	0	oneConditionMissing	0.5	0	P9WF15	VPB49	VPB49_MYCTU Putative antitoxin VapB49 OS=Mycobacterium tuberculosis (strain ATCC 25618 / H37Rv) OX=83332 GN=vapB49 PE=1 SV=1
P9WF17	PKS13Rv3800c_IN_ALFA_1355-No_ALFAtag	Inf	NA	NA	NA	NA	0	oneConditionMissing	0.666667	0.166667	P9WF17	VPB35	VPB35_MYCTU Antitoxin VapB35 OS=Mycobacterium tuberculosis (strain ATCC 25618 / H37Rv) OX=83332 GN=vapB35 PE=1 SV=1
P9WF19	PKS13Rv3800c_IN_ALFA_1355-No_ALFAtag	0.422487	0.0979854	4.31174	10	0.00153288	0.0027375	NA	0.4	0.4	P9WF19	VAPB5	VAPB5_MYCTU Putative antitoxin VapB5 OS=Mycobacterium tuberculosis (strain ATCC 25618 / H37Rv) OX=83332 GN=vapB5 PE=1 SV=1
P9WF25	PKS13Rv3800c_IN_ALFA_1355-No_ALFAtag	1.06123	0.335724	3.16101	8	0.0133745	0.0198493	NA	0.5625	0.229167	P9WF25	RELJ	RELJ_MYCTU Antitoxin RelJ OS=Mycobacterium tuberculosis (strain ATCC 25618 / H37Rv) OX=83332 GN=relJ PE=1 SV=1
P9WF27	PKS13Rv3800c_IN_ALFA_1355-No_ALFAtag	Inf	NA	NA	NA	NA	0	oneConditionMissing	0.5	0	P9WF27	Y1375	Y1375_MYCTU Uncharacterized protein Rv1375 OS=Mycobacterium tuberculosis (strain ATCC 25618 / H37Rv) OX=83332 GN=Rv1375 PE=4 SV=1
P9WF29	PKS13Rv3800c_IN_ALFA_1355-No_ALFAtag	-0.316068	0.220778	-1.43161	10	0.182758	0.218841	NA	0.24359	0.24359	P9WF29	EX7S	EX7S_MYCTU Exodeoxyribonuclease 7 small subunit OS=Mycobacterium tuberculosis (strain ATCC 25618 / H37Rv) OX=83332 GN=xseB PE=1 SV=1
P9WF31	PKS13Rv3800c_IN_ALFA_1355-No_ALFAtag	0.615687	0.0621623	9.9045	10	1.73556e-06	7.19386e-06	NA	0.00666667	0.00666667	P9WF31	EX7L	EX7L_MYCTU Exodeoxyribonuclease 7 large subunit OS=Mycobacterium tuberculosis (strain ATCC 25618 / H37Rv) OX=83332 GN=xseA PE=1 SV=1
P9WF33	PKS13Rv3800c_IN_ALFA_1355-No_ALFAtag	-0.493592	0.0723161	-6.82547	10	4.59457e-05	0.000116507	NA	0.05	0.05	P9WF33	XERD	XERD_MYCTU Tyrosine recombinase XerD OS=Mycobacterium tuberculosis (strain ATCC 25618 / H37Rv) OX=83332 GN=xerD PE=1 SV=1
P9WF35	PKS13Rv3800c_IN_ALFA_1355-No_ALFAtag	-0.662966	0.180754	-3.66778	10	0.00433296	0.00708753	NA	0.243056	0.243056	P9WF35	XERC	XERC_MYCTU Tyrosine recombinase XerC OS=Mycobacterium tuberculosis (strain ATCC 25618 / H37Rv) OX=83332 GN=xerC PE=1 SV=1
P9WF39	PKS13Rv3800c_IN_ALFA_1355-No_ALFAtag	-2.1505	0.75026	-2.86634	5	0.0351448	0.0486781	NA	0.833333	0.333333	P9WF39	WHIB4	WHIB4_MYCTU Transcriptional regulator WhiB4 OS=Mycobacterium tuberculosis (strain ATCC 25618 / H37Rv) OX=83332 GN=whiB4 PE=1 SV=1
P9WF43	PKS13Rv3800c_IN_ALFA_1355-No_ALFAtag	0.220935	0.156124	1.41513	10	0.187409	0.223931	NA	0	0	P9WF43	WHIB1	WHIB1_MYCTU Transcriptional regulator WhiB1 OS=Mycobacterium tuberculosis (strain ATCC 25618 / H37Rv) OX=83332 GN=whiB1 PE=1 SV=1
P9WF45	PKS13Rv3800c_IN_ALFA_1355-No_ALFAtag	0.984493	0.120502	8.1699	10	9.79065e-06	3.07409e-05	NA	0	0	P9WF45	WHIA	WHIA_MYCTU Probable cell division protein WhiA OS=Mycobacterium tuberculosis (strain ATCC 25618 / H37Rv) OX=83332 GN=whiA PE=1 SV=2
P9WF47	PKS13Rv3800c_IN_ALFA_1355-No_ALFAtag	0.513379	0.690508	0.74348	8	0.478455	0.524914	NA	0.722222	0.555556	P9WF47	VPC48	VPC48_MYCTU Ribonuclease VapC48 OS=Mycobacterium tuberculosis (strain ATCC 25618 / H37Rv) OX=83332 GN=vapC48 PE=1 SV=1
P9WF49	PKS13Rv3800c_IN_ALFA_1355-No_ALFAtag	-0.167585	0.0696529	-2.40601	10	0.0369344	0.0509804	NA	0.0606061	0.0606061	P9WF49	VPC47	VPC47_MYCTU Ribonuclease VapC47 OS=Mycobacterium tuberculosis (strain ATCC 25618 / H37Rv) OX=83332 GN=vapC47 PE=1 SV=1
P9WF53	PKS13Rv3800c_IN_ALFA_1355-No_ALFAtag	-0.55964	0.106655	-5.24717	10	0.000374908	0.000756839	NA	0.266667	0.266667	P9WF53	VPC44	VPC44_MYCTU Ribonuclease VapC44 OS=Mycobacterium tuberculosis (strain ATCC 25618 / H37Rv) OX=83332 GN=vapC44 PE=1 SV=1
P9WF55	PKS13Rv3800c_IN_ALFA_1355-No_ALFAtag	Inf	NA	NA	NA	NA	0	oneConditionMissing	0.75	0.25	P9WF55	VPC43	VPC43_MYCTU Ribonuclease VapC43 OS=Mycobacterium tuberculosis (strain ATCC 25618 / H37Rv) OX=83332 GN=vapC43 PE=1 SV=1
P9WF57	PKS13Rv3800c_IN_ALFA_1355-No_ALFAtag	-0.975579	0.221588	-4.40268	9	0.00171369	0.00303717	NA	0.366667	0.366667	P9WF57	VPC42	VPC42_MYCTU Ribonuclease VapC42 OS=Mycobacterium tuberculosis (strain ATCC 25618 / H37Rv) OX=83332 GN=vapC42 PE=1 SV=1
P9WF59	PKS13Rv3800c_IN_ALFA_1355-No_ALFAtag	0.312766	0.120345	2.59892	10	0.0265408	0.0374835	NA	0	0	P9WF59	VPC41	VPC41_MYCTU Ribonuclease VapC41 OS=Mycobacterium tuberculosis (strain ATCC 25618 / H37Rv) OX=83332 GN=vapC41 PE=1 SV=1
P9WF61	PKS13Rv3800c_IN_ALFA_1355-No_ALFAtag	-0.452057	0.189943	-2.37996	10	0.0386152	0.0531955	NA	0.166667	0.166667	P9WF61	VPC40	VPC40_MYCTU Ribonuclease VapC40 OS=Mycobacterium tuberculosis (strain ATCC 25618 / H37Rv) OX=83332 GN=vapC40 PE=1 SV=1
P9WF63	PKS13Rv3800c_IN_ALFA_1355-No_ALFAtag	-0.693183	0.222483	-3.11566	8	0.0143223	0.0211438	NA	0.388889	0.0555556	P9WF63	VPC39	VPC39_MYCTU Ribonuclease VapC39 OS=Mycobacterium tuberculosis (strain ATCC 25618 / H37Rv) OX=83332 GN=vapC39 PE=1 SV=1
P9WF65	PKS13Rv3800c_IN_ALFA_1355-No_ALFAtag	-0.713619	0.199011	-3.58583	10	0.00496339	0.00802969	NA	0.333333	0.333333	P9WF65	VPC36	VPC36_MYCTU Ribonuclease VapC36 OS=Mycobacterium tuberculosis (strain ATCC 25618 / H37Rv) OX=83332 GN=vapC36 PE=1 SV=1
P9WF67	PKS13Rv3800c_IN_ALFA_1355-No_ALFAtag	0.608104	0.107046	5.6808	10	0.000203616	0.000434526	NA	0.407407	0.407407	P9WF67	VPC35	VPC35_MYCTU Ribonuclease VapC35 OS=Mycobacterium tuberculosis (strain ATCC 25618 / H37Rv) OX=83332 GN=vapC35 PE=1 SV=1
P9WF69	PKS13Rv3800c_IN_ALFA_1355-No_ALFAtag	0.403114	0.172506	2.33681	10	0.0415649	0.0568953	NA	0.350877	0.350877	P9WF69	VPC33	VPC33_MYCTU Ribonuclease VapC33 OS=Mycobacterium tuberculosis (strain ATCC 25618 / H37Rv) OX=83332 GN=vapC33 PE=1 SV=1
P9WF73	PKS13Rv3800c_IN_ALFA_1355-No_ALFAtag	-1.1744	0.28111	-4.17773	10	0.00189452	0.00330993	NA	0.166667	0.166667	P9WF73	VPC32	VPC32_MYCTU Ribonuclease VapC32 OS=Mycobacterium tuberculosis (strain ATCC 25618 / H37Rv) OX=83332 GN=vapC32 PE=1 SV=1
P9WF75	PKS13Rv3800c_IN_ALFA_1355-No_ALFAtag	0.0155328	0.0909503	0.170784	10	0.8678	0.886466	NA	0.25	0.25	P9WF75	VPC31	VPC31_MYCTU Ribonuclease VapC31 OS=Mycobacterium tuberculosis (strain ATCC 25618 / H37Rv) OX=83332 GN=vapC31 PE=1 SV=1
P9WF79	PKS13Rv3800c_IN_ALFA_1355-No_ALFAtag	-0.92237	0.157976	-5.83869	9	0.000247221	0.000519275	NA	0.194444	0.0277778	P9WF79	VPC29	VPC29_MYCTU Ribonuclease VapC29 OS=Mycobacterium tuberculosis (strain ATCC 25618 / H37Rv) OX=83332 GN=vapC29 PE=1 SV=1
P9WF81	PKS13Rv3800c_IN_ALFA_1355-No_ALFAtag	-0.699353	0.405651	-1.72403	10	0.115421	0.145418	NA	0.194444	0.194444	P9WF81	VPC28	VPC28_MYCTU Ribonuclease VapC28 OS=Mycobacterium tuberculosis (strain ATCC 25618 / H37Rv) OX=83332 GN=vapC28 PE=1 SV=1
P9WF83	PKS13Rv3800c_IN_ALFA_1355-No_ALFAtag	0.810255	0.189024	4.28653	10	0.00159491	0.00283922	NA	0.268116	0.268116	P9WF83	VPC27	VPC27_MYCTU Ribonuclease VapC27 OS=Mycobacterium tuberculosis (strain ATCC 25618 / H37Rv) OX=83332 GN=vapC27 PE=1 SV=1
P9WF87	PKS13Rv3800c_IN_ALFA_1355-No_ALFAtag	-0.527481	0.254921	-2.06919	8	0.0723198	0.094559	NA	0.416667	0.0833333	P9WF87	VPC24	VPC24_MYCTU Ribonuclease VapC24 OS=Mycobacterium tuberculosis (strain ATCC 25618 / H37Rv) OX=83332 GN=vapC24 PE=1 SV=1
P9WF95	PKS13Rv3800c_IN_ALFA_1355-No_ALFAtag	0.0572324	0.100241	0.570948	10	0.580638	0.622636	NA	0.140351	0.140351	P9WF95	VPC17	VPC17_MYCTU Ribonuclease VapC17 OS=Mycobacterium tuberculosis (strain ATCC 25618 / H37Rv) OX=83332 GN=vapC17 PE=1 SV=1
P9WF97	PKS13Rv3800c_IN_ALFA_1355-No_ALFAtag	0.858538	0.34872	2.46197	8	0.0391982	0.0539456	NA	0.516667	0.183333	P9WF97	VPC15	VPC15_MYCTU Ribonuclease VapC15 OS=Mycobacterium tuberculosis (strain ATCC 25618 / H37Rv) OX=83332 GN=vapC15 PE=1 SV=1
P9WFA1	PKS13Rv3800c_IN_ALFA_1355-No_ALFAtag	0.627345	0.143617	4.36819	10	0.00140306	0.00251528	NA	0.395833	0.395833	P9WFA1	VPC13	VPC13_MYCTU Ribonuclease VapC13 OS=Mycobacterium tuberculosis (strain ATCC 25618 / H37Rv) OX=83332 GN=vapC13 PE=1 SV=1
P9WFA5	PKS13Rv3800c_IN_ALFA_1355-No_ALFAtag	0.481675	0.146465	3.28868	10	0.00816819	0.0127081	NA	0.236842	0.236842	P9WFA5	VPC11	VPC11_MYCTU Ribonuclease VapC11 OS=Mycobacterium tuberculosis (strain ATCC 25618 / H37Rv) OX=83332 GN=vapC11 PE=1 SV=1
P9WFA7	PKS13Rv3800c_IN_ALFA_1355-No_ALFAtag	-0.196699	0.10165	-1.93506	10	0.0817465	0.105652	NA	0.0238095	0.0238095	P9WFA7	VPC10	VPC10_MYCTU Ribonuclease VapC10 OS=Mycobacterium tuberculosis (strain ATCC 25618 / H37Rv) OX=83332 GN=vapC10 PE=1 SV=1
P9WFA9	PKS13Rv3800c_IN_ALFA_1355-No_ALFAtag	Inf	NA	NA	NA	NA	0	oneConditionMissing	0.611111	0.111111	P9WFA9	VAPC9	VAPC9_MYCTU Ribonuclease VapC9 OS=Mycobacterium tuberculosis (strain ATCC 25618 / H37Rv) OX=83332 GN=vapC9 PE=1 SV=1
P9WFB7	PKS13Rv3800c_IN_ALFA_1355-No_ALFAtag	0.38088	0.32074	1.1875	8	0.269089	0.313639	NA	0.472222	0.138889	P9WFB7	VAPC3	VAPC3_MYCTU Ribonuclease VapC3 OS=Mycobacterium tuberculosis (strain ATCC 25618 / H37Rv) OX=83332 GN=vapC3 PE=1 SV=1
P9WFB9	PKS13Rv3800c_IN_ALFA_1355-No_ALFAtag	-0.963804	0.426944	-2.25745	10	0.0475741	0.0644909	NA	0.25	0.25	P9WFB9	VAPC2	VAPC2_MYCTU Ribonuclease VapC2 OS=Mycobacterium tuberculosis (strain ATCC 25618 / H37Rv) OX=83332 GN=vapC2 PE=1 SV=1
P9WFC1	PKS13Rv3800c_IN_ALFA_1355-No_ALFAtag	0.0283928	0.15923	0.178313	10	0.862037	0.881865	NA	0.294118	0.294118	P9WFC1	VAPC1	VAPC1_MYCTU Ribonuclease VapC1 OS=Mycobacterium tuberculosis (strain ATCC 25618 / H37Rv) OX=83332 GN=vapC1 PE=3 SV=1
P9WFC5	PKS13Rv3800c_IN_ALFA_1355-No_ALFAtag	0.000447881	0.0708061	0.00632546	10	0.995077	0.995984	NA	0.0533333	0.0533333	P9WFC5	UVRC	UVRC_MYCTU UvrABC system protein C OS=Mycobacterium tuberculosis (strain ATCC 25618 / H37Rv) OX=83332 GN=uvrC PE=1 SV=1
P9WFC7	PKS13Rv3800c_IN_ALFA_1355-No_ALFAtag	1.47449	0.0963707	15.3002	10	2.88973e-08	3.98868e-07	NA	0.00333333	0.00333333	P9WFC7	UVRB	UVRB_MYCTU UvrABC system protein B OS=Mycobacterium tuberculosis (strain ATCC 25618 / H37Rv) OX=83332 GN=uvrB PE=1 SV=2
P9WFC9	PKS13Rv3800c_IN_ALFA_1355-No_ALFAtag	2.26486	0.12185	18.5874	10	4.38645e-09	1.48887e-07	NA	0	0	P9WFC9	Y1636	Y1636_MYCTU Universal stress protein Rv1636 OS=Mycobacterium tuberculosis (strain ATCC 25618 / H37Rv) OX=83332 GN=Rv1636 PE=1 SV=1
P9WFD1	PKS13Rv3800c_IN_ALFA_1355-No_ALFAtag	0.531607	0.0647287	8.21284	10	9.34888e-06	2.97002e-05	NA	0.103333	0.103333	P9WFD1	Y2026	Y2026_MYCTU Universal stress protein Rv2026c OS=Mycobacterium tuberculosis (strain ATCC 25618 / H37Rv) OX=83332 GN=Rv2026c PE=1 SV=1
P9WFD3	PKS13Rv3800c_IN_ALFA_1355-No_ALFAtag	2.53372	0.107328	23.6073	10	4.21925e-10	5.91117e-08	NA	0.0233333	0.0233333	P9WFD3	Y3134	Y3134_MYCTU Universal stress protein Rv3134c OS=Mycobacterium tuberculosis (strain ATCC 25618 / H37Rv) OX=83332 GN=Rv3134c PE=1 SV=1
P9WFD5	PKS13Rv3800c_IN_ALFA_1355-No_ALFAtag	1.47088	0.160607	9.15824	10	3.53687e-06	1.29716e-05	NA	0.243333	0.243333	P9WFD5	Y2624	Y2624_MYCTU Universal stress protein Rv2624c OS=Mycobacterium tuberculosis (strain ATCC 25618 / H37Rv) OX=83332 GN=Rv2624c PE=1 SV=1
P9WFD7	PKS13Rv3800c_IN_ALFA_1355-No_ALFAtag	3.18742	0.170958	18.6444	10	4.2574e-09	1.48887e-07	NA	0.00666667	0.00666667	P9WFD7	Y2623	Y2623_MYCTU Universal stress protein Rv2623 OS=Mycobacterium tuberculosis (strain ATCC 25618 / H37Rv) OX=83332 GN=Rv2623 PE=1 SV=1
P9WFD9	PKS13Rv3800c_IN_ALFA_1355-No_ALFAtag	1.0181	0.0957036	10.638	10	8.99196e-07	4.28495e-06	NA	0.21	0.21	P9WFD9	Y2028	Y2028_MYCTU Universal stress protein Rv2028c OS=Mycobacterium tuberculosis (strain ATCC 25618 / H37Rv) OX=83332 GN=Rv2028c PE=1 SV=1
P9WFE1	PKS13Rv3800c_IN_ALFA_1355-No_ALFAtag	1.83707	0.165601	11.0934	10	6.0938e-07	3.2156e-06	NA	0.446078	0.446078	P9WFE1	DCUP	DCUP_MYCTU Uroporphyrinogen decarboxylase OS=Mycobacterium tuberculosis (strain ATCC 25618 / H37Rv) OX=83332 GN=hemE PE=1 SV=1
P9WFE3	PKS13Rv3800c_IN_ALFA_1355-No_ALFAtag	0.324102	0.102795	3.15289	10	0.0102824	0.0156328	NA	0.192308	0.192308	P9WFE3	UREG	UREG_MYCTU Urease accessory protein UreG OS=Mycobacterium tuberculosis (strain ATCC 25618 / H37Rv) OX=83332 GN=ureG PE=1 SV=1
P9WFE5	PKS13Rv3800c_IN_ALFA_1355-No_ALFAtag	-2.50474	0.501664	-4.99287	7	0.0015779	0.00281073	NA	0.388889	0.0555556	P9WFE5	UREF	UREF_MYCTU Urease accessory protein UreF OS=Mycobacterium tuberculosis (strain ATCC 25618 / H37Rv) OX=83332 GN=ureF PE=3 SV=1
P9WFE9	PKS13Rv3800c_IN_ALFA_1355-No_ALFAtag	0.0307046	0.281556	0.109053	4	0.918412	0.930365	NA	0.666667	0.166667	P9WFE9	URE2	URE2_MYCTU Urease subunit beta OS=Mycobacterium tuberculosis (strain ATCC 25618 / H37Rv) OX=83332 GN=ureB PE=1 SV=1
P9WFF1	PKS13Rv3800c_IN_ALFA_1355-No_ALFAtag	0.747934	0.601737	1.24296	10	0.242237	0.28471	NA	0.430556	0.430556	P9WFF1	URE1	URE1_MYCTU Urease subunit alpha OS=Mycobacterium tuberculosis (strain ATCC 25618 / H37Rv) OX=83332 GN=ureC PE=1 SV=1
P9WFF3	PKS13Rv3800c_IN_ALFA_1355-No_ALFAtag	1.38649	0.137242	10.1025	10	1.44758e-06	6.23058e-06	NA	0.439394	0.439394	P9WFF3	UPP	UPP_MYCTU Uracil phosphoribosyltransferase OS=Mycobacterium tuberculosis (strain ATCC 25618 / H37Rv) OX=83332 GN=upp PE=1 SV=1
P9WFF5	PKS13Rv3800c_IN_ALFA_1355-No_ALFAtag	1.05525	0.096337	10.9537	10	6.85591e-07	3.51193e-06	NA	0.27193	0.27193	P9WFF5	ZFPP	ZFPP_MYCTU (2Z,6E)-farnesyl diphosphate synthase OS=Mycobacterium tuberculosis (strain ATCC 25618 / H37Rv) OX=83332 GN=Rv1086 PE=1 SV=1
P9WFF7	PKS13Rv3800c_IN_ALFA_1355-No_ALFAtag	-0.121179	0.0811861	-1.49261	10	0.166401	0.201146	NA	0.0585586	0.0585586	P9WFF7	DPDS	DPDS_MYCTU Decaprenyl diphosphate synthase OS=Mycobacterium tuberculosis (strain ATCC 25618 / H37Rv) OX=83332 GN=uppS PE=1 SV=1
P9WFF9	PKS13Rv3800c_IN_ALFA_1355-No_ALFAtag	0.922185	0.550729	1.67448	10	0.124977	0.155224	NA	0.378788	0.378788	P9WFF9	UPPP	UPPP_MYCTU Undecaprenyl-diphosphatase OS=Mycobacterium tuberculosis (strain ATCC 25618 / H37Rv) OX=83332 GN=uppP PE=1 SV=1
P9WFG1	PKS13Rv3800c_IN_ALFA_1355-No_ALFAtag	-0.0599168	0.165234	-0.362617	10	0.724438	0.757133	NA	0.0763889	0.0763889	P9WFG1	Y1823	Y1823_MYCTU UPF0749 protein Rv1823 OS=Mycobacterium tuberculosis (strain ATCC 25618 / H37Rv) OX=83332 GN=Rv1823 PE=1 SV=1
P9WFG3	PKS13Rv3800c_IN_ALFA_1355-No_ALFAtag	0.317177	0.183729	1.72633	10	0.114993	0.144944	NA	0.454545	0.454545	P9WFG3	Y1825	Y1825_MYCTU UPF0749 protein Rv1825 OS=Mycobacterium tuberculosis (strain ATCC 25618 / H37Rv) OX=83332 GN=Rv1825 PE=1 SV=1
P9WFG7	PKS13Rv3800c_IN_ALFA_1355-No_ALFAtag	0.173532	0.124481	1.39405	10	0.193503	0.230428	NA	0.316667	0.316667	P9WFG7	NB1	NB1_MYCTU Peroxynitrite isomerase 1 OS=Mycobacterium tuberculosis (strain ATCC 25618 / H37Rv) OX=83332 GN=Rv2717c PE=1 SV=1
P9WFG9	PKS13Rv3800c_IN_ALFA_1355-No_ALFAtag	0.812966	0.161188	5.04359	10	0.000503961	0.000984728	NA	0.364198	0.364198	P9WFG9	NB2	NB2_MYCTU Peroxynitrite isomerase 2 OS=Mycobacterium tuberculosis (strain ATCC 25618 / H37Rv) OX=83332 GN=Rv0813c PE=1 SV=1
P9WFH1	PKS13Rv3800c_IN_ALFA_1355-No_ALFAtag	0.857071	0.418532	2.0478	10	0.0677573	0.0890507	NA	0.395833	0.395833	P9WFH1	Y3399	Y3399_MYCTU Putative S-adenosyl-L-methionine-dependent methyltransferase Rv3399 OS=Mycobacterium tuberculosis (strain ATCC 25618 / H37Rv) OX=83332 GN=Rv3399 PE=1 SV=2
P9WFH3	PKS13Rv3800c_IN_ALFA_1355-No_ALFAtag	-1.00389	0.250154	-4.01307	10	0.00246583	0.00418743	NA	0.238095	0.238095	P9WFH3	Y3895	Y3895_MYCTU Putative S-adenosyl-L-methionine-dependent methyltransferase Rv3787c OS=Mycobacterium tuberculosis (strain ATCC 25618 / H37Rv) OX=83332 GN=Rv3787c PE=1 SV=1
P9WFH5	PKS13Rv3800c_IN_ALFA_1355-No_ALFAtag	0.714111	0.110501	6.46251	10	7.23173e-05	0.000171723	NA	0.183333	0.183333	P9WFH5	Y3874	Y3874_MYCTU Putative S-adenosyl-L-methionine-dependent methyltransferase Rv3767c OS=Mycobacterium tuberculosis (strain ATCC 25618 / H37Rv) OX=83332 GN=Rv3767c PE=1 SV=1
P9WFH7	PKS13Rv3800c_IN_ALFA_1355-No_ALFAtag	1.76887	0.146048	12.1115	10	2.67789e-07	1.76968e-06	NA	0.0533333	0.0533333	P9WFH7	Y1947	Y1947_MYCTU Putative S-adenosyl-L-methionine-dependent methyltransferase Rv1896c OS=Mycobacterium tuberculosis (strain ATCC 25618 / H37Rv) OX=83332 GN=Rv1896c PE=1 SV=1
P9WFH9	PKS13Rv3800c_IN_ALFA_1355-No_ALFAtag	0.2677	0.0578461	4.62781	10	0.000939313	0.00173612	NA	0.149425	0.149425	P9WFH9	Y1770	Y1770_MYCTU Putative S-adenosyl-L-methionine-dependent methyltransferase Rv1729c OS=Mycobacterium tuberculosis (strain ATCC 25618 / H37Rv) OX=83332 GN=Rv1729c PE=1 SV=1
P9WFI1	PKS13Rv3800c_IN_ALFA_1355-No_ALFAtag	1.93058	0.305509	6.31923	10	8.68973e-05	0.000202399	NA	0.464646	0.464646	P9WFI1	Y893	Y893_MYCTU Putative S-adenosyl-L-methionine-dependent methyltransferase Rv0893c OS=Mycobacterium tuberculosis (strain ATCC 25618 / H37Rv) OX=83332 GN=Rv0893c PE=1 SV=1
P9WFI3	PKS13Rv3800c_IN_ALFA_1355-No_ALFAtag	1.40213	0.268173	5.22845	10	0.000385155	0.000774733	NA	0.441441	0.441441	P9WFI3	Y851	Y851_MYCTU Putative S-adenosyl-L-methionine-dependent methyltransferase Rv0830 OS=Mycobacterium tuberculosis (strain ATCC 25618 / H37Rv) OX=83332 GN=Rv0830 PE=1 SV=1
P9WFI5	PKS13Rv3800c_IN_ALFA_1355-No_ALFAtag	0.922188	0.167807	5.49551	10	0.000263441	0.000547651	NA	0.464646	0.464646	P9WFI5	Y756	Y756_MYCTU Putative S-adenosyl-L-methionine-dependent methyltransferase Rv0731c OS=Mycobacterium tuberculosis (strain ATCC 25618 / H37Rv) OX=83332 GN=Rv0731c PE=1 SV=1
P9WFI7	PKS13Rv3800c_IN_ALFA_1355-No_ALFAtag	0.949572	0.0693742	13.6877	10	8.39972e-08	8.11586e-07	NA	0.286667	0.286667	P9WFI7	Y751	Y751_MYCTU Putative S-adenosyl-L-methionine-dependent methyltransferase Rv0726c OS=Mycobacterium tuberculosis (strain ATCC 25618 / H37Rv) OX=83332 GN=Rv0726c PE=1 SV=1
P9WFI9	PKS13Rv3800c_IN_ALFA_1355-No_ALFAtag	2.14751	0.181024	11.8631	10	3.25395e-07	2.03517e-06	NA	0.02	0.02	P9WFI9	Y293	Y293_MYCTU Putative S-adenosyl-L-methionine-dependent methyltransferase Rv0281 OS=Mycobacterium tuberculosis (strain ATCC 25618 / H37Rv) OX=83332 GN=Rv0281 PE=1 SV=1
P9WFJ1	PKS13Rv3800c_IN_ALFA_1355-No_ALFAtag	0.879875	0.13858	6.34923	10	8.36007e-05	0.000195371	NA	0.362069	0.362069	P9WFJ1	Y153	Y153_MYCTU Putative S-adenosyl-L-methionine-dependent methyltransferase Rv0145 OS=Mycobacterium tuberculosis (strain ATCC 25618 / H37Rv) OX=83332 GN=Rv0145 PE=1 SV=1
P9WFJ3	PKS13Rv3800c_IN_ALFA_1355-No_ALFAtag	1.6609	0.0888576	18.6917	10	4.15373e-09	1.48887e-07	NA	0.01	0.01	P9WFJ3	Y146	Y146_MYCTU Putative S-adenosyl-L-methionine-dependent methyltransferase Rv0146 OS=Mycobacterium tuberculosis (strain ATCC 25618 / H37Rv) OX=83332 GN=Rv0146 PE=1 SV=1
P9WFJ5	PKS13Rv3800c_IN_ALFA_1355-No_ALFAtag	0.773182	0.0714371	10.8233	10	7.66271e-07	3.79946e-06	NA	0.04	0.04	P9WFJ5	Y2345	Y2345_MYCTU UPF0603 protein Rv2345 OS=Mycobacterium tuberculosis (strain ATCC 25618 / H37Rv) OX=83332 GN=Rv2345 PE=1 SV=1
P9WFJ7	PKS13Rv3800c_IN_ALFA_1355-No_ALFAtag	0.732449	0.137514	5.32637	10	0.000334689	0.00068303	NA	0.166667	0.166667	P9WFJ7	Y1481	Y1481_MYCTU UPF0353 protein Rv1481 OS=Mycobacterium tuberculosis (strain ATCC 25618 / H37Rv) OX=83332 GN=Rv1481 PE=1 SV=1
P9WFJ9	PKS13Rv3800c_IN_ALFA_1355-No_ALFAtag	1.72997	0.0871916	19.841	10	2.32019e-09	1.25334e-07	NA	0.144928	0.144928	P9WFJ9	Y637	Y637_MYCTU UPF0336 protein Rv0637 OS=Mycobacterium tuberculosis (strain ATCC 25618 / H37Rv) OX=83332 GN=Rv0637 PE=1 SV=1
P9WFK1	PKS13Rv3800c_IN_ALFA_1355-No_ALFAtag	1.27632	0.0905198	14.0999	10	6.32723e-08	6.8984e-07	NA	0.01	0.01	P9WFK1	Y635	Y635_MYCTU UPF0336 protein Rv0635 OS=Mycobacterium tuberculosis (strain ATCC 25618 / H37Rv) OX=83332 GN=Rv0635 PE=1 SV=1
P9WFK3	PKS13Rv3800c_IN_ALFA_1355-No_ALFAtag	0.00783661	0.0963557	0.0813299	10	0.936784	0.946581	NA	0.0555556	0.0555556	P9WFK3	Y504	Y504_MYCTU UPF0336 protein Rv0504c OS=Mycobacterium tuberculosis (strain ATCC 25618 / H37Rv) OX=83332 GN=Rv0504c PE=1 SV=1
P9WFK5	PKS13Rv3800c_IN_ALFA_1355-No_ALFAtag	1.4577	0.0820428	17.7675	10	6.80373e-09	1.9064e-07	NA	0.175214	0.175214	P9WFK5	Y038	Y038_MYCTU UPF0301 protein Rv0038 OS=Mycobacterium tuberculosis (strain ATCC 25618 / H37Rv) OX=83332 GN=Rv0038 PE=1 SV=1
P9WFK7	PKS13Rv3800c_IN_ALFA_1355-No_ALFAtag	0.243149	0.0322817	7.5321	10	1.98824e-05	5.64443e-05	NA	0.143333	0.143333	P9WFK7	EIS	EIS_MYCTU N-acetyltransferase Eis OS=Mycobacterium tuberculosis (strain ATCC 25618 / H37Rv) OX=83332 GN=eis PE=1 SV=2
P9WFK9	PKS13Rv3800c_IN_ALFA_1355-No_ALFAtag	0.135801	0.335556	0.404704	10	0.694216	0.731551	NA	0.333333	0.333333	P9WFK9	Y566	Y566_MYCTU UPF0234 protein Rv0566c OS=Mycobacterium tuberculosis (strain ATCC 25618 / H37Rv) OX=83332 GN=Rv0566c PE=1 SV=1
P9WFL1	PKS13Rv3800c_IN_ALFA_1355-No_ALFAtag	1.72224	0.273164	6.30477	10	8.85366e-05	0.000206046	NA	0.416667	0.416667	P9WFL1	Y004	Y004_MYCTU UPF0232 protein Rv0004 OS=Mycobacterium tuberculosis (strain ATCC 25618 / H37Rv) OX=83332 GN=Rv0004 PE=3 SV=1
P9WFL3	PKS13Rv3800c_IN_ALFA_1355-No_ALFAtag	1.03566	0.0816719	12.6808	10	1.73586e-07	1.3005e-06	NA	0	0	P9WFL3	Y3193	Y3193_MYCTU UPF0182 protein Rv3193c OS=Mycobacterium tuberculosis (strain ATCC 25618 / H37Rv) OX=83332 GN=Rv3193c PE=1 SV=1
P9WFL7	PKS13Rv3800c_IN_ALFA_1355-No_ALFAtag	-0.788697	0.358835	-2.19794	10	0.0526246	0.0709596	NA	0.333333	0.333333	P9WFL7	Y2295	Y2295_MYCTU UPF0167 protein Rv2295 OS=Mycobacterium tuberculosis (strain ATCC 25618 / H37Rv) OX=83332 GN=Rv2295 PE=1 SV=1
P9WFL9	PKS13Rv3800c_IN_ALFA_1355-No_ALFAtag	1.52388	0.15569	9.78787	10	1.93407e-06	7.81999e-06	NA	0.424242	0.424242	P9WFL9	YIDD	YIDD_MYCTU Putative membrane protein insertion efficiency factor OS=Mycobacterium tuberculosis (strain ATCC 25618 / H37Rv) OX=83332 GN=Rv3922c PE=3 SV=1
P9WFM1	PKS13Rv3800c_IN_ALFA_1355-No_ALFAtag	-0.242269	0.181111	-1.33768	10	0.210625	0.249123	NA	0.307692	0.307692	P9WFM1	GCH1L	GCH1L_MYCTU GTP cyclohydrolase 1 type 2 homolog OS=Mycobacterium tuberculosis (strain ATCC 25618 / H37Rv) OX=83332 GN=Rv2230c PE=1 SV=1
P9WFM3	PKS13Rv3800c_IN_ALFA_1355-No_ALFAtag	0.766542	0.214493	3.57373	10	0.0050642	0.0081739	NA	0.37963	0.37963	P9WFM3	Y1101	Y1101_MYCTU Putative transport protein Rv1101c OS=Mycobacterium tuberculosis (strain ATCC 25618 / H37Rv) OX=83332 GN=Rv1101c PE=1 SV=1
P9WFM7	PKS13Rv3800c_IN_ALFA_1355-No_ALFAtag	-1.157	0.169683	-6.81859	10	4.63354e-05	0.000117177	NA	0.0925926	0.0925926	P9WFM7	KHPA	KHPA_MYCTU RNA-binding protein KhpA OS=Mycobacterium tuberculosis (strain ATCC 25618 / H37Rv) OX=83332 GN=khpA PE=1 SV=1
P9WFN1	PKS13Rv3800c_IN_ALFA_1355-No_ALFAtag	-0.819714	0.105655	-7.75843	10	1.53869e-05	4.56717e-05	NA	0.04	0.04	P9WFN1	Y2140	Y2140_MYCTU UPF0098 protein Rv2140c OS=Mycobacterium tuberculosis (strain ATCC 25618 / H37Rv) OX=83332 GN=Rv2140c PE=1 SV=1
P9WFN7	PKS13Rv3800c_IN_ALFA_1355-No_ALFAtag	0.46109	0.0731633	6.3022	10	8.88306e-05	0.000206559	NA	0.333333	0.333333	P9WFN7	Y1085	Y1085_MYCTU UPF0073 membrane protein Rv1085c OS=Mycobacterium tuberculosis (strain ATCC 25618 / H37Rv) OX=83332 GN=Rv1085c PE=3 SV=1
P9WFP1	PKS13Rv3800c_IN_ALFA_1355-No_ALFAtag	0.256959	0.0525545	4.88938	10	0.000633045	0.00120995	NA	0.0933333	0.0933333	P9WFP1	Y2366	Y2366_MYCTU UPF0053 protein Rv2366c OS=Mycobacterium tuberculosis (strain ATCC 25618 / H37Rv) OX=83332 GN=Rv2366c PE=1 SV=1
P9WFP3	PKS13Rv3800c_IN_ALFA_1355-No_ALFAtag	0.480231	0.088915	5.40101	10	0.000300987	0.000621493	NA	0.00666667	0.00666667	P9WFP3	Y1842	Y1842_MYCTU UPF0053 protein Rv1842c OS=Mycobacterium tuberculosis (strain ATCC 25618 / H37Rv) OX=83332 GN=Rv1842c PE=1 SV=1
P9WFP5	PKS13Rv3800c_IN_ALFA_1355-No_ALFAtag	1.37874	0.128949	10.6921	10	8.57928e-07	4.13044e-06	NA	0.00333333	0.00333333	P9WFP5	Y1462	Y1462_MYCTU UPF0051 protein Rv1462 OS=Mycobacterium tuberculosis (strain ATCC 25618 / H37Rv) OX=83332 GN=Rv1462 PE=1 SV=1
P9WFP7	PKS13Rv3800c_IN_ALFA_1355-No_ALFAtag	1.34595	0.123148	10.9295	10	6.99821e-07	3.57176e-06	NA	0	0	P9WFP7	Y1461	Y1461_MYCTU UPF0051 protein Rv1461 OS=Mycobacterium tuberculosis (strain ATCC 25618 / H37Rv) OX=83332 GN=Rv1461 PE=1 SV=1
P9WFP9	PKS13Rv3800c_IN_ALFA_1355-No_ALFAtag	1.28624	0.0912793	14.0913	10	6.36445e-08	6.91209e-07	NA	0.277778	0.277778	P9WFP9	Y2556	Y2556_MYCTU UPF0047 protein Rv2556c OS=Mycobacterium tuberculosis (strain ATCC 25618 / H37Rv) OX=83332 GN=Rv2556c PE=1 SV=2
P9WFQ1	PKS13Rv3800c_IN_ALFA_1355-No_ALFAtag	0.0379578	0.118104	0.321392	10	0.75453	0.784487	NA	0	0	P9WFQ1	Y1898	Y1898_MYCTU UPF0045 protein Rv1898 OS=Mycobacterium tuberculosis (strain ATCC 25618 / H37Rv) OX=83332 GN=Rv1898 PE=1 SV=1
P9WFQ3	PKS13Rv3800c_IN_ALFA_1355-No_ALFAtag	1.09882	0.104485	10.5165	10	9.99969e-07	4.62668e-06	NA	0.00333333	0.00333333	P9WFQ3	Y1421	Y1421_MYCTU Nucleotide-binding protein Rv1421 OS=Mycobacterium tuberculosis (strain ATCC 25618 / H37Rv) OX=83332 GN=Rv1421 PE=1 SV=1
P9WFQ5	PKS13Rv3800c_IN_ALFA_1355-No_ALFAtag	0.245011	0.0853474	2.87075	10	0.0166474	0.0242948	NA	0.105263	0.105263	P9WFQ5	Y2851	Y2851_MYCTU UPF0039 protein Rv2851c OS=Mycobacterium tuberculosis (strain ATCC 25618 / H37Rv) OX=83332 GN=Rv2851c PE=1 SV=1
P9WFQ7	PKS13Rv3800c_IN_ALFA_1355-No_ALFAtag	0.568246	0.181613	3.12889	10	0.0107106	0.0162047	NA	0.186667	0.186667	P9WFQ7	PLPHP	PLPHP_MYCTU Pyridoxal phosphate homeostasis protein OS=Mycobacterium tuberculosis (strain ATCC 25618 / H37Rv) OX=83332 GN=Rv2148c PE=1 SV=1
P9WFQ9	PKS13Rv3800c_IN_ALFA_1355-No_ALFAtag	0.260768	0.035313	7.38448	10	2.35721e-05	6.53951e-05	NA	0.09	0.09	P9WFQ9	UNG	UNG_MYCTU Uracil-DNA glycosylase OS=Mycobacterium tuberculosis (strain ATCC 25618 / H37Rv) OX=83332 GN=ung PE=1 SV=1
P9WFR1	PKS13Rv3800c_IN_ALFA_1355-No_ALFAtag	0.922957	0.137358	6.71937	10	5.23709e-05	0.000129861	NA	0.422222	0.422222	P9WFR1	GLTR2	GLTR2_MYCTU PGL/p-HBAD biosynthesis glycosyltransferase Rv2958c OS=Mycobacterium tuberculosis (strain ATCC 25618 / H37Rv) OX=83332 GN=Rv2958c PE=1 SV=1
P9WFR3	PKS13Rv3800c_IN_ALFA_1355-No_ALFAtag	0.947221	0.0942276	10.0525	10	1.51506e-06	6.45168e-06	NA	0.0133333	0.0133333	P9WFR3	MENG	MENG_MYCTU Demethylmenaquinone methyltransferase OS=Mycobacterium tuberculosis (strain ATCC 25618 / H37Rv) OX=83332 GN=menG PE=1 SV=1
P9WFR5	PKS13Rv3800c_IN_ALFA_1355-No_ALFAtag	0.0152714	0.0777849	0.196328	10	0.848286	0.868749	NA	0.173077	0.173077	P9WFR5	DPPRS	DPPRS_MYCTU Decaprenyl-phosphate phosphoribosyltransferase OS=Mycobacterium tuberculosis (strain ATCC 25618 / H37Rv) OX=83332 GN=Rv3806c PE=1 SV=1
P9WFR7	PKS13Rv3800c_IN_ALFA_1355-No_ALFAtag	1.03961	0.106118	9.79675	10	1.9181e-06	7.76666e-06	NA	0.351852	0.351852	P9WFR7	COXX	COXX_MYCTU Protoheme IX farnesyltransferase OS=Mycobacterium tuberculosis (strain ATCC 25618 / H37Rv) OX=83332 GN=ctaB PE=3 SV=1
P9WFR9	PKS13Rv3800c_IN_ALFA_1355-No_ALFAtag	0.150343	0.0941749	1.59642	10	0.141479	0.1741	NA	0.0592593	0.0592593	P9WFR9	TYSY	TYSY_MYCTU Thymidylate synthase ThyA OS=Mycobacterium tuberculosis (strain ATCC 25618 / H37Rv) OX=83332 GN=thyA PE=1 SV=2
P9WFS1	PKS13Rv3800c_IN_ALFA_1355-No_ALFAtag	0.00645581	0.0738463	0.0874223	10	0.932062	0.942149	NA	0.0133333	0.0133333	P9WFS1	TYPH	TYPH_MYCTU Thymidine phosphorylase OS=Mycobacterium tuberculosis (strain ATCC 25618 / H37Rv) OX=83332 GN=deoA PE=1 SV=1
P9WFS5	PKS13Rv3800c_IN_ALFA_1355-No_ALFAtag	-0.489959	0.145526	-3.36681	10	0.0071598	0.0112706	NA	0.0833333	0.0833333	P9WFS5	Y625	Y625_MYCTU TVP38/TMEM64 family membrane protein Rv0625c OS=Mycobacterium tuberculosis (strain ATCC 25618 / H37Rv) OX=83332 GN=Rv0625c PE=1 SV=1
P9WFS7	PKS13Rv3800c_IN_ALFA_1355-No_ALFAtag	-0.0904726	0.0693815	-1.30399	10	0.221455	0.26138	NA	0.0512821	0.0512821	P9WFS7	TSAE	TSAE_MYCTU tRNA threonylcarbamoyladenosine biosynthesis protein TsaE OS=Mycobacterium tuberculosis (strain ATCC 25618 / H37Rv) OX=83332 GN=tsaE PE=1 SV=1
P9WFS9	PKS13Rv3800c_IN_ALFA_1355-No_ALFAtag	1.11853	0.2399	4.66247	10	0.000890961	0.00165329	NA	0.466667	0.466667	P9WFS9	SYV	SYV_MYCTU Valine--tRNA ligase OS=Mycobacterium tuberculosis (strain ATCC 25618 / H37Rv) OX=83332 GN=valS PE=1 SV=2
P9WFT1	PKS13Rv3800c_IN_ALFA_1355-No_ALFAtag	0.805669	0.156754	5.13969	10	0.000437958	0.000866637	NA	0	0	P9WFT1	SYY	SYY_MYCTU Tyrosine--tRNA ligase OS=Mycobacterium tuberculosis (strain ATCC 25618 / H37Rv) OX=83332 GN=tyrS PE=1 SV=1
P9WFT3	PKS13Rv3800c_IN_ALFA_1355-No_ALFAtag	0.759759	0.266157	2.85455	9	0.0189479	0.0273108	NA	0.539216	0.372549	P9WFT3	SYW	SYW_MYCTU Tryptophan--tRNA ligase OS=Mycobacterium tuberculosis (strain ATCC 25618 / H37Rv) OX=83332 GN=trpS PE=1 SV=1
P9WFT5	PKS13Rv3800c_IN_ALFA_1355-No_ALFAtag	0.207336	0.0810488	2.55816	10	0.0284627	0.0399162	NA	0.0266667	0.0266667	P9WFT5	SYT	SYT_MYCTU Threonine--tRNA ligase OS=Mycobacterium tuberculosis (strain ATCC 25618 / H37Rv) OX=83332 GN=thrS PE=1 SV=1
P9WFT7	PKS13Rv3800c_IN_ALFA_1355-No_ALFAtag	0.390976	0.112835	3.46504	10	0.00607128	0.00966027	NA	0.00666667	0.00666667	P9WFT7	SYS	SYS_MYCTU Serine--tRNA ligase OS=Mycobacterium tuberculosis (strain ATCC 25618 / H37Rv) OX=83332 GN=serS PE=1 SV=1
P9WFT9	PKS13Rv3800c_IN_ALFA_1355-No_ALFAtag	0.0979811	0.0776394	1.262	10	0.235587	0.27701	NA	0.196667	0.196667	P9WFT9	SYP	SYP_MYCTU Proline--tRNA ligase OS=Mycobacterium tuberculosis (strain ATCC 25618 / H37Rv) OX=83332 GN=proS PE=1 SV=1
P9WFU1	PKS13Rv3800c_IN_ALFA_1355-No_ALFAtag	1.46124	0.0787308	18.56	10	4.44994e-09	1.48887e-07	NA	0	0	P9WFU1	SYFB	SYFB_MYCTU Phenylalanine--tRNA ligase beta subunit OS=Mycobacterium tuberculosis (strain ATCC 25618 / H37Rv) OX=83332 GN=pheT PE=1 SV=1
P9WFU3	PKS13Rv3800c_IN_ALFA_1355-No_ALFAtag	1.12406	0.133588	8.41436	10	7.54576e-06	2.47e-05	NA	0	0	P9WFU3	SYFA	SYFA_MYCTU Phenylalanine--tRNA ligase alpha subunit OS=Mycobacterium tuberculosis (strain ATCC 25618 / H37Rv) OX=83332 GN=pheS PE=1 SV=1
P9WFU5	PKS13Rv3800c_IN_ALFA_1355-No_ALFAtag	1.98108	0.141481	14.0024	10	6.76127e-08	7.14909e-07	NA	0	0	P9WFU5	SYM	SYM_MYCTU Methionine--tRNA ligase OS=Mycobacterium tuberculosis (strain ATCC 25618 / H37Rv) OX=83332 GN=metG PE=1 SV=1
P9WFU7	PKS13Rv3800c_IN_ALFA_1355-No_ALFAtag	0.994492	0.143577	6.92653	10	4.06116e-05	0.000105073	NA	0	0	P9WFU7	LYSX	LYSX_MYCTU Lysylphosphatidylglycerol biosynthesis bifunctional protein LysX OS=Mycobacterium tuberculosis (strain ATCC 25618 / H37Rv) OX=83332 GN=lysX PE=1 SV=1
P9WFU9	PKS13Rv3800c_IN_ALFA_1355-No_ALFAtag	0.268614	0.0549568	4.88773	10	0.000634604	0.00121211	NA	0.226667	0.226667	P9WFU9	SYK1	SYK1_MYCTU Lysine--tRNA ligase 1 OS=Mycobacterium tuberculosis (strain ATCC 25618 / H37Rv) OX=83332 GN=lysS1 PE=1 SV=1
P9WFV1	PKS13Rv3800c_IN_ALFA_1355-No_ALFAtag	0.426392	0.130734	3.26152	10	0.00855215	0.013232	NA	0.363333	0.363333	P9WFV1	SYL	SYL_MYCTU Leucine--tRNA ligase OS=Mycobacterium tuberculosis (strain ATCC 25618 / H37Rv) OX=83332 GN=leuS PE=1 SV=1
P9WFV3	PKS13Rv3800c_IN_ALFA_1355-No_ALFAtag	0.675793	0.167151	4.04302	10	0.00234978	0.00400492	NA	0.413333	0.413333	P9WFV3	SYI	SYI_MYCTU Isoleucine--tRNA ligase OS=Mycobacterium tuberculosis (strain ATCC 25618 / H37Rv) OX=83332 GN=ileS PE=1 SV=1
P9WFV5	PKS13Rv3800c_IN_ALFA_1355-No_ALFAtag	0.442958	0.0720966	6.14395	10	0.000109186	0.000247926	NA	0.02	0.02	P9WFV5	SYH	SYH_MYCTU Histidine--tRNA ligase OS=Mycobacterium tuberculosis (strain ATCC 25618 / H37Rv) OX=83332 GN=hisS PE=1 SV=1
P9WFV7	PKS13Rv3800c_IN_ALFA_1355-No_ALFAtag	0.641624	0.0739351	8.67821	10	5.7338e-06	1.94505e-05	NA	0.00666667	0.00666667	P9WFV7	SYG	SYG_MYCTU Glycine--tRNA ligase OS=Mycobacterium tuberculosis (strain ATCC 25618 / H37Rv) OX=83332 GN=glyQS PE=1 SV=1
P9WFV9	PKS13Rv3800c_IN_ALFA_1355-No_ALFAtag	1.80961	0.116283	15.5621	10	2.45389e-08	3.638e-07	NA	0	0	P9WFV9	SYE	SYE_MYCTU Glutamate--tRNA ligase OS=Mycobacterium tuberculosis (strain ATCC 25618 / H37Rv) OX=83332 GN=gltX PE=1 SV=1
P9WFW1	PKS13Rv3800c_IN_ALFA_1355-No_ALFAtag	0.333837	0.0495894	6.73203	10	5.15555e-05	0.000128407	NA	0.09	0.09	P9WFW1	SYC	SYC_MYCTU Cysteine--tRNA ligase OS=Mycobacterium tuberculosis (strain ATCC 25618 / H37Rv) OX=83332 GN=cysS PE=1 SV=1
P9WFW3	PKS13Rv3800c_IN_ALFA_1355-No_ALFAtag	1.05314	0.0858313	12.2698	10	2.36946e-07	1.62927e-06	NA	0.0166667	0.0166667	P9WFW3	SYDND	SYDND_MYCTU Aspartate--tRNA(Asp/Asn) ligase OS=Mycobacterium tuberculosis (strain ATCC 25618 / H37Rv) OX=83332 GN=aspS PE=1 SV=1
P9WFW5	PKS13Rv3800c_IN_ALFA_1355-No_ALFAtag	1.37967	0.0888209	15.5332	10	2.49826e-08	3.66499e-07	NA	0.00333333	0.00333333	P9WFW5	SYR	SYR_MYCTU Arginine--tRNA ligase OS=Mycobacterium tuberculosis (strain ATCC 25618 / H37Rv) OX=83332 GN=argS PE=1 SV=1
P9WFW7	PKS13Rv3800c_IN_ALFA_1355-No_ALFAtag	2.07571	0.0958841	21.6481	10	9.88247e-10	9.30691e-08	NA	0.00333333	0.00333333	P9WFW7	SYA	SYA_MYCTU Alanine--tRNA ligase OS=Mycobacterium tuberculosis (strain ATCC 25618 / H37Rv) OX=83332 GN=alaS PE=1 SV=1
P9WFW9	PKS13Rv3800c_IN_ALFA_1355-No_ALFAtag	0.926603	0.108233	8.56117	10	6.47128e-06	2.15095e-05	NA	0.01	0.01	P9WFW9	MENF	MENF_MYCTU Putative isochorismate synthase MenF OS=Mycobacterium tuberculosis (strain ATCC 25618 / H37Rv) OX=83332 GN=menF PE=1 SV=1
P9WFX1	PKS13Rv3800c_IN_ALFA_1355-No_ALFAtag	1.9044	0.163919	11.6179	9	1.01386e-06	4.67244e-06	NA	0.529915	0.363248	P9WFX1	MBTI	MBTI_MYCTU Salicylate synthase OS=Mycobacterium tuberculosis (strain ATCC 25618 / H37Rv) OX=83332 GN=mbtI PE=1 SV=1
P9WFX3	PKS13Rv3800c_IN_ALFA_1355-No_ALFAtag	-0.219807	0.0427746	-5.13871	10	0.000438582	0.00086726	NA	0.0566667	0.0566667	P9WFX3	TRPE	TRPE_MYCTU Anthranilate synthase component 1 OS=Mycobacterium tuberculosis (strain ATCC 25618 / H37Rv) OX=83332 GN=trpE PE=1 SV=1
P9WFX5	PKS13Rv3800c_IN_ALFA_1355-No_ALFAtag	0.540835	0.0941162	5.74645	10	0.000186068	0.000400854	NA	0.00666667	0.00666667	P9WFX5	TRPD	TRPD_MYCTU Anthranilate phosphoribosyltransferase OS=Mycobacterium tuberculosis (strain ATCC 25618 / H37Rv) OX=83332 GN=trpD PE=1 SV=1
P9WFX7	PKS13Rv3800c_IN_ALFA_1355-No_ALFAtag	2.27517	0.126719	17.9545	10	6.14529e-09	1.76888e-07	NA	0.00333333	0.00333333	P9WFX7	TRPC	TRPC_MYCTU Indole-3-glycerol phosphate synthase OS=Mycobacterium tuberculosis (strain ATCC 25618 / H37Rv) OX=83332 GN=trpC PE=1 SV=1
P9WFX9	PKS13Rv3800c_IN_ALFA_1355-No_ALFAtag	1.17102	0.091984	12.7307	10	1.67252e-07	1.26318e-06	NA	0.0566667	0.0566667	P9WFX9	TRPB	TRPB_MYCTU Tryptophan synthase beta chain OS=Mycobacterium tuberculosis (strain ATCC 25618 / H37Rv) OX=83332 GN=trpB PE=1 SV=2
P9WFY1	PKS13Rv3800c_IN_ALFA_1355-No_ALFAtag	1.56288	0.103277	15.1329	10	3.21211e-08	4.24543e-07	NA	0.00333333	0.00333333	P9WFY1	TRPA	TRPA_MYCTU Tryptophan synthase alpha chain OS=Mycobacterium tuberculosis (strain ATCC 25618 / H37Rv) OX=83332 GN=trpA PE=1 SV=1
P9WFY3	PKS13Rv3800c_IN_ALFA_1355-No_ALFAtag	-0.805464	0.0906331	-8.88709	10	4.63481e-06	1.6315e-05	NA	0.233333	0.233333	P9WFY3	Y881	Y881_MYCTU Uncharacterized tRNA/rRNA methyltransferase Rv0881 OS=Mycobacterium tuberculosis (strain ATCC 25618 / H37Rv) OX=83332 GN=Rv0881 PE=3 SV=1
[truncated: 10,419 more rows]

## Sheet: N-term vs No ALFA
Protein	Label	log2FC	SE	Tvalue	DF	pvalue	adj.pvalue	issue	MissingPercentage	ImputationPercentage	Protein.Accession	Protein.Name	Protein.Description
[truncated: 2,803 more rows]

[truncated: 4 more sheets: Internal 552 vs No ALFA, Internal 1355 vs No ALFA, C-term vs No ALFA, All 4 log2fc>1, adj Pvalue<0.05]
